# Supplementary material for: Proprietary Medicines Containing Bupleurum chinense DC. (Chaihu) for Depression: Network Meta-Analysis and Network Pharmacology Prediction
Source: Front Pharmacol. 2022 Apr 6;13:773537. doi: 10.3389/fphar.2022.773537 (PMC9019785; doi:10.3389/fphar.2022.773537)
Supplement: Supplementary file 1 [file DataSheet1.zip]

Archive with 7 entries (6 files):
- Data Sheet 1/Supplementary Table S1. Network meta-analysis information.docx
- Data Sheet 1/Supplementary Table S2. Targets information of DZXY and depression.xlsx
- Data Sheet 1/Supplementary Table S3. Top 16 in PPI network.xlsx
- Data Sheet 1/Supplementary Table S4. GO information.xlsx
- Data Sheet 1/Supplementary Table S5. KEGG pathway information.xlsx
- Data Sheet 1/~$Supplement 2. Targets information of DZXY and depression.xlsx
- Data Sheet 1/
