# Supplementary material for: Proprietary Medicines Containing Bupleurum chinense DC. (Chaihu) for Depression: Network Meta-Analysis and Network Pharmacology Prediction
Source: Front Pharmacol. 2022 Apr 6;13:773537. doi: 10.3389/fphar.2022.773537 (PMC9019785; doi:10.3389/fphar.2022.773537)
Supplement: Supplementary file 1 [file DataSheet1.zip › Data Sheet 1/Supplementary Table S2. Targets information of DZXY and depression.xlsx]

## Sheet: Bioactive components of DZXY
Supplementary Table S2A. Bioactive components of DZXY
Drug	MOL ID	Molecule name	OB/%	DL
Angelica sinensis (Oliv.) Diels(DG)	MOL000449	Stigmasterol	43.83	0.76
Angelica sinensis (Oliv.) Diels(DG)	MOL000358	beta-sitosterol	36.91	0.75
Atractylodes macrocephala Koidz.(BZ)	MOL000022	14-acetyl-12-senecioyl-2E,8Z,10E-atractylentriol	63.37	0.3
Atractylodes macrocephala Koidz.(BZ)	MOL000033	(3S,8S,9S,10R,13R,14S,17R)-10,13-dimethyl-17-[(2R,5S)-5-propan-2-yloctan-2-yl]-2,3,4,7,8,9,11,12,14,15,16,17-dodecahydro-1H-cyclopenta[a]phenanthren-3-ol	36.23	0.78
Atractylodes macrocephala Koidz.(BZ)	MOL000049	3β-acetoxyatractylone	54.07	0.22
Atractylodes macrocephala Koidz.(BZ)	MOL000072	8β-ethoxy atractylenolide Ⅲ	35.95	0.21
Bupleurum chinense DC.(CH)	MOL013187	Cubebin	57.13	0.64
Bupleurum chinense DC.(CH)	MOL000354	isorhamnetin	49.6	0.31
Bupleurum chinense DC.(CH)	MOL004609	Areapillin	48.96	0.41
Bupleurum chinense DC.(CH)	MOL004624	Longikaurin A	47.72	0.53
Bupleurum chinense DC.(CH)	MOL000098	quercetin	46.43	0.28
Bupleurum chinense DC.(CH)	MOL004653	(+)-Anomalin	46.06	0.66
Bupleurum chinense DC.(CH)	MOL000449	Stigmasterol	43.83	0.76
Bupleurum chinense DC.(CH)	MOL004718	α-spinasterol	42.98	0.76
Bupleurum chinense DC.(CH)	MOL001645	Linoleyl acetate	42.1	0.2
Bupleurum chinense DC.(CH)	MOL000422	kaempferol	41.88	0.24
Bupleurum chinense DC.(CH)	MOL002776	Baicalin	40.12	0.75
Bupleurum chinense DC.(CH)	MOL004598	3,5,6,7-tetramethoxy-2-(3,4,5-trimethoxyphenyl)chromone	31.97	0.59
Bupleurum chinense DC.(CH)	MOL000490	petunidin	30.05	0.31
Gardenia jasminoides J. Ellis(ZZ)	MOL001406	crocetin	35.3	0.26
Gardenia jasminoides J. Ellis(ZZ)	MOL001941	Ammidin	34.55	0.22
Gardenia jasminoides J. Ellis(ZZ)	MOL004561	Sudan III	84.07	0.59
Gardenia jasminoides J. Ellis(ZZ)	MOL000098	quercetin	46.43	0.28
Gardenia jasminoides J. Ellis(ZZ)	MOL000358	beta-sitosterol	36.91	0.75
Gardenia jasminoides J. Ellis(ZZ)	MOL000422	kaempferol	41.88	0.24
Gardenia jasminoides J. Ellis(ZZ)	MOL000449	Stigmasterol	43.83	0.76
Gardenia jasminoides J. Ellis(ZZ)	MOL001494	Mandenol	42	0.19
Gardenia jasminoides J. Ellis(ZZ)	MOL001942	isoimperatorin	45.46	0.23
Gardenia jasminoides J. Ellis(ZZ)	MOL002883	Ethyl oleate (NF)	32.4	0.19
Gardenia jasminoides J. Ellis(ZZ)	MOL003095	5-hydroxy-7-methoxy-2-(3,4,5-trimethoxyphenyl)chromone	51.96	0.41
Gardenia jasminoides J. Ellis(ZZ)	MOL007245	3-Methylkempferol	60.16	0.26
Glycyrrhiza uralensis Fisch. ex DC.(GC)	MOL001484	Inermine	75.18	0.54
Glycyrrhiza uralensis Fisch. ex DC.(GC)	MOL001792	DFV	32.76	0.18
Glycyrrhiza uralensis Fisch. ex DC.(GC)	MOL000211	Mairin	55.38	0.78
Glycyrrhiza uralensis Fisch. ex DC.(GC)	MOL002311	Glycyrol	90.78	0.67
Glycyrrhiza uralensis Fisch. ex DC.(GC)	MOL000239	Jaranol	50.83	0.29
Glycyrrhiza uralensis Fisch. ex DC.(GC)	MOL002565	Medicarpin	49.22	0.34
Glycyrrhiza uralensis Fisch. ex DC.(GC)	MOL000354	isorhamnetin	49.6	0.31
Glycyrrhiza uralensis Fisch. ex DC.(GC)	MOL000359	sitosterol	36.91	0.75
Glycyrrhiza uralensis Fisch. ex DC.(GC)	MOL003656	Lupiwighteone	51.64	0.37
Glycyrrhiza uralensis Fisch. ex DC.(GC)	MOL003896	7-Methoxy-2-methyl isoflavone	42.56	0.2
Glycyrrhiza uralensis Fisch. ex DC.(GC)	MOL000392	formononetin	69.67	0.21
Glycyrrhiza uralensis Fisch. ex DC.(GC)	MOL000417	Calycosin	47.75	0.24
Glycyrrhiza uralensis Fisch. ex DC.(GC)	MOL000422	kaempferol	41.88	0.24
Glycyrrhiza uralensis Fisch. ex DC.(GC)	MOL004328	naringenin	59.29	0.21
Glycyrrhiza uralensis Fisch. ex DC.(GC)	MOL004805	(2S)-2-[4-hydroxy-3-(3-methylbut-2-enyl)phenyl]-8,8-dimethyl-2,3-dihydropyrano[2,3-f]chromen-4-one	31.79	0.72
Glycyrrhiza uralensis Fisch. ex DC.(GC)	MOL004806	euchrenone	30.29	0.57
Glycyrrhiza uralensis Fisch. ex DC.(GC)	MOL004808	glyasperin B	65.22	0.44
Glycyrrhiza uralensis Fisch. ex DC.(GC)	MOL004810	glyasperin F	75.84	0.54
Glycyrrhiza uralensis Fisch. ex DC.(GC)	MOL004811	Glyasperin C	45.56	0.4
Glycyrrhiza uralensis Fisch. ex DC.(GC)	MOL004814	Isotrifoliol	31.94	0.42
Glycyrrhiza uralensis Fisch. ex DC.(GC)	MOL004815	(E)-1-(2,4-dihydroxyphenyl)-3-(2,2-dimethylchromen-6-yl)prop-2-en-1-one	39.62	0.35
Glycyrrhiza uralensis Fisch. ex DC.(GC)	MOL004820	kanzonols W	50.48	0.52
Glycyrrhiza uralensis Fisch. ex DC.(GC)	MOL004824	(2S)-6-(2,4-dihydroxyphenyl)-2-(2-hydroxypropan-2-yl)-4-methoxy-2,3-dihydrofuro[3,2-g]chromen-7-one	60.25	0.63
Glycyrrhiza uralensis Fisch. ex DC.(GC)	MOL004827	Semilicoisoflavone B	48.78	0.55
Glycyrrhiza uralensis Fisch. ex DC.(GC)	MOL004828	Glepidotin A	44.72	0.35
Glycyrrhiza uralensis Fisch. ex DC.(GC)	MOL004829	Glepidotin B	64.46	0.34
Glycyrrhiza uralensis Fisch. ex DC.(GC)	MOL004833	Phaseolinisoflavan	32.01	0.45
Glycyrrhiza uralensis Fisch. ex DC.(GC)	MOL004835	Glypallichalcone	61.6	0.19
Glycyrrhiza uralensis Fisch. ex DC.(GC)	MOL004838	8-(6-hydroxy-2-benzofuranyl)-2,2-dimethyl-5-chromenol	58.44	0.38
Glycyrrhiza uralensis Fisch. ex DC.(GC)	MOL004841	Licochalcone B	76.76	0.19
Glycyrrhiza uralensis Fisch. ex DC.(GC)	MOL004848	licochalcone G	49.25	0.32
Glycyrrhiza uralensis Fisch. ex DC.(GC)	MOL004849	3-(2,4-dihydroxyphenyl)-8-(1,1-dimethylprop-2-enyl)-7-hydroxy-5-methoxy-coumarin	59.62	0.43
Glycyrrhiza uralensis Fisch. ex DC.(GC)	MOL004855	Licoricone	63.58	0.47
Glycyrrhiza uralensis Fisch. ex DC.(GC)	MOL004856	Gancaonin A	51.08	0.4
Glycyrrhiza uralensis Fisch. ex DC.(GC)	MOL004857	Gancaonin B	48.79	0.45
Glycyrrhiza uralensis Fisch. ex DC.(GC)	MOL004863	3-(3,4-dihydroxyphenyl)-5,7-dihydroxy-8-(3-methylbut-2-enyl)chromone	66.37	0.41
Glycyrrhiza uralensis Fisch. ex DC.(GC)	MOL004864	5,7-dihydroxy-3-(4-methoxyphenyl)-8-(3-methylbut-2-enyl)chromone	30.49	0.41
Glycyrrhiza uralensis Fisch. ex DC.(GC)	MOL004866	2-(3,4-dihydroxyphenyl)-5,7-dihydroxy-6-(3-methylbut-2-enyl)chromone	44.15	0.41
Glycyrrhiza uralensis Fisch. ex DC.(GC)	MOL004879	Glycyrin	52.61	0.47
Glycyrrhiza uralensis Fisch. ex DC.(GC)	MOL004882	Licocoumarone	33.21	0.36
Glycyrrhiza uralensis Fisch. ex DC.(GC)	MOL004883	Licoisoflavone	41.61	0.42
Glycyrrhiza uralensis Fisch. ex DC.(GC)	MOL004884	Licoisoflavone B	38.93	0.55
Glycyrrhiza uralensis Fisch. ex DC.(GC)	MOL004885	licoisoflavanone	52.47	0.54
Glycyrrhiza uralensis Fisch. ex DC.(GC)	MOL004891	shinpterocarpin	80.3	0.73
Glycyrrhiza uralensis Fisch. ex DC.(GC)	MOL004898	(E)-3-[3,4-dihydroxy-5-(3-methylbut-2-enyl)phenyl]-1-(2,4-dihydroxyphenyl)prop-2-en-1-one	46.27	0.31
Glycyrrhiza uralensis Fisch. ex DC.(GC)	MOL004903	liquiritin	65.69	0.74
Glycyrrhiza uralensis Fisch. ex DC.(GC)	MOL004904	licopyranocoumarin	80.36	0.65
Glycyrrhiza uralensis Fisch. ex DC.(GC)	MOL004907	Glyzaglabrin	61.07	0.35
Glycyrrhiza uralensis Fisch. ex DC.(GC)	MOL004908	Glabridin	53.25	0.47
Glycyrrhiza uralensis Fisch. ex DC.(GC)	MOL004910	Glabranin	52.9	0.31
Glycyrrhiza uralensis Fisch. ex DC.(GC)	MOL004911	Glabrene	46.27	0.44
Glycyrrhiza uralensis Fisch. ex DC.(GC)	MOL004912	Glabrone	52.51	0.5
Glycyrrhiza uralensis Fisch. ex DC.(GC)	MOL004913	1,3-dihydroxy-9-methoxy-6-benzofurano[3,2-c]chromenone	48.14	0.43
Glycyrrhiza uralensis Fisch. ex DC.(GC)	MOL004914	1,3-dihydroxy-8,9-dimethoxy-6-benzofurano[3,2-c]chromenone	62.9	0.53
Glycyrrhiza uralensis Fisch. ex DC.(GC)	MOL004915	Eurycarpin A	43.28	0.37
Glycyrrhiza uralensis Fisch. ex DC.(GC)	MOL004935	Sigmoidin-B	34.88	0.41
Glycyrrhiza uralensis Fisch. ex DC.(GC)	MOL004941	(2R)-7-hydroxy-2-(4-hydroxyphenyl)chroman-4-one	71.12	0.18
Glycyrrhiza uralensis Fisch. ex DC.(GC)	MOL004945	(2S)-7-hydroxy-2-(4-hydroxyphenyl)-8-(3-methylbut-2-enyl)chroman-4-one	36.57	0.32
Glycyrrhiza uralensis Fisch. ex DC.(GC)	MOL004948	Isoglycyrol	44.7	0.84
Glycyrrhiza uralensis Fisch. ex DC.(GC)	MOL004949	Isolicoflavonol	45.17	0.42
Glycyrrhiza uralensis Fisch. ex DC.(GC)	MOL004957	HMO	38.37	0.21
Glycyrrhiza uralensis Fisch. ex DC.(GC)	MOL004959	1-Methoxyphaseollidin	69.98	0.64
Glycyrrhiza uralensis Fisch. ex DC.(GC)	MOL004961	Quercetin der.	46.45	0.33
Glycyrrhiza uralensis Fisch. ex DC.(GC)	MOL004966	3'-Hydroxy-4'-O-Methylglabridin	43.71	0.57
Glycyrrhiza uralensis Fisch. ex DC.(GC)	MOL000497	licochalcone a	40.79	0.29
Glycyrrhiza uralensis Fisch. ex DC.(GC)	MOL004974	3'-Methoxyglabridin	46.16	0.57
Glycyrrhiza uralensis Fisch. ex DC.(GC)	MOL004978	2-[(3R)-8,8-dimethyl-3,4-dihydro-2H-pyrano[6,5-f]chromen-3-yl]-5-methoxyphenol	36.21	0.52
Glycyrrhiza uralensis Fisch. ex DC.(GC)	MOL004980	Inflacoumarin A	39.71	0.33
Glycyrrhiza uralensis Fisch. ex DC.(GC)	MOL004985	icos-5-enoic acid	30.7	0.2
Glycyrrhiza uralensis Fisch. ex DC.(GC)	MOL004988	Kanzonol F	32.47	0.89
Glycyrrhiza uralensis Fisch. ex DC.(GC)	MOL004989	6-prenylated eriodictyol	39.22	0.41
Glycyrrhiza uralensis Fisch. ex DC.(GC)	MOL004990	7,2',4'-trihydroxy－5-methoxy-3－arylcoumarin	83.71	0.27
Glycyrrhiza uralensis Fisch. ex DC.(GC)	MOL004991	7-Acetoxy-2-methylisoflavone	38.92	0.26
Glycyrrhiza uralensis Fisch. ex DC.(GC)	MOL004993	8-prenylated eriodictyol	53.79	0.4
Glycyrrhiza uralensis Fisch. ex DC.(GC)	MOL004996	gadelaidic acid	30.7	0.2
Glycyrrhiza uralensis Fisch. ex DC.(GC)	MOL000500	Vestitol	74.66	0.21
Glycyrrhiza uralensis Fisch. ex DC.(GC)	MOL005000	Gancaonin G	60.44	0.39
Glycyrrhiza uralensis Fisch. ex DC.(GC)	MOL005001	Gancaonin H	50.1	0.78
Glycyrrhiza uralensis Fisch. ex DC.(GC)	MOL005003	Licoagrocarpin	58.81	0.58
Glycyrrhiza uralensis Fisch. ex DC.(GC)	MOL005007	Glyasperins M	72.67	0.59
Glycyrrhiza uralensis Fisch. ex DC.(GC)	MOL005008	Glycyrrhiza flavonol A	41.28	0.6
Glycyrrhiza uralensis Fisch. ex DC.(GC)	MOL005012	Licoagroisoflavone	57.28	0.49
Glycyrrhiza uralensis Fisch. ex DC.(GC)	MOL005016	Odoratin	49.95	0.3
Glycyrrhiza uralensis Fisch. ex DC.(GC)	MOL005017	Phaseol	78.77	0.58
Glycyrrhiza uralensis Fisch. ex DC.(GC)	MOL005018	Xambioona	54.85	0.87
Glycyrrhiza uralensis Fisch. ex DC.(GC)	MOL005020	dehydroglyasperins C	53.82	0.37
Glycyrrhiza uralensis Fisch. ex DC.(GC)	MOL000098	quercetin	46.43	0.28
Mentha canadensis L.(BH)	MOL001689	acacetin	34.97	0.24
Mentha canadensis L.(BH)	MOL001790	Linarin	39.84	0.71
Mentha canadensis L.(BH)	MOL002881	Diosmetin	31.14	0.27
Mentha canadensis L.(BH)	MOL000359	sitosterol	36.91	0.75
Mentha canadensis L.(BH)	MOL004328	naringenin	59.29	0.21
Mentha canadensis L.(BH)	MOL000471	aloe-emodin	83.38	0.24
Mentha canadensis L.(BH)	MOL005190	eriodictyol	71.79	0.24
Mentha canadensis L.(BH)	MOL005573	Genkwanin	37.13	0.24
Mentha canadensis L.(BH)	MOL000006	luteolin	36.16	0.25
Paeonia × suffruticosa Andrews(MD)	MOL000211	Mairin	55.38	0.78
Paeonia × suffruticosa Andrews(MD)	MOL000492	(+)-catechin	54.83	0.24
Paeonia × suffruticosa Andrews(MD)	MOL000098	quercetin	46.43	0.28
Paeonia × suffruticosa Andrews(MD)	MOL007374	5-[[5-(4-methoxyphenyl)-2-furyl]methylene]barbituric acid	43.44	0.3
Paeonia × suffruticosa Andrews(MD)	MOL000422	kaempferol	41.88	0.24
Paeonia × suffruticosa Andrews(MD)	MOL000359	sitosterol	36.91	0.75
Paeonia lactiflora Pall.(BS)	MOL001918	paeoniflorgenone	87.59	0.37
Paeonia lactiflora Pall.(BS)	MOL001919	(3S,5R,8R,9R,10S,14S)-3,17-dihydroxy-4,4,8,10,14-pentamethyl-2,3,5,6,7,9-hexahydro-1H-cyclopenta[a]phenanthrene-15,16-dione	43.56	0.53
Paeonia lactiflora Pall.(BS)	MOL001924	paeoniflorin	53.87	0.79
Paeonia lactiflora Pall.(BS)	MOL000211	Mairin	55.38	0.78
Paeonia lactiflora Pall.(BS)	MOL000358	beta-sitosterol	36.91	0.75
Paeonia lactiflora Pall.(BS)	MOL000359	sitosterol	36.91	0.75
Paeonia lactiflora Pall.(BS)	MOL000422	kaempferol	41.88	0.24
Paeonia lactiflora Pall.(BS)	MOL000492	(+)-catechin	54.83	0.24
Poria cocos (Schw.) Wolf.(FL)	MOL000273	(2R)-2-[(3S,5R,10S,13R,14R,16R,17R)-3,16-dihydroxy-4,4,10,13,14-pentamethyl-2,3,5,6,12,15,16,17-octahydro-1H-cyclopenta[a]phenanthren-17-yl]-6-methylhept-5-enoic acid	30.93	0.81
Poria cocos (Schw.) Wolf.(FL)	MOL000275	trametenolic acid	38.71	0.8
Poria cocos (Schw.) Wolf.(FL)	MOL000279	Cerevisterol	37.96	0.77
Poria cocos (Schw.) Wolf.(FL)	MOL000282	ergosta-7,22E-dien-3beta-ol	43.51	0.72
Poria cocos (Schw.) Wolf.(FL)	MOL000283	Ergosterol peroxide	40.36	0.81
Poria cocos (Schw.) Wolf.(FL)	MOL000296	hederagenin	36.91	0.75

## Sheet: potential targets of DZXY
Supplementary Table S2B. Potential targets of DZXY
Drug	ID	Mol ID	Molecule infomation	Target name	Symbol
MD	A	MOL000211	Mairin	Progesterone receptor	PGR
MD	B	MOL000492	(+)-catechin	Prostaglandin G/H synthase 1	PTGS1
MD	B	MOL000492	(+)-catechin	Estrogen receptor	ESR1
MD	B	MOL000492	(+)-catechin	Prostaglandin G/H synthase 2	PTGS2
MD	B	MOL000492	(+)-catechin	Beta-lactamase	DPEP1
MD	B	MOL000492	(+)-catechin	Nuclear receptor coactivator 2	NCOA2
MD	B	MOL000492	(+)-catechin	Calmodulin	CAMK1
MD	B	MOL000492	(+)-catechin	Retinoic acid receptor RXR-alpha	RXRA
MD	B	MOL000492	(+)-catechin	Catalase	CAT
MD	B	MOL000492	(+)-catechin	Hyaluronan synthase 2	HAS2
MD	C	MOL000098	quercetin	Prostaglandin G/H synthase 1	PTGS1
MD	C	MOL000098	quercetin	Androgen receptor	AR
MD	C	MOL000098	quercetin	Peroxisome proliferator activated receptor gamma	PPARG
MD	C	MOL000098	quercetin	Prostaglandin G/H synthase 2	PTGS2
MD	C	MOL000098	quercetin	Phosphatidylinositol-4,5-bisphosphate 3-kinase catalytic subunit, gamma isoform	PIK3CG
MD	C	MOL000098	quercetin	Nuclear receptor coactivator 2	NCOA2
MD	C	MOL000098	quercetin	Dipeptidyl peptidase IV	DPP4
MD	C	MOL000098	quercetin	Aldose reductase	AKR1B1
MD	C	MOL000098	quercetin	Trypsin-1	PRSS1
MD	C	MOL000098	quercetin	Potassium voltage-gated channel subfamily H member 2	KCNH2
MD	C	MOL000098	quercetin	Sodium channel protein type 5 subunit alpha	SCN5A
MD	C	MOL000098	quercetin	Beta-2 adrenergic receptor	ADRB2
MD	C	MOL000098	quercetin	Stromelysin-1	MMP3
MD	C	MOL000098	quercetin	Coagulation factor VII	F7
MD	C	MOL000098	quercetin	Nitric-oxide synthase, endothelial	NOS3
MD	C	MOL000098	quercetin	Retinoic acid receptor RXR-alpha	RXRA
MD	C	MOL000098	quercetin	Acetylcholinesterase	ACHE
MD	C	MOL000098	quercetin	Gamma-aminobutyric acid receptor subunit alpha-1	GABRA1
MD	C	MOL000098	quercetin	Amine oxidase [flavin-containing] B	MAOB
MD	C	MOL000098	quercetin	Transcription factor p65	RELA
MD	C	MOL000098	quercetin	Epidermal growth factor receptor	EGFR
MD	C	MOL000098	quercetin	RAC-alpha serine/threonine-protein kinase	AKT1
MD	C	MOL000098	quercetin	Vascular endothelial growth factor A	VEGFA
MD	C	MOL000098	quercetin	G1/S-specific cyclin-D1	CCND1
MD	C	MOL000098	quercetin	Apoptosis regulator Bcl-2	BCL2
MD	C	MOL000098	quercetin	Bcl-2-like protein 1	BCL2L1
MD	C	MOL000098	quercetin	Proto-oncogene c-Fos	FOS
MD	C	MOL000098	quercetin	Cyclin-dependent kinase inhibitor 1	CDKN1A
MD	C	MOL000098	quercetin	Eukaryotic translation initiation factor 6	EIF6
MD	C	MOL000098	quercetin	Apoptosis regulator BAX	BAX
MD	C	MOL000098	quercetin	Caspase-9	CASP9
MD	C	MOL000098	quercetin	Urokinase-type plasminogen activator	PLAU
MD	C	MOL000098	quercetin	72 kDa type IV collagenase	MMP2
MD	C	MOL000098	quercetin	Matrix metalloproteinase-9	MMP9
MD	C	MOL000098	quercetin	Mitogen-activated protein kinase 1	MAPK1
MD	C	MOL000098	quercetin	Interleukin-10	IL10
MD	C	MOL000098	quercetin	Pro-epidermal growth factor	EGF
MD	C	MOL000098	quercetin	Retinoblastoma-associated protein	RB1
MD	C	MOL000098	quercetin	Tumor necrosis factor	TNF
MD	C	MOL000098	quercetin	Transcription factor AP-1	JUN
MD	C	MOL000098	quercetin	Interleukin-6	IL6
MD	C	MOL000098	quercetin	Activator of 90 kDa heat shock protein ATPase homolog 1	AHSA1
MD	C	MOL000098	quercetin	Caspase-3	CASP3
MD	C	MOL000098	quercetin	Cellular tumor antigen p53	TP53
MD	C	MOL000098	quercetin	ETS domain-containing protein Elk-1	ELK1
MD	C	MOL000098	quercetin	NF-kappa-B inhibitor alpha	NFKBIA
MD	C	MOL000098	quercetin	NADPH--cytochrome P450 reductase	POR
MD	C	MOL000098	quercetin	Ornithine decarboxylase	ODC1
MD	C	MOL000098	quercetin	Xanthine dehydrogenase/oxidase	XDH
MD	C	MOL000098	quercetin	Caspase-8	CASP8
MD	C	MOL000098	quercetin	DNA topoisomerase 1	TOP1
MD	C	MOL000098	quercetin	RAF proto-oncogene serine/threonine-protein kinase	RAF1
MD	C	MOL000098	quercetin	Superoxide dismutase [Cu-Zn]	SOD1
MD	C	MOL000098	quercetin	Protein kinase C alpha type	PRKCA
MD	C	MOL000098	quercetin	Interstitial collagenase	MMP1
MD	C	MOL000098	quercetin	Hypoxia-inducible factor 1-alpha	HIF1A
MD	C	MOL000098	quercetin	Signal transducer and activator of transcription 1-alpha/beta	STAT1
MD	C	MOL000098	quercetin	Protein CBFA2T1	RUNX1T1
MD	C	MOL000098	quercetin	Cell division control protein 2 homolog	CDK1
MD	C	MOL000098	quercetin	78 kDa glucose-regulated protein	HSPA5
MD	C	MOL000098	quercetin	Receptor tyrosine-protein kinase erbB-2	ERBB2
MD	C	MOL000098	quercetin	Peroxisome proliferator-activated receptor gamma	PPARG
MD	C	MOL000098	quercetin	Acetyl-CoA carboxylase 1	ACACA
MD	C	MOL000098	quercetin	Heme oxygenase 1	HMOX1
MD	C	MOL000098	quercetin	Cytochrome P450 3A4	CYP3A4
MD	C	MOL000098	quercetin	Cytochrome P450 1A2	CYP1A2
MD	C	MOL000098	quercetin	Caveolin-1	CAV1
MD	C	MOL000098	quercetin	Myc proto-oncogene protein	MYC
MD	C	MOL000098	quercetin	Tissue factor	F3
MD	C	MOL000098	quercetin	Gap junction alpha-1 protein	GJA1
MD	C	MOL000098	quercetin	Cytochrome P450 1A1	CYP1A1
MD	C	MOL000098	quercetin	Intercellular adhesion molecule 1	ICAM1
MD	C	MOL000098	quercetin	Interleukin-1 beta	IL1B
MD	C	MOL000098	quercetin	C-C motif chemokine 2	CCL2
MD	C	MOL000098	quercetin	E-selectin	SELE
MD	C	MOL000098	quercetin	Vascular cell adhesion protein 1	VCAM1
MD	C	MOL000098	quercetin	Prostaglandin E2 receptor EP3 subtype	PTGER3
MD	C	MOL000098	quercetin	Interleukin-8	CXCL8
MD	C	MOL000098	quercetin	Protein kinase C beta type	PRKCB
MD	C	MOL000098	quercetin	Baculoviral IAP repeat-containing protein 5	BIRC5
MD	C	MOL000098	quercetin	Dual oxidase 2	DUOX2
MD	C	MOL000098	quercetin	Nitric oxide synthase, endothelial	NOS3
MD	C	MOL000098	quercetin	Heat shock protein beta-1	HSPB1
MD	C	MOL000098	quercetin	Transforming growth factor beta-1	TGFB1
MD	C	MOL000098	quercetin	Estrogen sulfotransferase	SULT1E1
MD	C	MOL000098	quercetin	Maltase-glucoamylase, intestinal	MGAM
MD	C	MOL000098	quercetin	Interleukin-2	IL2
MD	C	MOL000098	quercetin	Nuclear receptor subfamily 1 group I member 2	NR1I2
MD	C	MOL000098	quercetin	Cytochrome P450 1B1	CYP1B1
MD	C	MOL000098	quercetin	G2/mitotic-specific cyclin-B1	CCNB1
MD	C	MOL000098	quercetin	Tissue-type plasminogen activator	PLAT
MD	C	MOL000098	quercetin	Thrombomodulin	THBD
MD	C	MOL000098	quercetin	Plasminogen activator inhibitor 1	SERPINE1
MD	C	MOL000098	quercetin	Collagen alpha-1(I) chain	COL1A1
MD	C	MOL000098	quercetin	Interferon gamma	IFNG
MD	C	MOL000098	quercetin	Arachidonate 5-lipoxygenase	ALOX5
MD	C	MOL000098	quercetin	Phosphatidylinositol-3,4,5-trisphosphate 3-phosphatase and dual-specificity protein phosphatase PTEN	PTEN
MD	C	MOL000098	quercetin	Interleukin-1 alpha	IL1A
MD	C	MOL000098	quercetin	Myeloperoxidase	MPO
MD	C	MOL000098	quercetin	DNA topoisomerase 2-alpha	TOP2A
MD	C	MOL000098	quercetin	Neutrophil cytosol factor 1	NCF1
MD	C	MOL000098	quercetin	ATP-binding cassette sub-family G member 2	ABCG2
MD	C	MOL000098	quercetin	Hyaluronan synthase 2	HAS2
MD	C	MOL000098	quercetin	Glutathione S-transferase P	GSTP1
MD	C	MOL000098	quercetin	Nuclear factor erythroid 2-related factor 2	NFE2L2
MD	C	MOL000098	quercetin	NAD(P)H dehydrogenase [quinone] 1	NQO1
MD	C	MOL000098	quercetin	Poly [ADP-ribose] polymerase 1	PARP1
MD	C	MOL000098	quercetin	Aryl hydrocarbon receptor	AHR
MD	C	MOL000098	quercetin	26S proteasome non-ATPase regulatory subunit 3	PSMD3
MD	C	MOL000098	quercetin	Solute carrier family 2, facilitated glucose transporter member 4	SLC2A4
MD	C	MOL000098	quercetin	Collagen alpha-1(III) chain	COL3A1
MD	C	MOL000098	quercetin	C-X-C motif chemokine 11	CXCL11
MD	C	MOL000098	quercetin	C-X-C motif chemokine 2	CXCL2
MD	C	MOL000098	quercetin	DDB1- and CUL4-associated factor 5	DCAF5
MD	C	MOL000098	quercetin	Nuclear receptor subfamily 1 group I member 3	NR1I3
MD	C	MOL000098	quercetin	Serine/threonine-protein kinase Chk2	CHEK2
MD	C	MOL000098	quercetin	Insulin receptor	INSR
MD	C	MOL000098	quercetin	Claudin-4	CLDN4
MD	C	MOL000098	quercetin	Peroxisome proliferator-activated receptor alpha	PPARA
MD	C	MOL000098	quercetin	Peroxisome proliferator-activated receptor delta	PPARD
MD	C	MOL000098	quercetin	Heat shock factor protein 1	HSF1
MD	C	MOL000098	quercetin	C-reactive protein	CRP
MD	C	MOL000098	quercetin	C-X-C motif chemokine 10	CXCL10
MD	C	MOL000098	quercetin	Inhibitor of nuclear factor kappa-B kinase subunit alpha	CHUK
MD	C	MOL000098	quercetin	Osteopontin	SPP1
MD	C	MOL000098	quercetin	Runt-related transcription factor 2	RUNX2
MD	C	MOL000098	quercetin	Ras association domain-containing protein 1	RASSF1
MD	C	MOL000098	quercetin	Transcription factor E2F1	E2F1
MD	C	MOL000098	quercetin	Transcription factor E2F2	E2F2
MD	C	MOL000098	quercetin	Prostatic acid phosphatase	ACP3
MD	C	MOL000098	quercetin	Cathepsin D	CTSD
MD	C	MOL000098	quercetin	Insulin-like growth factor-binding protein 3	IGFBP3
MD	C	MOL000098	quercetin	Insulin-like growth factor II	IGF2
MD	C	MOL000098	quercetin	CD40 ligand	CD40LG
MD	C	MOL000098	quercetin	Interferon regulatory factor 1	IRF1
MD	C	MOL000098	quercetin	Receptor tyrosine-protein kinase erbB-3	ERBB3
MD	C	MOL000098	quercetin	Serum paraoxonase/arylesterase 1	PON1
MD	C	MOL000098	quercetin	Type I iodothyronine deiodinase	DIO1
MD	C	MOL000098	quercetin	Procollagen C-endopeptidase enhancer 1	PCOLCE
MD	C	MOL000098	quercetin	Puromycin-sensitive aminopeptidase	NPEPPS
MD	C	MOL000098	quercetin	Hexokinase-2	HK2
MD	C	MOL000098	quercetin	Homeobox protein Nkx-3.1	NKX3-1
MD	C	MOL000098	quercetin	Ras GTPase-activating protein 1	RASA1
MD	C	MOL000098	quercetin	Glutathione S-transferase Mu 1	GSTM1
MD	C	MOL000098	quercetin	Glutathione S-transferase Mu 2	GSTM2
MD	MD4	MOL007374	5-[[5-(4-methoxyphenyl)-2-furyl]methylene]barbituric acid	Estrogen receptor	ESR1
MD	MD4	MOL007374	5-[[5-(4-methoxyphenyl)-2-furyl]methylene]barbituric acid	Glycogen synthase kinase-3 beta	GSK3B
MD	D	MOL000422	kaempferol	Nitric oxide synthase, inducible	NOS2
MD	D	MOL000422	kaempferol	Prostaglandin G/H synthase 1	PTGS1
MD	D	MOL000422	kaempferol	Androgen receptor	AR
MD	D	MOL000422	kaempferol	Peroxisome proliferator activated receptor gamma	PPARG
MD	D	MOL000422	kaempferol	Prostaglandin G/H synthase 2	PTGS2
MD	D	MOL000422	kaempferol	Phosphatidylinositol-4,5-bisphosphate 3-kinase catalytic subunit, gamma isoform	PIK3CG
MD	D	MOL000422	kaempferol	Nuclear receptor coactivator 2	NCOA2
MD	D	MOL000422	kaempferol	Dipeptidyl peptidase IV	DPP4
MD	D	MOL000422	kaempferol	Trypsin-1	PRSS1
MD	D	MOL000422	kaempferol	Progesterone receptor	PGR
MD	D	MOL000422	kaempferol	Muscarinic acetylcholine receptor M1	CHRM1
MD	D	MOL000422	kaempferol	Nitric-oxide synthase, endothelial	NOS3
MD	D	MOL000422	kaempferol	Gamma-aminobutyric-acid receptor alpha-2 subunit	GABRA2
MD	D	MOL000422	kaempferol	Acetylcholinesterase	ACHE
MD	D	MOL000422	kaempferol	Sodium-dependent noradrenaline transporter	SLC6A2
MD	D	MOL000422	kaempferol	Muscarinic acetylcholine receptor M2	CHRM2
MD	D	MOL000422	kaempferol	Alpha-1B adrenergic receptor	ADRA1B
MD	D	MOL000422	kaempferol	Gamma-aminobutyric acid receptor subunit alpha-1	GABRA1
MD	D	MOL000422	kaempferol	Coagulation factor VII	F7
MD	D	MOL000422	kaempferol	Calmodulin	CAMK1
MD	D	MOL000422	kaempferol	Transcription factor p65	RELA
MD	D	MOL000422	kaempferol	Inhibitor of nuclear factor kappa-B kinase subunit beta	IKBKB
MD	D	MOL000422	kaempferol	RAC-alpha serine/threonine-protein kinase	AKT1
MD	D	MOL000422	kaempferol	Apoptosis regulator Bcl-2	BCL2
MD	D	MOL000422	kaempferol	Apoptosis regulator BAX	BAX
MD	D	MOL000422	kaempferol	Tumor necrosis factor	TNF
MD	D	MOL000422	kaempferol	Transcription factor AP-1	JUN
MD	D	MOL000422	kaempferol	Activator of 90 kDa heat shock protein ATPase homolog 1	AHSA1
MD	D	MOL000422	kaempferol	Caspase-3	CASP3
MD	D	MOL000422	kaempferol	Mitogen-activated protein kinase 8	MAPK8
MD	D	MOL000422	kaempferol	Xanthine dehydrogenase/oxidase	XDH
MD	D	MOL000422	kaempferol	Interstitial collagenase	MMP1
MD	D	MOL000422	kaempferol	Signal transducer and activator of transcription 1-alpha/beta	STAT1
MD	D	MOL000422	kaempferol	Cell division control protein 2 homolog	CDK1
MD	D	MOL000422	kaempferol	Peroxisome proliferator-activated receptor gamma	PPARG
MD	D	MOL000422	kaempferol	Heme oxygenase 1	HMOX1
MD	D	MOL000422	kaempferol	Cytochrome P450 3A4	CYP3A4
MD	D	MOL000422	kaempferol	Cytochrome P450 1A2	CYP1A2
MD	D	MOL000422	kaempferol	Cytochrome P450 1A1	CYP1A1
MD	D	MOL000422	kaempferol	Intercellular adhesion molecule 1	ICAM1
MD	D	MOL000422	kaempferol	E-selectin	SELE
MD	D	MOL000422	kaempferol	Vascular cell adhesion protein 1	VCAM1
MD	D	MOL000422	kaempferol	Nuclear receptor subfamily 1 group I member 2	NR1I2
MD	D	MOL000422	kaempferol	Cytochrome P450 1B1	CYP1B1
MD	D	MOL000422	kaempferol	Arachidonate 5-lipoxygenase	ALOX5
MD	D	MOL000422	kaempferol	Hyaluronan synthase 2	HAS2
MD	D	MOL000422	kaempferol	Glutathione S-transferase P	GSTP1
MD	D	MOL000422	kaempferol	Aryl hydrocarbon receptor	AHR
MD	D	MOL000422	kaempferol	26S proteasome non-ATPase regulatory subunit 3	PSMD3
MD	D	MOL000422	kaempferol	Solute carrier family 2, facilitated glucose transporter member 4	SLC2A4
MD	D	MOL000422	kaempferol	Nuclear receptor subfamily 1 group I member 3	NR1I3
MD	D	MOL000422	kaempferol	Insulin receptor	INSR
MD	D	MOL000422	kaempferol	Type I iodothyronine deiodinase	DIO1
MD	D	MOL000422	kaempferol	Serine/threonine-protein phosphatase 2B catalytic subunit alpha isoform	PPP3CA
MD	D	MOL000422	kaempferol	Glutathione S-transferase Mu 1	GSTM1
MD	D	MOL000422	kaempferol	Glutathione S-transferase Mu 2	GSTM2
MD	D	MOL000422	kaempferol	Aldo-keto reductase family 1 member C3	AKR1C3
MD	D	MOL000422	kaempferol	Antileukoproteinase	SLPI
MD	E	MOL000359	sitosterol	Progesterone receptor	PGR
MD	E	MOL000359	sitosterol	Nuclear receptor coactivator 2	NCOA2
MD	E	MOL000359	sitosterol	Mineralocorticoid receptor	NR3C2
ZZ	ZZ1	MOL001406	crocetin	Muscarinic acetylcholine receptor M3	CHRM3
ZZ	ZZ1	MOL001406	crocetin	Muscarinic acetylcholine receptor M1	CHRM1
ZZ	ZZ1	MOL001406	crocetin	Gamma-aminobutyric-acid receptor alpha-2 subunit	GABRA2
ZZ	ZZ1	MOL001406	crocetin	Alpha-1A adrenergic receptor	ADRA1A
ZZ	ZZ1	MOL001406	crocetin	Gamma-aminobutyric-acid receptor alpha-3 subunit	GABRA3
ZZ	ZZ1	MOL001406	crocetin	Muscarinic acetylcholine receptor M2	CHRM2
ZZ	ZZ1	MOL001406	crocetin	Alpha-1B adrenergic receptor	ADRA1B
ZZ	ZZ1	MOL001406	crocetin	Gamma-aminobutyric acid receptor subunit alpha-1	GABRA1
ZZ	ZZ1	MOL001406	crocetin	Ig gamma-1 chain C region	IGHG1
ZZ	ZZ1	MOL001406	crocetin	Prostaglandin G/H synthase 2	PTGS2
ZZ	ZZ1	MOL001406	crocetin	Nuclear receptor coactivator 2	NCOA2
ZZ	ZZ1	MOL001406	crocetin	Vascular cell adhesion protein 1	VCAM1
ZZ	ZZ2	MOL001941	Ammidin	Muscarinic acetylcholine receptor M1	CHRM1
ZZ	ZZ2	MOL001941	Ammidin	Prostaglandin G/H synthase 2	PTGS2
ZZ	ZZ2	MOL001941	Ammidin	Gamma-aminobutyric acid receptor subunit alpha-1	GABRA1
ZZ	ZZ2	MOL001941	Ammidin	Dipeptidyl peptidase IV	DPP4
ZZ	ZZ2	MOL001941	Ammidin	Phosphatidylinositol-4,5-bisphosphate 3-kinase catalytic subunit, gamma isoform	PIK3CG
ZZ	ZZ2	MOL001941	Ammidin	Amine oxidase [flavin-containing] B	MAOB
ZZ	ZZ3	MOL004561	Sudan III	Estrogen receptor	ESR1
ZZ	ZZ3	MOL004561	Sudan III	Prostaglandin G/H synthase 2	PTGS2
ZZ	ZZ3	MOL004561	Sudan III	Coagulation factor VII	F7
ZZ	ZZ3	MOL004561	Sudan III	Estrogen receptor beta	ESR2
ZZ	ZZ3	MOL004561	Sudan III	Dipeptidyl peptidase IV	DPP4
ZZ	ZZ3	MOL004561	Sudan III	Mitogen-activated protein kinase 14	MAPK14
ZZ	ZZ3	MOL004561	Sudan III	Glycogen synthase kinase-3 beta	GSK3B
ZZ	ZZ3	MOL004561	Sudan III	Mitogen-activated protein kinase 10	MAPK10
ZZ	ZZ3	MOL004561	Sudan III	Cyclin-A2	CCNA2
ZZ	C	MOL000098	quercetin	Prostaglandin G/H synthase 1	PTGS1
ZZ	C	MOL000098	quercetin	Androgen receptor	AR
ZZ	C	MOL000098	quercetin	Peroxisome proliferator activated receptor gamma	PPARG
ZZ	C	MOL000098	quercetin	Prostaglandin G/H synthase 2	PTGS2
ZZ	C	MOL000098	quercetin	Phosphatidylinositol-4,5-bisphosphate 3-kinase catalytic subunit, gamma isoform	PIK3CG
ZZ	C	MOL000098	quercetin	Nuclear receptor coactivator 2	NCOA2
ZZ	C	MOL000098	quercetin	Dipeptidyl peptidase IV	DPP4
ZZ	C	MOL000098	quercetin	Aldose reductase	AKR1B1
ZZ	C	MOL000098	quercetin	Trypsin-1	PRSS1
ZZ	C	MOL000098	quercetin	Potassium voltage-gated channel subfamily H member 2	KCNH2
ZZ	C	MOL000098	quercetin	Sodium channel protein type 5 subunit alpha	SCN5A
ZZ	C	MOL000098	quercetin	Beta-2 adrenergic receptor	ADRB2
ZZ	C	MOL000098	quercetin	Stromelysin-1	MMP3
ZZ	C	MOL000098	quercetin	Coagulation factor VII	F7
ZZ	C	MOL000098	quercetin	Nitric-oxide synthase, endothelial	NOS3
ZZ	C	MOL000098	quercetin	Retinoic acid receptor RXR-alpha	RXRA
ZZ	C	MOL000098	quercetin	Acetylcholinesterase	ACHE
ZZ	C	MOL000098	quercetin	Gamma-aminobutyric acid receptor subunit alpha-1	GABRA1
ZZ	C	MOL000098	quercetin	Amine oxidase [flavin-containing] B	MAOB
ZZ	C	MOL000098	quercetin	Transcription factor p65	RELA
ZZ	C	MOL000098	quercetin	Epidermal growth factor receptor	EGFR
ZZ	C	MOL000098	quercetin	RAC-alpha serine/threonine-protein kinase	AKT1
ZZ	C	MOL000098	quercetin	Vascular endothelial growth factor A	VEGFA
ZZ	C	MOL000098	quercetin	G1/S-specific cyclin-D1	CCND1
ZZ	C	MOL000098	quercetin	Apoptosis regulator Bcl-2	BCL2
ZZ	C	MOL000098	quercetin	Bcl-2-like protein 1	BCL2L1
ZZ	C	MOL000098	quercetin	Proto-oncogene c-Fos	FOS
ZZ	C	MOL000098	quercetin	Cyclin-dependent kinase inhibitor 1	CDKN1A
ZZ	C	MOL000098	quercetin	Eukaryotic translation initiation factor 6	EIF6
ZZ	C	MOL000098	quercetin	Apoptosis regulator BAX	BAX
ZZ	C	MOL000098	quercetin	Caspase-9	CASP9
ZZ	C	MOL000098	quercetin	Urokinase-type plasminogen activator	PLAU
ZZ	C	MOL000098	quercetin	72 kDa type IV collagenase	MMP2
ZZ	C	MOL000098	quercetin	Matrix metalloproteinase-9	MMP9
ZZ	C	MOL000098	quercetin	Mitogen-activated protein kinase 1	MAPK1
ZZ	C	MOL000098	quercetin	Interleukin-10	IL10
ZZ	C	MOL000098	quercetin	Pro-epidermal growth factor	EGF
ZZ	C	MOL000098	quercetin	Retinoblastoma-associated protein	RB1
ZZ	C	MOL000098	quercetin	Tumor necrosis factor	TNF
ZZ	C	MOL000098	quercetin	Transcription factor AP-1	JUN
ZZ	C	MOL000098	quercetin	Interleukin-6	IL6
ZZ	C	MOL000098	quercetin	Activator of 90 kDa heat shock protein ATPase homolog 1	AHSA1
ZZ	C	MOL000098	quercetin	Caspase-3	CASP3
ZZ	C	MOL000098	quercetin	Cellular tumor antigen p53	TP53
ZZ	C	MOL000098	quercetin	ETS domain-containing protein Elk-1	ELK1
ZZ	C	MOL000098	quercetin	NF-kappa-B inhibitor alpha	NFKBIA
ZZ	C	MOL000098	quercetin	NADPH--cytochrome P450 reductase	POR
ZZ	C	MOL000098	quercetin	Ornithine decarboxylase	ODC1
ZZ	C	MOL000098	quercetin	Xanthine dehydrogenase/oxidase	XDH
ZZ	C	MOL000098	quercetin	Caspase-8	CASP8
ZZ	C	MOL000098	quercetin	DNA topoisomerase 1	TOP1
ZZ	C	MOL000098	quercetin	RAF proto-oncogene serine/threonine-protein kinase	RAF1
ZZ	C	MOL000098	quercetin	Superoxide dismutase [Cu-Zn]	SOD1
ZZ	C	MOL000098	quercetin	Protein kinase C alpha type	PRKCA
ZZ	C	MOL000098	quercetin	Interstitial collagenase	MMP1
ZZ	C	MOL000098	quercetin	Hypoxia-inducible factor 1-alpha	HIF1A
ZZ	C	MOL000098	quercetin	Signal transducer and activator of transcription 1-alpha/beta	STAT1
ZZ	C	MOL000098	quercetin	Protein CBFA2T1	RUNX1T1
ZZ	C	MOL000098	quercetin	Cell division control protein 2 homolog	CDK1
ZZ	C	MOL000098	quercetin	78 kDa glucose-regulated protein	HSPA5
ZZ	C	MOL000098	quercetin	Receptor tyrosine-protein kinase erbB-2	ERBB2
ZZ	C	MOL000098	quercetin	Peroxisome proliferator-activated receptor gamma	PPARG
ZZ	C	MOL000098	quercetin	Acetyl-CoA carboxylase 1	ACACA
ZZ	C	MOL000098	quercetin	Heme oxygenase 1	HMOX1
ZZ	C	MOL000098	quercetin	Cytochrome P450 3A4	CYP3A4
ZZ	C	MOL000098	quercetin	Cytochrome P450 1A2	CYP1A2
ZZ	C	MOL000098	quercetin	Caveolin-1	CAV1
ZZ	C	MOL000098	quercetin	Myc proto-oncogene protein	MYC
ZZ	C	MOL000098	quercetin	Tissue factor	F3
ZZ	C	MOL000098	quercetin	Gap junction alpha-1 protein	GJA1
ZZ	C	MOL000098	quercetin	Cytochrome P450 1A1	CYP1A1
ZZ	C	MOL000098	quercetin	Intercellular adhesion molecule 1	ICAM1
ZZ	C	MOL000098	quercetin	Interleukin-1 beta	IL1B
ZZ	C	MOL000098	quercetin	C-C motif chemokine 2	CCL2
ZZ	C	MOL000098	quercetin	E-selectin	SELE
ZZ	C	MOL000098	quercetin	Vascular cell adhesion protein 1	VCAM1
ZZ	C	MOL000098	quercetin	Prostaglandin E2 receptor EP3 subtype	PTGER3
ZZ	C	MOL000098	quercetin	Interleukin-8	CXCL8
ZZ	C	MOL000098	quercetin	Protein kinase C beta type	PRKCB
ZZ	C	MOL000098	quercetin	Baculoviral IAP repeat-containing protein 5	BIRC5
ZZ	C	MOL000098	quercetin	Dual oxidase 2	DUOX2
ZZ	C	MOL000098	quercetin	Nitric oxide synthase, endothelial	NOS3
ZZ	C	MOL000098	quercetin	Heat shock protein beta-1	HSPB1
ZZ	C	MOL000098	quercetin	Transforming growth factor beta-1	TGFB1
ZZ	C	MOL000098	quercetin	Estrogen sulfotransferase	SULT1E1
ZZ	C	MOL000098	quercetin	Maltase-glucoamylase, intestinal	MGAM
ZZ	C	MOL000098	quercetin	Interleukin-2	IL2
ZZ	C	MOL000098	quercetin	Nuclear receptor subfamily 1 group I member 2	NR1I2
ZZ	C	MOL000098	quercetin	Cytochrome P450 1B1	CYP1B1
ZZ	C	MOL000098	quercetin	G2/mitotic-specific cyclin-B1	CCNB1
ZZ	C	MOL000098	quercetin	Tissue-type plasminogen activator	PLAT
ZZ	C	MOL000098	quercetin	Thrombomodulin	THBD
ZZ	C	MOL000098	quercetin	Plasminogen activator inhibitor 1	SERPINE1
ZZ	C	MOL000098	quercetin	Collagen alpha-1(I) chain	COL1A1
ZZ	C	MOL000098	quercetin	Interferon gamma	IFNG
ZZ	C	MOL000098	quercetin	Arachidonate 5-lipoxygenase	ALOX5
ZZ	C	MOL000098	quercetin	Phosphatidylinositol-3,4,5-trisphosphate 3-phosphatase and dual-specificity protein phosphatase PTEN	PTEN
ZZ	C	MOL000098	quercetin	Interleukin-1 alpha	IL1A
ZZ	C	MOL000098	quercetin	Myeloperoxidase	MPO
ZZ	C	MOL000098	quercetin	DNA topoisomerase 2-alpha	TOP2A
ZZ	C	MOL000098	quercetin	Neutrophil cytosol factor 1	NCF1
ZZ	C	MOL000098	quercetin	ATP-binding cassette sub-family G member 2	ABCG2
ZZ	C	MOL000098	quercetin	Hyaluronan synthase 2	HAS2
ZZ	C	MOL000098	quercetin	Glutathione S-transferase P	GSTP1
ZZ	C	MOL000098	quercetin	Nuclear factor erythroid 2-related factor 2	NFE2L2
ZZ	C	MOL000098	quercetin	NAD(P)H dehydrogenase [quinone] 1	NQO1
ZZ	C	MOL000098	quercetin	Poly [ADP-ribose] polymerase 1	PARP1
ZZ	C	MOL000098	quercetin	Aryl hydrocarbon receptor	AHR
ZZ	C	MOL000098	quercetin	26S proteasome non-ATPase regulatory subunit 3	PSMD3
ZZ	C	MOL000098	quercetin	Solute carrier family 2, facilitated glucose transporter member 4	SLC2A4
ZZ	C	MOL000098	quercetin	Collagen alpha-1(III) chain	COL3A1
ZZ	C	MOL000098	quercetin	C-X-C motif chemokine 11	CXCL11
ZZ	C	MOL000098	quercetin	C-X-C motif chemokine 2	CXCL2
ZZ	C	MOL000098	quercetin	DDB1- and CUL4-associated factor 5	DCAF5
ZZ	C	MOL000098	quercetin	Nuclear receptor subfamily 1 group I member 3	NR1I3
ZZ	C	MOL000098	quercetin	Serine/threonine-protein kinase Chk2	CHEK2
ZZ	C	MOL000098	quercetin	Insulin receptor	INSR
ZZ	C	MOL000098	quercetin	Claudin-4	CLDN4
ZZ	C	MOL000098	quercetin	Peroxisome proliferator-activated receptor alpha	PPARA
ZZ	C	MOL000098	quercetin	Peroxisome proliferator-activated receptor delta	PPARD
ZZ	C	MOL000098	quercetin	Heat shock factor protein 1	HSF1
ZZ	C	MOL000098	quercetin	C-reactive protein	CRP
ZZ	C	MOL000098	quercetin	C-X-C motif chemokine 10	CXCL10
ZZ	C	MOL000098	quercetin	Inhibitor of nuclear factor kappa-B kinase subunit alpha	CHUK
ZZ	C	MOL000098	quercetin	Osteopontin	SPP1
ZZ	C	MOL000098	quercetin	Runt-related transcription factor 2	RUNX2
ZZ	C	MOL000098	quercetin	Ras association domain-containing protein 1	RASSF1
ZZ	C	MOL000098	quercetin	Transcription factor E2F1	E2F1
ZZ	C	MOL000098	quercetin	Transcription factor E2F2	E2F2
ZZ	C	MOL000098	quercetin	Prostatic acid phosphatase	ACP3
ZZ	C	MOL000098	quercetin	Cathepsin D	CTSD
ZZ	C	MOL000098	quercetin	Insulin-like growth factor-binding protein 3	IGFBP3
ZZ	C	MOL000098	quercetin	Insulin-like growth factor II	IGF2
ZZ	C	MOL000098	quercetin	CD40 ligand	CD40LG
ZZ	C	MOL000098	quercetin	Interferon regulatory factor 1	IRF1
ZZ	C	MOL000098	quercetin	Receptor tyrosine-protein kinase erbB-3	ERBB3
ZZ	C	MOL000098	quercetin	Serum paraoxonase/arylesterase 1	PON1
ZZ	C	MOL000098	quercetin	Type I iodothyronine deiodinase	DIO1
ZZ	C	MOL000098	quercetin	Procollagen C-endopeptidase enhancer 1	PCOLCE
ZZ	C	MOL000098	quercetin	Puromycin-sensitive aminopeptidase	NPEPPS
ZZ	C	MOL000098	quercetin	Hexokinase-2	HK2
ZZ	C	MOL000098	quercetin	Homeobox protein Nkx-3.1	NKX3-1
ZZ	C	MOL000098	quercetin	Ras GTPase-activating protein 1	RASA1
ZZ	C	MOL000098	quercetin	Glutathione S-transferase Mu 1	GSTM1
ZZ	C	MOL000098	quercetin	Glutathione S-transferase Mu 2	GSTM2
ZZ	F	MOL000358	beta-sitosterol	5-hydroxytryptamine 2A receptor	HTR2A
ZZ	F	MOL000358	beta-sitosterol	Alpha-1A adrenergic receptor	ADRA1A
ZZ	F	MOL000358	beta-sitosterol	Alpha-1B adrenergic receptor	ADRA1B
ZZ	F	MOL000358	beta-sitosterol	Apoptosis regulator BAX	BAX
ZZ	F	MOL000358	beta-sitosterol	Apoptosis regulator Bcl-2	BCL2
ZZ	F	MOL000358	beta-sitosterol	Beta-2 adrenergic receptor	ADRB2
ZZ	F	MOL000358	beta-sitosterol	Caspase-3	CASP3
ZZ	F	MOL000358	beta-sitosterol	Caspase-8	CASP8
ZZ	F	MOL000358	beta-sitosterol	Caspase-9	CASP9
ZZ	F	MOL000358	beta-sitosterol	CGMP-inhibited 3',5'-cyclic phosphodiesterase A	PDE3A
ZZ	F	MOL000358	beta-sitosterol	Dopamine D1 receptor	DRD1
ZZ	F	MOL000358	beta-sitosterol	Gamma-aminobutyric acid receptor subunit alpha-1	GABRA1
ZZ	F	MOL000358	beta-sitosterol	Gamma-aminobutyric-acid receptor alpha-2 subunit	GABRA2
ZZ	F	MOL000358	beta-sitosterol	Gamma-aminobutyric-acid receptor alpha-3 subunit	GABRA3
ZZ	F	MOL000358	beta-sitosterol	Gamma-aminobutyric-acid receptor alpha-5 subunit	GABRA5
ZZ	F	MOL000358	beta-sitosterol	Microtubule-associated protein 2	MAP2
ZZ	F	MOL000358	beta-sitosterol	Mu-type opioid receptor	OPRM1
ZZ	F	MOL000358	beta-sitosterol	Muscarinic acetylcholine receptor M1	CHRM1
ZZ	F	MOL000358	beta-sitosterol	Muscarinic acetylcholine receptor M2	CHRM2
ZZ	F	MOL000358	beta-sitosterol	Muscarinic acetylcholine receptor M3	CHRM3
ZZ	F	MOL000358	beta-sitosterol	Muscarinic acetylcholine receptor M4	CHRM4
ZZ	F	MOL000358	beta-sitosterol	Neuronal acetylcholine receptor protein, alpha-7 chain	CHRNA7
ZZ	F	MOL000358	beta-sitosterol	Neuronal acetylcholine receptor subunit alpha-2	CHRNA2
ZZ	F	MOL000358	beta-sitosterol	Nuclear receptor coactivator 2	NCOA2
ZZ	F	MOL000358	beta-sitosterol	Phosphatidylinositol-4,5-bisphosphate 3-kinase catalytic subunit, gamma isoform	PIK3CG
ZZ	F	MOL000358	beta-sitosterol	Potassium voltage-gated channel subfamily H member 2	KCNH2
ZZ	F	MOL000358	beta-sitosterol	Progesterone receptor	PGR
ZZ	F	MOL000358	beta-sitosterol	Prostaglandin G/H synthase 1	PTGS1
ZZ	F	MOL000358	beta-sitosterol	Prostaglandin G/H synthase 2	PTGS2
ZZ	F	MOL000358	beta-sitosterol	Protein kinase C alpha type	PRKCA
ZZ	F	MOL000358	beta-sitosterol	Serum paraoxonase/arylesterase 1	PON1
ZZ	F	MOL000358	beta-sitosterol	Sodium channel protein type 5 subunit alpha	SCN5A
ZZ	F	MOL000358	beta-sitosterol	Sodium-dependent serotonin transporter	SLC6A4
ZZ	F	MOL000358	beta-sitosterol	Transcription factor AP-1	JUN
ZZ	F	MOL000358	beta-sitosterol	Transforming growth factor beta-1	TGFB1
ZZ	D	MOL000422	kaempferol	Nitric oxide synthase, inducible	NOS2
ZZ	D	MOL000422	kaempferol	Prostaglandin G/H synthase 1	PTGS1
ZZ	D	MOL000422	kaempferol	Androgen receptor	AR
ZZ	D	MOL000422	kaempferol	Peroxisome proliferator activated receptor gamma	PPARG
ZZ	D	MOL000422	kaempferol	Prostaglandin G/H synthase 2	PTGS2
ZZ	D	MOL000422	kaempferol	Phosphatidylinositol-4,5-bisphosphate 3-kinase catalytic subunit, gamma isoform	PIK3CG
ZZ	D	MOL000422	kaempferol	Nuclear receptor coactivator 2	NCOA2
ZZ	D	MOL000422	kaempferol	Dipeptidyl peptidase IV	DPP4
ZZ	D	MOL000422	kaempferol	Trypsin-1	PRSS1
ZZ	D	MOL000422	kaempferol	Progesterone receptor	PGR
ZZ	D	MOL000422	kaempferol	Muscarinic acetylcholine receptor M1	CHRM1
ZZ	D	MOL000422	kaempferol	Nitric-oxide synthase, endothelial	NOS3
ZZ	D	MOL000422	kaempferol	Gamma-aminobutyric-acid receptor alpha-2 subunit	GABRA2
ZZ	D	MOL000422	kaempferol	Acetylcholinesterase	ACHE
ZZ	D	MOL000422	kaempferol	Sodium-dependent noradrenaline transporter	SLC6A2
ZZ	D	MOL000422	kaempferol	Muscarinic acetylcholine receptor M2	CHRM2
ZZ	D	MOL000422	kaempferol	Alpha-1B adrenergic receptor	ADRA1B
ZZ	D	MOL000422	kaempferol	Gamma-aminobutyric acid receptor subunit alpha-1	GABRA1
ZZ	D	MOL000422	kaempferol	Coagulation factor VII	F7
ZZ	D	MOL000422	kaempferol	Calmodulin	CAMK1
ZZ	D	MOL000422	kaempferol	Transcription factor p65	RELA
ZZ	D	MOL000422	kaempferol	Inhibitor of nuclear factor kappa-B kinase subunit beta	IKBKB
ZZ	D	MOL000422	kaempferol	RAC-alpha serine/threonine-protein kinase	AKT1
ZZ	D	MOL000422	kaempferol	Apoptosis regulator Bcl-2	BCL2
ZZ	D	MOL000422	kaempferol	Apoptosis regulator BAX	BAX
ZZ	D	MOL000422	kaempferol	Tumor necrosis factor	TNF
ZZ	D	MOL000422	kaempferol	Transcription factor AP-1	JUN
ZZ	D	MOL000422	kaempferol	Activator of 90 kDa heat shock protein ATPase homolog 1	AHSA1
ZZ	D	MOL000422	kaempferol	Caspase-3	CASP3
ZZ	D	MOL000422	kaempferol	Mitogen-activated protein kinase 8	MAPK8
ZZ	D	MOL000422	kaempferol	Xanthine dehydrogenase/oxidase	XDH
ZZ	D	MOL000422	kaempferol	Interstitial collagenase	MMP1
ZZ	D	MOL000422	kaempferol	Signal transducer and activator of transcription 1-alpha/beta	STAT1
ZZ	D	MOL000422	kaempferol	Cell division control protein 2 homolog	CDK1
ZZ	D	MOL000422	kaempferol	Peroxisome proliferator-activated receptor gamma	PPARG
ZZ	D	MOL000422	kaempferol	Heme oxygenase 1	HMOX1
ZZ	D	MOL000422	kaempferol	Cytochrome P450 3A4	CYP3A4
ZZ	D	MOL000422	kaempferol	Cytochrome P450 1A2	CYP1A2
ZZ	D	MOL000422	kaempferol	Cytochrome P450 1A1	CYP1A1
ZZ	D	MOL000422	kaempferol	Intercellular adhesion molecule 1	ICAM1
ZZ	D	MOL000422	kaempferol	E-selectin	SELE
ZZ	D	MOL000422	kaempferol	Vascular cell adhesion protein 1	VCAM1
ZZ	D	MOL000422	kaempferol	Nuclear receptor subfamily 1 group I member 2	NR1I2
ZZ	D	MOL000422	kaempferol	Cytochrome P450 1B1	CYP1B1
ZZ	D	MOL000422	kaempferol	Arachidonate 5-lipoxygenase	ALOX5
ZZ	D	MOL000422	kaempferol	Hyaluronan synthase 2	HAS2
ZZ	D	MOL000422	kaempferol	Glutathione S-transferase P	GSTP1
ZZ	D	MOL000422	kaempferol	Aryl hydrocarbon receptor	AHR
ZZ	D	MOL000422	kaempferol	26S proteasome non-ATPase regulatory subunit 3	PSMD3
ZZ	D	MOL000422	kaempferol	Solute carrier family 2, facilitated glucose transporter member 4	SLC2A4
ZZ	D	MOL000422	kaempferol	Nuclear receptor subfamily 1 group I member 3	NR1I3
ZZ	D	MOL000422	kaempferol	Insulin receptor	INSR
ZZ	D	MOL000422	kaempferol	Type I iodothyronine deiodinase	DIO1
ZZ	D	MOL000422	kaempferol	Serine/threonine-protein phosphatase 2B catalytic subunit alpha isoform	PPP3CA
ZZ	D	MOL000422	kaempferol	Glutathione S-transferase Mu 1	GSTM1
ZZ	D	MOL000422	kaempferol	Glutathione S-transferase Mu 2	GSTM2
ZZ	D	MOL000422	kaempferol	Aldo-keto reductase family 1 member C3	AKR1C3
ZZ	D	MOL000422	kaempferol	Antileukoproteinase	SLPI
ZZ	G	MOL000449	Stigmasterol	Progesterone receptor	PGR
ZZ	G	MOL000449	Stigmasterol	Mineralocorticoid receptor	NR3C2
ZZ	G	MOL000449	Stigmasterol	Nuclear receptor coactivator 2	NCOA2
ZZ	G	MOL000449	Stigmasterol	Alcohol dehydrogenase 1C	ADH1C
ZZ	G	MOL000449	Stigmasterol	Ig gamma-1 chain C region	IGHG1
ZZ	G	MOL000449	Stigmasterol	Retinoic acid receptor RXR-alpha	RXRA
ZZ	G	MOL000449	Stigmasterol	Nuclear receptor coactivator 1	NCOA1
ZZ	G	MOL000449	Stigmasterol	Prostaglandin G/H synthase 1	PTGS1
ZZ	G	MOL000449	Stigmasterol	Prostaglandin G/H synthase 2	PTGS2
ZZ	G	MOL000449	Stigmasterol	Alpha-2A adrenergic receptor	ADRA2A
ZZ	G	MOL000449	Stigmasterol	Sodium-dependent noradrenaline transporter	SLC6A2
ZZ	G	MOL000449	Stigmasterol	Sodium-dependent dopamine transporter	SLC6A3
ZZ	G	MOL000449	Stigmasterol	Beta-2 adrenergic receptor	ADRB2
ZZ	G	MOL000449	Stigmasterol	Aldose reductase	AKR1B1
ZZ	G	MOL000449	Stigmasterol	Urokinase-type plasminogen activator	PLAU
ZZ	G	MOL000449	Stigmasterol	Leukotriene A-4 hydrolase	LTA4H
ZZ	G	MOL000449	Stigmasterol	Amine oxidase [flavin-containing] B	MAOB
ZZ	G	MOL000449	Stigmasterol	Amine oxidase [flavin-containing] A	MAOA
ZZ	G	MOL000449	Stigmasterol	Chymotrypsinogen B	CTRB1
ZZ	G	MOL000449	Stigmasterol	Muscarinic acetylcholine receptor M3	CHRM3
ZZ	G	MOL000449	Stigmasterol	Muscarinic acetylcholine receptor M1	CHRM1
ZZ	G	MOL000449	Stigmasterol	Beta-1 adrenergic receptor	ADRB1
ZZ	G	MOL000449	Stigmasterol	Sodium channel protein type 5 subunit alpha	SCN5A
ZZ	G	MOL000449	Stigmasterol	5-hydroxytryptamine 2A receptor	HTR2A
ZZ	G	MOL000449	Stigmasterol	Alpha-1A adrenergic receptor	ADRA1A
ZZ	G	MOL000449	Stigmasterol	Gamma-aminobutyric-acid receptor alpha-3 subunit	GABRA3
ZZ	G	MOL000449	Stigmasterol	Muscarinic acetylcholine receptor M2	CHRM2
ZZ	G	MOL000449	Stigmasterol	Alpha-1B adrenergic receptor	ADRA1B
ZZ	G	MOL000449	Stigmasterol	Gamma-aminobutyric acid receptor subunit alpha-1	GABRA1
ZZ	G	MOL000449	Stigmasterol	Neuronal acetylcholine receptor protein, alpha-7 chain	CHRNA7
ZZ	ZZ8	MOL001494	Mandenol	Nuclear receptor coactivator 2	NCOA2
ZZ	ZZ8	MOL001494	Mandenol	Prostaglandin G/H synthase 1	PTGS1
ZZ	ZZ8	MOL001494	Mandenol	Prostaglandin G/H synthase 2	PTGS2
ZZ	ZZ9	MOL001942	isoimperatorin	Prostaglandin G/H synthase 2	PTGS2
ZZ	ZZ10	MOL002883	Ethyl oleate (NF)	Nuclear receptor coactivator 2	NCOA2
ZZ	ZZ11	MOL003095	5-hydroxy-7-methoxy-2-(3,4,5-trimethoxyphenyl)chromone	Androgen receptor	AR
ZZ	ZZ11	MOL003095	5-hydroxy-7-methoxy-2-(3,4,5-trimethoxyphenyl)chromone	Beta-2 adrenergic receptor	ADRB2
ZZ	ZZ11	MOL003095	5-hydroxy-7-methoxy-2-(3,4,5-trimethoxyphenyl)chromone	Calcium-activated potassium channel subunit alpha 1	KCNMA1
ZZ	ZZ11	MOL003095	5-hydroxy-7-methoxy-2-(3,4,5-trimethoxyphenyl)chromone	Estrogen receptor	ESR1
ZZ	ZZ11	MOL003095	5-hydroxy-7-methoxy-2-(3,4,5-trimethoxyphenyl)chromone	Estrogen receptor beta	ESR2
ZZ	ZZ11	MOL003095	5-hydroxy-7-methoxy-2-(3,4,5-trimethoxyphenyl)chromone	Glycogen synthase kinase-3 beta	GSK3B
ZZ	ZZ11	MOL003095	5-hydroxy-7-methoxy-2-(3,4,5-trimethoxyphenyl)chromone	Mitogen-activated protein kinase 14	MAPK14
ZZ	ZZ11	MOL003095	5-hydroxy-7-methoxy-2-(3,4,5-trimethoxyphenyl)chromone	Nitric oxide synthase, inducible	NOS2
ZZ	ZZ11	MOL003095	5-hydroxy-7-methoxy-2-(3,4,5-trimethoxyphenyl)chromone	Nuclear receptor coactivator 1	NCOA1
ZZ	ZZ11	MOL003095	5-hydroxy-7-methoxy-2-(3,4,5-trimethoxyphenyl)chromone	Nuclear receptor coactivator 2	NCOA2
ZZ	ZZ11	MOL003095	5-hydroxy-7-methoxy-2-(3,4,5-trimethoxyphenyl)chromone	Potassium voltage-gated channel subfamily H member 2	KCNH2
ZZ	ZZ11	MOL003095	5-hydroxy-7-methoxy-2-(3,4,5-trimethoxyphenyl)chromone	Prostaglandin G/H synthase 1	PTGS1
ZZ	ZZ11	MOL003095	5-hydroxy-7-methoxy-2-(3,4,5-trimethoxyphenyl)chromone	Prostaglandin G/H synthase 2	PTGS2
ZZ	ZZ11	MOL003095	5-hydroxy-7-methoxy-2-(3,4,5-trimethoxyphenyl)chromone	Serine/threonine-protein kinase Chk1	CHEK1
ZZ	ZZ11	MOL003095	5-hydroxy-7-methoxy-2-(3,4,5-trimethoxyphenyl)chromone	Sodium channel protein type 5 subunit alpha	SCN5A
ZZ	ZZ11	MOL003095	5-hydroxy-7-methoxy-2-(3,4,5-trimethoxyphenyl)chromone	Trypsin-1	PRSS1
ZZ	ZZ11	MOL003095	5-hydroxy-7-methoxy-2-(3,4,5-trimethoxyphenyl)chromone	Voltage-dependent calcium channel subunit alpha-2/delta-1	CACNA2D1
ZZ	ZZ12	MOL007245	3-Methylkempferol	Androgen receptor	AR
ZZ	ZZ12	MOL007245	3-Methylkempferol	Glycogen synthase kinase-3 beta	GSK3B
ZZ	ZZ12	MOL007245	3-Methylkempferol	Mitogen-activated protein kinase 14	MAPK14
ZZ	ZZ12	MOL007245	3-Methylkempferol	Nitric oxide synthase, inducible	NOS2
ZZ	ZZ12	MOL007245	3-Methylkempferol	Phosphatidylinositol-4,5-bisphosphate 3-kinase catalytic subunit, gamma isoform	PIK3CG
ZZ	ZZ12	MOL007245	3-Methylkempferol	Prostaglandin G/H synthase 1	PTGS1
ZZ	ZZ12	MOL007245	3-Methylkempferol	Prostaglandin G/H synthase 2	PTGS2
CH	CH1	MOL013187	Cubebin	Prostaglandin G/H synthase 1	PTGS1
CH	CH1	MOL013187	Cubebin	Prostaglandin G/H synthase 2	PTGS2
CH	CH1	MOL013187	Cubebin	Beta-2 adrenergic receptor	ADRB2
CH	H	MOL000354	isorhamnetin	Nitric oxide synthase, inducible	NOS2
CH	H	MOL000354	isorhamnetin	Prostaglandin G/H synthase 1	PTGS1
CH	H	MOL000354	isorhamnetin	Estrogen receptor	ESR1
CH	H	MOL000354	isorhamnetin	Androgen receptor	AR
CH	H	MOL000354	isorhamnetin	Peroxisome proliferator activated receptor gamma	PPARG
CH	H	MOL000354	isorhamnetin	Prostaglandin G/H synthase 2	PTGS2
CH	H	MOL000354	isorhamnetin	Estrogen receptor beta	ESR2
CH	H	MOL000354	isorhamnetin	Dipeptidyl peptidase IV	DPP4
CH	H	MOL000354	isorhamnetin	Mitogen-activated protein kinase 14	MAPK14
CH	H	MOL000354	isorhamnetin	Glycogen synthase kinase-3 beta	GSK3B
CH	H	MOL000354	isorhamnetin	Phosphatidylinositol-4,5-bisphosphate 3-kinase catalytic subunit, gamma isoform	PIK3CG
CH	H	MOL000354	isorhamnetin	Trypsin-1	PRSS1
CH	H	MOL000354	isorhamnetin	Cyclin-A2	CCNA2
CH	H	MOL000354	isorhamnetin	Nuclear receptor coactivator 2	NCOA2
CH	H	MOL000354	isorhamnetin	Calmodulin	CAMK1
CH	H	MOL000354	isorhamnetin	Glycogen phosphorylase, muscle form	PYGM
CH	H	MOL000354	isorhamnetin	Peroxisome proliferator activated receptor delta	PPARD
CH	H	MOL000354	isorhamnetin	Serine/threonine-protein kinase Chk1	CHEK1
CH	H	MOL000354	isorhamnetin	Aldose reductase	AKR1B1
CH	H	MOL000354	isorhamnetin	Nuclear receptor coactivator 1	NCOA1
CH	H	MOL000354	isorhamnetin	Coagulation factor VII	F7
CH	H	MOL000354	isorhamnetin	Nitric-oxide synthase, endothelial	NOS3
CH	H	MOL000354	isorhamnetin	Acetylcholinesterase	ACHE
CH	H	MOL000354	isorhamnetin	Gamma-aminobutyric acid receptor subunit alpha-1	GABRA1
CH	H	MOL000354	isorhamnetin	Amine oxidase [flavin-containing] B	MAOB
CH	H	MOL000354	isorhamnetin	Glutamate receptor 2	GRIA2
CH	H	MOL000354	isorhamnetin	Transcription factor p65	RELA
CH	H	MOL000354	isorhamnetin	Xanthine dehydrogenase/oxidase	XDH
CH	H	MOL000354	isorhamnetin	Neutrophil cytosol factor 1	NCF1
CH	H	MOL000354	isorhamnetin	Oxidized low-density lipoprotein receptor 1	OLR1
CH	CH3	MOL004609	Areapillin	Nitric oxide synthase, inducible	NOS2
CH	CH3	MOL004609	Areapillin	Androgen receptor	AR
CH	CH3	MOL004609	Areapillin	Sodium channel protein type 5 subunit alpha	SCN5A
CH	CH3	MOL004609	Areapillin	Prostaglandin G/H synthase 2	PTGS2
CH	CH3	MOL004609	Areapillin	Coagulation factor VII	F7
CH	CH3	MOL004609	Areapillin	Estrogen receptor beta	ESR2
CH	CH3	MOL004609	Areapillin	Dipeptidyl peptidase IV	DPP4
CH	CH3	MOL004609	Areapillin	Ig gamma-1 chain C region	IGHG1
CH	CH3	MOL004609	Areapillin	Trypsin-1	PRSS1
CH	CH3	MOL004609	Areapillin	Nuclear receptor coactivator 2	NCOA2
CH	CH3	MOL004609	Areapillin	Nuclear receptor coactivator 1	NCOA1
CH	CH3	MOL004609	Areapillin	Calmodulin	CAMK1
CH	CH4	MOL004624	Longikaurin A	Muscarinic acetylcholine receptor M1	CHRM1
CH	CH4	MOL004624	Longikaurin A	Gamma-aminobutyric-acid receptor alpha-2 subunit	GABRA2
CH	CH4	MOL004624	Longikaurin A	Gamma-aminobutyric-acid receptor alpha-3 subunit	GABRA3
CH	CH4	MOL004624	Longikaurin A	Muscarinic acetylcholine receptor M2	CHRM2
CH	CH4	MOL004624	Longikaurin A	Trypsin-1	PRSS1
CH	CH4	MOL004624	Longikaurin A	Gamma-aminobutyric-acid receptor subunit alpha-6	GABRA6
CH	C	MOL000098	quercetin	Prostaglandin G/H synthase 1	PTGS1
CH	C	MOL000098	quercetin	Androgen receptor	AR
CH	C	MOL000098	quercetin	Peroxisome proliferator activated receptor gamma	PPARG
CH	C	MOL000098	quercetin	Prostaglandin G/H synthase 2	PTGS2
CH	C	MOL000098	quercetin	Phosphatidylinositol-4,5-bisphosphate 3-kinase catalytic subunit, gamma isoform	PIK3CG
CH	C	MOL000098	quercetin	Nuclear receptor coactivator 2	NCOA2
CH	C	MOL000098	quercetin	Dipeptidyl peptidase IV	DPP4
CH	C	MOL000098	quercetin	Aldose reductase	AKR1B1
CH	C	MOL000098	quercetin	Trypsin-1	PRSS1
CH	C	MOL000098	quercetin	Potassium voltage-gated channel subfamily H member 2	KCNH2
CH	C	MOL000098	quercetin	Sodium channel protein type 5 subunit alpha	SCN5A
CH	C	MOL000098	quercetin	Beta-2 adrenergic receptor	ADRB2
CH	C	MOL000098	quercetin	Stromelysin-1	MMP3
CH	C	MOL000098	quercetin	Coagulation factor VII	F7
CH	C	MOL000098	quercetin	Nitric-oxide synthase, endothelial	NOS3
CH	C	MOL000098	quercetin	Retinoic acid receptor RXR-alpha	RXRA
CH	C	MOL000098	quercetin	Acetylcholinesterase	ACHE
CH	C	MOL000098	quercetin	Gamma-aminobutyric acid receptor subunit alpha-1	GABRA1
CH	C	MOL000098	quercetin	Amine oxidase [flavin-containing] B	MAOB
CH	C	MOL000098	quercetin	Transcription factor p65	RELA
CH	C	MOL000098	quercetin	Epidermal growth factor receptor	EGFR
CH	C	MOL000098	quercetin	RAC-alpha serine/threonine-protein kinase	AKT1
CH	C	MOL000098	quercetin	Vascular endothelial growth factor A	VEGFA
CH	C	MOL000098	quercetin	G1/S-specific cyclin-D1	CCND1
CH	C	MOL000098	quercetin	Apoptosis regulator Bcl-2	BCL2
CH	C	MOL000098	quercetin	Bcl-2-like protein 1	BCL2L1
CH	C	MOL000098	quercetin	Proto-oncogene c-Fos	FOS
CH	C	MOL000098	quercetin	Cyclin-dependent kinase inhibitor 1	CDKN1A
CH	C	MOL000098	quercetin	Eukaryotic translation initiation factor 6	EIF6
CH	C	MOL000098	quercetin	Apoptosis regulator BAX	BAX
CH	C	MOL000098	quercetin	Caspase-9	CASP9
CH	C	MOL000098	quercetin	Urokinase-type plasminogen activator	PLAU
CH	C	MOL000098	quercetin	72 kDa type IV collagenase	MMP2
CH	C	MOL000098	quercetin	Matrix metalloproteinase-9	MMP9
CH	C	MOL000098	quercetin	Mitogen-activated protein kinase 1	MAPK1
CH	C	MOL000098	quercetin	Interleukin-10	IL10
CH	C	MOL000098	quercetin	Pro-epidermal growth factor	EGF
CH	C	MOL000098	quercetin	Retinoblastoma-associated protein	RB1
CH	C	MOL000098	quercetin	Tumor necrosis factor	TNF
CH	C	MOL000098	quercetin	Transcription factor AP-1	JUN
CH	C	MOL000098	quercetin	Interleukin-6	IL6
CH	C	MOL000098	quercetin	Activator of 90 kDa heat shock protein ATPase homolog 1	AHSA1
CH	C	MOL000098	quercetin	Caspase-3	CASP3
CH	C	MOL000098	quercetin	Cellular tumor antigen p53	TP53
CH	C	MOL000098	quercetin	ETS domain-containing protein Elk-1	ELK1
CH	C	MOL000098	quercetin	NF-kappa-B inhibitor alpha	NFKBIA
CH	C	MOL000098	quercetin	NADPH--cytochrome P450 reductase	POR
CH	C	MOL000098	quercetin	Ornithine decarboxylase	ODC1
CH	C	MOL000098	quercetin	Xanthine dehydrogenase/oxidase	XDH
CH	C	MOL000098	quercetin	Caspase-8	CASP8
CH	C	MOL000098	quercetin	DNA topoisomerase 1	TOP1
CH	C	MOL000098	quercetin	RAF proto-oncogene serine/threonine-protein kinase	RAF1
CH	C	MOL000098	quercetin	Superoxide dismutase [Cu-Zn]	SOD1
CH	C	MOL000098	quercetin	Protein kinase C alpha type	PRKCA
CH	C	MOL000098	quercetin	Interstitial collagenase	MMP1
CH	C	MOL000098	quercetin	Hypoxia-inducible factor 1-alpha	HIF1A
CH	C	MOL000098	quercetin	Signal transducer and activator of transcription 1-alpha/beta	STAT1
CH	C	MOL000098	quercetin	Protein CBFA2T1	RUNX1T1
CH	C	MOL000098	quercetin	Cell division control protein 2 homolog	CDK1
CH	C	MOL000098	quercetin	78 kDa glucose-regulated protein	HSPA5
CH	C	MOL000098	quercetin	Receptor tyrosine-protein kinase erbB-2	ERBB2
CH	C	MOL000098	quercetin	Peroxisome proliferator-activated receptor gamma	PPARG
CH	C	MOL000098	quercetin	Acetyl-CoA carboxylase 1	ACACA
CH	C	MOL000098	quercetin	Heme oxygenase 1	HMOX1
CH	C	MOL000098	quercetin	Cytochrome P450 3A4	CYP3A4
CH	C	MOL000098	quercetin	Cytochrome P450 1A2	CYP1A2
CH	C	MOL000098	quercetin	Caveolin-1	CAV1
CH	C	MOL000098	quercetin	Myc proto-oncogene protein	MYC
CH	C	MOL000098	quercetin	Tissue factor	F3
CH	C	MOL000098	quercetin	Gap junction alpha-1 protein	GJA1
CH	C	MOL000098	quercetin	Cytochrome P450 1A1	CYP1A1
CH	C	MOL000098	quercetin	Intercellular adhesion molecule 1	ICAM1
CH	C	MOL000098	quercetin	Interleukin-1 beta	IL1B
CH	C	MOL000098	quercetin	C-C motif chemokine 2	CCL2
CH	C	MOL000098	quercetin	E-selectin	SELE
CH	C	MOL000098	quercetin	Vascular cell adhesion protein 1	VCAM1
CH	C	MOL000098	quercetin	Prostaglandin E2 receptor EP3 subtype	PTGER3
CH	C	MOL000098	quercetin	Interleukin-8	CXCL8
CH	C	MOL000098	quercetin	Protein kinase C beta type	PRKCB
CH	C	MOL000098	quercetin	Baculoviral IAP repeat-containing protein 5	BIRC5
CH	C	MOL000098	quercetin	Dual oxidase 2	DUOX2
CH	C	MOL000098	quercetin	Nitric oxide synthase, endothelial	NOS3
CH	C	MOL000098	quercetin	Heat shock protein beta-1	HSPB1
CH	C	MOL000098	quercetin	Transforming growth factor beta-1	TGFB1
CH	C	MOL000098	quercetin	Estrogen sulfotransferase	SULT1E1
CH	C	MOL000098	quercetin	Maltase-glucoamylase, intestinal	MGAM
CH	C	MOL000098	quercetin	Interleukin-2	IL2
CH	C	MOL000098	quercetin	Nuclear receptor subfamily 1 group I member 2	NR1I2
CH	C	MOL000098	quercetin	Cytochrome P450 1B1	CYP1B1
CH	C	MOL000098	quercetin	G2/mitotic-specific cyclin-B1	CCNB1
CH	C	MOL000098	quercetin	Tissue-type plasminogen activator	PLAT
CH	C	MOL000098	quercetin	Thrombomodulin	THBD
CH	C	MOL000098	quercetin	Plasminogen activator inhibitor 1	SERPINE1
CH	C	MOL000098	quercetin	Collagen alpha-1(I) chain	COL1A1
CH	C	MOL000098	quercetin	Interferon gamma	IFNG
CH	C	MOL000098	quercetin	Arachidonate 5-lipoxygenase	ALOX5
CH	C	MOL000098	quercetin	Phosphatidylinositol-3,4,5-trisphosphate 3-phosphatase and dual-specificity protein phosphatase PTEN	PTEN
CH	C	MOL000098	quercetin	Interleukin-1 alpha	IL1A
CH	C	MOL000098	quercetin	Myeloperoxidase	MPO
CH	C	MOL000098	quercetin	DNA topoisomerase 2-alpha	TOP2A
CH	C	MOL000098	quercetin	Neutrophil cytosol factor 1	NCF1
CH	C	MOL000098	quercetin	ATP-binding cassette sub-family G member 2	ABCG2
CH	C	MOL000098	quercetin	Hyaluronan synthase 2	HAS2
CH	C	MOL000098	quercetin	Glutathione S-transferase P	GSTP1
CH	C	MOL000098	quercetin	Nuclear factor erythroid 2-related factor 2	NFE2L2
CH	C	MOL000098	quercetin	NAD(P)H dehydrogenase [quinone] 1	NQO1
CH	C	MOL000098	quercetin	Poly [ADP-ribose] polymerase 1	PARP1
CH	C	MOL000098	quercetin	Aryl hydrocarbon receptor	AHR
CH	C	MOL000098	quercetin	26S proteasome non-ATPase regulatory subunit 3	PSMD3
CH	C	MOL000098	quercetin	Solute carrier family 2, facilitated glucose transporter member 4	SLC2A4
CH	C	MOL000098	quercetin	Collagen alpha-1(III) chain	COL3A1
CH	C	MOL000098	quercetin	C-X-C motif chemokine 11	CXCL11
CH	C	MOL000098	quercetin	C-X-C motif chemokine 2	CXCL2
CH	C	MOL000098	quercetin	DDB1- and CUL4-associated factor 5	DCAF5
CH	C	MOL000098	quercetin	Nuclear receptor subfamily 1 group I member 3	NR1I3
CH	C	MOL000098	quercetin	Serine/threonine-protein kinase Chk2	CHEK2
CH	C	MOL000098	quercetin	Insulin receptor	INSR
CH	C	MOL000098	quercetin	Claudin-4	CLDN4
CH	C	MOL000098	quercetin	Peroxisome proliferator-activated receptor alpha	PPARA
CH	C	MOL000098	quercetin	Peroxisome proliferator-activated receptor delta	PPARD
CH	C	MOL000098	quercetin	Heat shock factor protein 1	HSF1
CH	C	MOL000098	quercetin	C-reactive protein	CRP
CH	C	MOL000098	quercetin	C-X-C motif chemokine 10	CXCL10
CH	C	MOL000098	quercetin	Inhibitor of nuclear factor kappa-B kinase subunit alpha	CHUK
CH	C	MOL000098	quercetin	Osteopontin	SPP1
CH	C	MOL000098	quercetin	Runt-related transcription factor 2	RUNX2
CH	C	MOL000098	quercetin	Ras association domain-containing protein 1	RASSF1
CH	C	MOL000098	quercetin	Transcription factor E2F1	E2F1
CH	C	MOL000098	quercetin	Transcription factor E2F2	E2F2
CH	C	MOL000098	quercetin	Prostatic acid phosphatase	ACP3
CH	C	MOL000098	quercetin	Cathepsin D	CTSD
CH	C	MOL000098	quercetin	Insulin-like growth factor-binding protein 3	IGFBP3
CH	C	MOL000098	quercetin	Insulin-like growth factor II	IGF2
CH	C	MOL000098	quercetin	CD40 ligand	CD40LG
CH	C	MOL000098	quercetin	Interferon regulatory factor 1	IRF1
CH	C	MOL000098	quercetin	Receptor tyrosine-protein kinase erbB-3	ERBB3
CH	C	MOL000098	quercetin	Serum paraoxonase/arylesterase 1	PON1
CH	C	MOL000098	quercetin	Type I iodothyronine deiodinase	DIO1
CH	C	MOL000098	quercetin	Procollagen C-endopeptidase enhancer 1	PCOLCE
CH	C	MOL000098	quercetin	Puromycin-sensitive aminopeptidase	NPEPPS
CH	C	MOL000098	quercetin	Hexokinase-2	HK2
CH	C	MOL000098	quercetin	Homeobox protein Nkx-3.1	NKX3-1
CH	C	MOL000098	quercetin	Ras GTPase-activating protein 1	RASA1
CH	C	MOL000098	quercetin	Glutathione S-transferase Mu 1	GSTM1
CH	C	MOL000098	quercetin	Glutathione S-transferase Mu 2	GSTM2
CH	CH6	MOL004653	(+)-Anomalin	Potassium voltage-gated channel subfamily H member 2	KCNH2
CH	CH6	MOL004653	(+)-Anomalin	Prostaglandin G/H synthase 2	PTGS2
CH	CH6	MOL004653	(+)-Anomalin	Dipeptidyl peptidase IV	DPP4
CH	G	MOL000449	Stigmasterol	Progesterone receptor	PGR
CH	G	MOL000449	Stigmasterol	Mineralocorticoid receptor	NR3C2
CH	G	MOL000449	Stigmasterol	Nuclear receptor coactivator 2	NCOA2
CH	G	MOL000449	Stigmasterol	Alcohol dehydrogenase 1C	ADH1C
CH	G	MOL000449	Stigmasterol	Ig gamma-1 chain C region	IGHG1
CH	G	MOL000449	Stigmasterol	Retinoic acid receptor RXR-alpha	RXRA
CH	G	MOL000449	Stigmasterol	Nuclear receptor coactivator 1	NCOA1
CH	G	MOL000449	Stigmasterol	Prostaglandin G/H synthase 1	PTGS1
CH	G	MOL000449	Stigmasterol	Prostaglandin G/H synthase 2	PTGS2
CH	G	MOL000449	Stigmasterol	Alpha-2A adrenergic receptor	ADRA2A
CH	G	MOL000449	Stigmasterol	Sodium-dependent noradrenaline transporter	SLC6A2
CH	G	MOL000449	Stigmasterol	Sodium-dependent dopamine transporter	SLC6A3
CH	G	MOL000449	Stigmasterol	Beta-2 adrenergic receptor	ADRB2
CH	G	MOL000449	Stigmasterol	Aldose reductase	AKR1B1
CH	G	MOL000449	Stigmasterol	Urokinase-type plasminogen activator	PLAU
CH	G	MOL000449	Stigmasterol	Leukotriene A-4 hydrolase	LTA4H
CH	G	MOL000449	Stigmasterol	Amine oxidase [flavin-containing] B	MAOB
CH	G	MOL000449	Stigmasterol	Amine oxidase [flavin-containing] A	MAOA
CH	G	MOL000449	Stigmasterol	Chymotrypsinogen B	CTRB1
CH	G	MOL000449	Stigmasterol	Muscarinic acetylcholine receptor M3	CHRM3
CH	G	MOL000449	Stigmasterol	Muscarinic acetylcholine receptor M1	CHRM1
CH	G	MOL000449	Stigmasterol	Beta-1 adrenergic receptor	ADRB1
CH	G	MOL000449	Stigmasterol	Sodium channel protein type 5 subunit alpha	SCN5A
CH	G	MOL000449	Stigmasterol	5-hydroxytryptamine 2A receptor	HTR2A
CH	G	MOL000449	Stigmasterol	Alpha-1A adrenergic receptor	ADRA1A
CH	G	MOL000449	Stigmasterol	Gamma-aminobutyric-acid receptor alpha-3 subunit	GABRA3
CH	G	MOL000449	Stigmasterol	Muscarinic acetylcholine receptor M2	CHRM2
CH	G	MOL000449	Stigmasterol	Alpha-1B adrenergic receptor	ADRA1B
CH	G	MOL000449	Stigmasterol	Gamma-aminobutyric acid receptor subunit alpha-1	GABRA1
CH	G	MOL000449	Stigmasterol	Neuronal acetylcholine receptor protein, alpha-7 chain	CHRNA7
CH	CH8	MOL004718	伪-spinasterol	Progesterone receptor	PGR
CH	CH8	MOL004718	伪-spinasterol	Mineralocorticoid receptor	NR3C2
CH	CH8	MOL004718	伪-spinasterol	Nuclear receptor coactivator 2	NCOA2
CH	CH9	MOL001645	Linoleyl acetate	Prostaglandin G/H synthase 1	PTGS1
CH	CH9	MOL001645	Linoleyl acetate	Prostaglandin G/H synthase 2	PTGS2
CH	CH9	MOL001645	Linoleyl acetate	Nuclear receptor coactivator 2	NCOA2
CH	CH9	MOL001645	Linoleyl acetate	Retinoic acid receptor RXR-alpha	RXRA
CH	D	MOL000422	kaempferol	Nitric oxide synthase, inducible	NOS2
CH	D	MOL000422	kaempferol	Prostaglandin G/H synthase 1	PTGS1
CH	D	MOL000422	kaempferol	Androgen receptor	AR
CH	D	MOL000422	kaempferol	Peroxisome proliferator activated receptor gamma	PPARG
CH	D	MOL000422	kaempferol	Prostaglandin G/H synthase 2	PTGS2
CH	D	MOL000422	kaempferol	Phosphatidylinositol-4,5-bisphosphate 3-kinase catalytic subunit, gamma isoform	PIK3CG
CH	D	MOL000422	kaempferol	Nuclear receptor coactivator 2	NCOA2
CH	D	MOL000422	kaempferol	Dipeptidyl peptidase IV	DPP4
CH	D	MOL000422	kaempferol	Trypsin-1	PRSS1
CH	D	MOL000422	kaempferol	Progesterone receptor	PGR
CH	D	MOL000422	kaempferol	Muscarinic acetylcholine receptor M1	CHRM1
CH	D	MOL000422	kaempferol	Nitric-oxide synthase, endothelial	NOS3
CH	D	MOL000422	kaempferol	Gamma-aminobutyric-acid receptor alpha-2 subunit	GABRA2
CH	D	MOL000422	kaempferol	Acetylcholinesterase	ACHE
CH	D	MOL000422	kaempferol	Sodium-dependent noradrenaline transporter	SLC6A2
CH	D	MOL000422	kaempferol	Muscarinic acetylcholine receptor M2	CHRM2
CH	D	MOL000422	kaempferol	Alpha-1B adrenergic receptor	ADRA1B
CH	D	MOL000422	kaempferol	Gamma-aminobutyric acid receptor subunit alpha-1	GABRA1
CH	D	MOL000422	kaempferol	Coagulation factor VII	F7
CH	D	MOL000422	kaempferol	Calmodulin	CAMK1
CH	D	MOL000422	kaempferol	Transcription factor p65	RELA
CH	D	MOL000422	kaempferol	Inhibitor of nuclear factor kappa-B kinase subunit beta	IKBKB
CH	D	MOL000422	kaempferol	RAC-alpha serine/threonine-protein kinase	AKT1
CH	D	MOL000422	kaempferol	Apoptosis regulator Bcl-2	BCL2
CH	D	MOL000422	kaempferol	Apoptosis regulator BAX	BAX
CH	D	MOL000422	kaempferol	Tumor necrosis factor	TNF
CH	D	MOL000422	kaempferol	Transcription factor AP-1	JUN
CH	D	MOL000422	kaempferol	Activator of 90 kDa heat shock protein ATPase homolog 1	AHSA1
CH	D	MOL000422	kaempferol	Caspase-3	CASP3
CH	D	MOL000422	kaempferol	Mitogen-activated protein kinase 8	MAPK8
CH	D	MOL000422	kaempferol	Xanthine dehydrogenase/oxidase	XDH
CH	D	MOL000422	kaempferol	Interstitial collagenase	MMP1
CH	D	MOL000422	kaempferol	Signal transducer and activator of transcription 1-alpha/beta	STAT1
CH	D	MOL000422	kaempferol	Cell division control protein 2 homolog	CDK1
CH	D	MOL000422	kaempferol	Peroxisome proliferator-activated receptor gamma	PPARG
CH	D	MOL000422	kaempferol	Heme oxygenase 1	HMOX1
CH	D	MOL000422	kaempferol	Cytochrome P450 3A4	CYP3A4
CH	D	MOL000422	kaempferol	Cytochrome P450 1A2	CYP1A2
CH	D	MOL000422	kaempferol	Cytochrome P450 1A1	CYP1A1
CH	D	MOL000422	kaempferol	Intercellular adhesion molecule 1	ICAM1
CH	D	MOL000422	kaempferol	E-selectin	SELE
CH	D	MOL000422	kaempferol	Vascular cell adhesion protein 1	VCAM1
CH	D	MOL000422	kaempferol	Nuclear receptor subfamily 1 group I member 2	NR1I2
CH	D	MOL000422	kaempferol	Cytochrome P450 1B1	CYP1B1
CH	D	MOL000422	kaempferol	Arachidonate 5-lipoxygenase	ALOX5
CH	D	MOL000422	kaempferol	Hyaluronan synthase 2	HAS2
CH	D	MOL000422	kaempferol	Glutathione S-transferase P	GSTP1
CH	D	MOL000422	kaempferol	Aryl hydrocarbon receptor	AHR
CH	D	MOL000422	kaempferol	26S proteasome non-ATPase regulatory subunit 3	PSMD3
CH	D	MOL000422	kaempferol	Solute carrier family 2, facilitated glucose transporter member 4	SLC2A4
CH	D	MOL000422	kaempferol	Nuclear receptor subfamily 1 group I member 3	NR1I3
CH	D	MOL000422	kaempferol	Insulin receptor	INSR
CH	D	MOL000422	kaempferol	Type I iodothyronine deiodinase	DIO1
CH	D	MOL000422	kaempferol	Serine/threonine-protein phosphatase 2B catalytic subunit alpha isoform	PPP3CA
CH	D	MOL000422	kaempferol	Glutathione S-transferase Mu 1	GSTM1
CH	D	MOL000422	kaempferol	Glutathione S-transferase Mu 2	GSTM2
CH	D	MOL000422	kaempferol	Aldo-keto reductase family 1 member C3	AKR1C3
CH	D	MOL000422	kaempferol	Antileukoproteinase	SLPI
CH	CH12	MOL004598	3,5,6,7-tetramethoxy-2-(3,4,5-trimethoxyphenyl)chromone	Estrogen receptor	ESR1
CH	CH12	MOL004598	3,5,6,7-tetramethoxy-2-(3,4,5-trimethoxyphenyl)chromone	Androgen receptor	AR
CH	CH12	MOL004598	3,5,6,7-tetramethoxy-2-(3,4,5-trimethoxyphenyl)chromone	Prostaglandin G/H synthase 2	PTGS2
CH	CH12	MOL004598	3,5,6,7-tetramethoxy-2-(3,4,5-trimethoxyphenyl)chromone	Coagulation factor VII	F7
CH	CH12	MOL004598	3,5,6,7-tetramethoxy-2-(3,4,5-trimethoxyphenyl)chromone	Acetylcholinesterase	ACHE
CH	CH12	MOL004598	3,5,6,7-tetramethoxy-2-(3,4,5-trimethoxyphenyl)chromone	Estrogen receptor beta	ESR2
CH	CH12	MOL004598	3,5,6,7-tetramethoxy-2-(3,4,5-trimethoxyphenyl)chromone	Trypsin-1	PRSS1
CH	CH12	MOL004598	3,5,6,7-tetramethoxy-2-(3,4,5-trimethoxyphenyl)chromone	Nuclear receptor coactivator 2	NCOA2
CH	CH12	MOL004598	3,5,6,7-tetramethoxy-2-(3,4,5-trimethoxyphenyl)chromone	Calmodulin	CAMK1
CH	CH13	MOL000490	petunidin	Nitric oxide synthase, inducible	NOS2
CH	CH13	MOL000490	petunidin	Prostaglandin G/H synthase 1	PTGS1
CH	CH13	MOL000490	petunidin	Prostaglandin G/H synthase 2	PTGS2
CH	CH13	MOL000490	petunidin	Estrogen receptor beta	ESR2
CH	CH13	MOL000490	petunidin	Mitogen-activated protein kinase 14	MAPK14
CH	CH13	MOL000490	petunidin	Glycogen synthase kinase-3 beta	GSK3B
CH	CH13	MOL000490	petunidin	Nuclear receptor coactivator 2	NCOA2
BS	BS1	MOL001918	paeoniflorgenone	Gamma-aminobutyric acid receptor subunit alpha-1	GABRA1
BS	BS2	MOL001919	(3S,5R,8R,9R,10S,14S)-3,17-dihydroxy-4,4,8,10,14-pentamethyl-2,3,5,6,7,9-hexahydro-1H-cyclopenta[a]phenanthrene-15,16-dione	Progesterone receptor	PGR
BS	BS2	MOL001919	(3S,5R,8R,9R,10S,14S)-3,17-dihydroxy-4,4,8,10,14-pentamethyl-2,3,5,6,7,9-hexahydro-1H-cyclopenta[a]phenanthrene-15,16-dione	Mineralocorticoid receptor	NR3C2
BS	BS3	MOL001924	paeoniflorin	Tumor necrosis factor	TNF
BS	BS3	MOL001924	paeoniflorin	Interleukin-6	IL6
BS	BS3	MOL001924	paeoniflorin	Monocyte differentiation antigen CD14	CD14
BS	BS3	MOL001924	paeoniflorin	Lipopolysaccharide-binding protein	LBP
BS	A	MOL000211	Mairin	Progesterone receptor	PGR
BS	F	MOL000358	beta-sitosterol	Progesterone receptor	PGR
BS	F	MOL000358	beta-sitosterol	Nuclear receptor coactivator 2	NCOA2
BS	F	MOL000358	beta-sitosterol	Prostaglandin G/H synthase 1	PTGS1
BS	F	MOL000358	beta-sitosterol	Prostaglandin G/H synthase 2	PTGS2
BS	F	MOL000358	beta-sitosterol	Phosphatidylinositol-4,5-bisphosphate 3-kinase catalytic subunit, gamma isoform	PIK3CG
BS	F	MOL000358	beta-sitosterol	Potassium voltage-gated channel subfamily H member 2	KCNH2
BS	F	MOL000358	beta-sitosterol	Dopamine D1 receptor	DRD1
BS	F	MOL000358	beta-sitosterol	Muscarinic acetylcholine receptor M3	CHRM3
BS	F	MOL000358	beta-sitosterol	Muscarinic acetylcholine receptor M1	CHRM1
BS	F	MOL000358	beta-sitosterol	Sodium channel protein type 5 subunit alpha	SCN5A
BS	F	MOL000358	beta-sitosterol	Gamma-aminobutyric-acid receptor alpha-2 subunit	GABRA2
BS	F	MOL000358	beta-sitosterol	Muscarinic acetylcholine receptor M4	CHRM4
BS	F	MOL000358	beta-sitosterol	CGMP-inhibited 3',5'-cyclic phosphodiesterase A	PDE3A
BS	F	MOL000358	beta-sitosterol	5-hydroxytryptamine 2A receptor	HTR2A
BS	F	MOL000358	beta-sitosterol	Gamma-aminobutyric-acid receptor alpha-5 subunit	GABRA5
BS	F	MOL000358	beta-sitosterol	Alpha-1A adrenergic receptor	ADRA1A
BS	F	MOL000358	beta-sitosterol	Gamma-aminobutyric-acid receptor alpha-3 subunit	GABRA3
BS	F	MOL000358	beta-sitosterol	Muscarinic acetylcholine receptor M2	CHRM2
BS	F	MOL000358	beta-sitosterol	Alpha-1B adrenergic receptor	ADRA1B
BS	F	MOL000358	beta-sitosterol	Beta-2 adrenergic receptor	ADRB2
BS	F	MOL000358	beta-sitosterol	Neuronal acetylcholine receptor subunit alpha-2	CHRNA2
BS	F	MOL000358	beta-sitosterol	Sodium-dependent serotonin transporter	SLC6A4
BS	F	MOL000358	beta-sitosterol	Mu-type opioid receptor	OPRM1
BS	F	MOL000358	beta-sitosterol	Gamma-aminobutyric acid receptor subunit alpha-1	GABRA1
BS	F	MOL000358	beta-sitosterol	Neuronal acetylcholine receptor protein, alpha-7 chain	CHRNA7
BS	F	MOL000358	beta-sitosterol	Apoptosis regulator Bcl-2	BCL2
BS	F	MOL000358	beta-sitosterol	Apoptosis regulator BAX	BAX
BS	F	MOL000358	beta-sitosterol	Caspase-9	CASP9
BS	F	MOL000358	beta-sitosterol	Transcription factor AP-1	JUN
BS	F	MOL000358	beta-sitosterol	Caspase-3	CASP3
BS	F	MOL000358	beta-sitosterol	Caspase-8	CASP8
BS	F	MOL000358	beta-sitosterol	Protein kinase C alpha type	PRKCA
BS	F	MOL000358	beta-sitosterol	Transforming growth factor beta-1	TGFB1
BS	F	MOL000358	beta-sitosterol	Serum paraoxonase/arylesterase 1	PON1
BS	F	MOL000358	beta-sitosterol	Microtubule-associated protein 2	MAP2
BS	E	MOL000359	sitosterol	Progesterone receptor	PGR
BS	E	MOL000359	sitosterol	Nuclear receptor coactivator 2	NCOA2
BS	E	MOL000359	sitosterol	Mineralocorticoid receptor	NR3C2
BS	D	MOL000422	kaempferol	Nitric oxide synthase, inducible	NOS2
BS	D	MOL000422	kaempferol	Prostaglandin G/H synthase 1	PTGS1
BS	D	MOL000422	kaempferol	Androgen receptor	AR
BS	D	MOL000422	kaempferol	Peroxisome proliferator activated receptor gamma	PPARG
BS	D	MOL000422	kaempferol	Prostaglandin G/H synthase 2	PTGS2
BS	D	MOL000422	kaempferol	Phosphatidylinositol-4,5-bisphosphate 3-kinase catalytic subunit, gamma isoform	PIK3CG
BS	D	MOL000422	kaempferol	Nuclear receptor coactivator 2	NCOA2
BS	D	MOL000422	kaempferol	Dipeptidyl peptidase IV	DPP4
BS	D	MOL000422	kaempferol	Trypsin-1	PRSS1
BS	D	MOL000422	kaempferol	Progesterone receptor	PGR
BS	D	MOL000422	kaempferol	Muscarinic acetylcholine receptor M1	CHRM1
BS	D	MOL000422	kaempferol	Nitric-oxide synthase, endothelial	NOS3
BS	D	MOL000422	kaempferol	Gamma-aminobutyric-acid receptor alpha-2 subunit	GABRA2
BS	D	MOL000422	kaempferol	Acetylcholinesterase	ACHE
BS	D	MOL000422	kaempferol	Sodium-dependent noradrenaline transporter	SLC6A2
BS	D	MOL000422	kaempferol	Muscarinic acetylcholine receptor M2	CHRM2
BS	D	MOL000422	kaempferol	Alpha-1B adrenergic receptor	ADRA1B
BS	D	MOL000422	kaempferol	Gamma-aminobutyric acid receptor subunit alpha-1	GABRA1
BS	D	MOL000422	kaempferol	Coagulation factor VII	F7
BS	D	MOL000422	kaempferol	Calmodulin	CAMK1
BS	D	MOL000422	kaempferol	Transcription factor p65	RELA
BS	D	MOL000422	kaempferol	Inhibitor of nuclear factor kappa-B kinase subunit beta	IKBKB
BS	D	MOL000422	kaempferol	RAC-alpha serine/threonine-protein kinase	AKT1
BS	D	MOL000422	kaempferol	Apoptosis regulator Bcl-2	BCL2
BS	D	MOL000422	kaempferol	Apoptosis regulator BAX	BAX
BS	D	MOL000422	kaempferol	Tumor necrosis factor	TNF
BS	D	MOL000422	kaempferol	Transcription factor AP-1	JUN
BS	D	MOL000422	kaempferol	Activator of 90 kDa heat shock protein ATPase homolog 1	AHSA1
BS	D	MOL000422	kaempferol	Caspase-3	CASP3
BS	D	MOL000422	kaempferol	Mitogen-activated protein kinase 8	MAPK8
BS	D	MOL000422	kaempferol	Xanthine dehydrogenase/oxidase	XDH
BS	D	MOL000422	kaempferol	Interstitial collagenase	MMP1
BS	D	MOL000422	kaempferol	Signal transducer and activator of transcription 1-alpha/beta	STAT1
BS	D	MOL000422	kaempferol	Cell division control protein 2 homolog	CDK1
BS	D	MOL000422	kaempferol	Peroxisome proliferator-activated receptor gamma	PPARG
BS	D	MOL000422	kaempferol	Heme oxygenase 1	HMOX1
BS	D	MOL000422	kaempferol	Cytochrome P450 3A4	CYP3A4
BS	D	MOL000422	kaempferol	Cytochrome P450 1A2	CYP1A2
BS	D	MOL000422	kaempferol	Cytochrome P450 1A1	CYP1A1
BS	D	MOL000422	kaempferol	Intercellular adhesion molecule 1	ICAM1
BS	D	MOL000422	kaempferol	E-selectin	SELE
BS	D	MOL000422	kaempferol	Vascular cell adhesion protein 1	VCAM1
BS	D	MOL000422	kaempferol	Nuclear receptor subfamily 1 group I member 2	NR1I2
BS	D	MOL000422	kaempferol	Cytochrome P450 1B1	CYP1B1
BS	D	MOL000422	kaempferol	Arachidonate 5-lipoxygenase	ALOX5
BS	D	MOL000422	kaempferol	Hyaluronan synthase 2	HAS2
BS	D	MOL000422	kaempferol	Glutathione S-transferase P	GSTP1
BS	D	MOL000422	kaempferol	Aryl hydrocarbon receptor	AHR
BS	D	MOL000422	kaempferol	26S proteasome non-ATPase regulatory subunit 3	PSMD3
BS	D	MOL000422	kaempferol	Solute carrier family 2, facilitated glucose transporter member 4	SLC2A4
BS	D	MOL000422	kaempferol	Nuclear receptor subfamily 1 group I member 3	NR1I3
BS	D	MOL000422	kaempferol	Insulin receptor	INSR
BS	D	MOL000422	kaempferol	Type I iodothyronine deiodinase	DIO1
BS	D	MOL000422	kaempferol	Serine/threonine-protein phosphatase 2B catalytic subunit alpha isoform	PPP3CA
BS	D	MOL000422	kaempferol	Glutathione S-transferase Mu 1	GSTM1
BS	D	MOL000422	kaempferol	Glutathione S-transferase Mu 2	GSTM2
BS	D	MOL000422	kaempferol	Aldo-keto reductase family 1 member C3	AKR1C3
BS	D	MOL000422	kaempferol	Antileukoproteinase	SLPI
BS	B	MOL000492	(+)-catechin	Prostaglandin G/H synthase 1	PTGS1
BS	B	MOL000492	(+)-catechin	Estrogen receptor	ESR1
BS	B	MOL000492	(+)-catechin	Prostaglandin G/H synthase 2	PTGS2
BS	B	MOL000492	(+)-catechin	Beta-lactamase	DPEP1
BS	B	MOL000492	(+)-catechin	Nuclear receptor coactivator 2	NCOA2
BS	B	MOL000492	(+)-catechin	Calmodulin	CAMK1
BS	B	MOL000492	(+)-catechin	Retinoic acid receptor RXR-alpha	RXRA
BS	B	MOL000492	(+)-catechin	Catalase	CAT
BS	B	MOL000492	(+)-catechin	Hyaluronan synthase 2	HAS2
DG	DG1	MOL000449	Stigmasterol	Progesterone receptor	PGR
DG	DG1	MOL000449	Stigmasterol	Mineralocorticoid receptor	NR3C2
DG	DG1	MOL000449	Stigmasterol	Nuclear receptor coactivator 2	NCOA2
DG	DG1	MOL000449	Stigmasterol	Alcohol dehydrogenase 1C	ADH1C
DG	DG1	MOL000449	Stigmasterol	Ig gamma-1 chain C region	IGHG1
DG	DG1	MOL000449	Stigmasterol	Retinoic acid receptor RXR-alpha	RXRA
DG	DG1	MOL000449	Stigmasterol	Nuclear receptor coactivator 1	NCOA1
DG	DG1	MOL000449	Stigmasterol	Prostaglandin G/H synthase 1	PTGS1
DG	DG1	MOL000449	Stigmasterol	Prostaglandin G/H synthase 2	PTGS2
DG	DG1	MOL000449	Stigmasterol	Alpha-2A adrenergic receptor	ADRA2A
DG	DG1	MOL000449	Stigmasterol	Sodium-dependent noradrenaline transporter	SLC6A2
DG	DG1	MOL000449	Stigmasterol	Sodium-dependent dopamine transporter	SLC6A3
DG	DG1	MOL000449	Stigmasterol	Beta-2 adrenergic receptor	ADRB2
DG	DG1	MOL000449	Stigmasterol	Aldose reductase	AKR1B1
DG	DG1	MOL000449	Stigmasterol	Urokinase-type plasminogen activator	PLAU
DG	DG1	MOL000449	Stigmasterol	Leukotriene A-4 hydrolase	LTA4H
DG	DG1	MOL000449	Stigmasterol	Amine oxidase [flavin-containing] B	MAOB
DG	DG1	MOL000449	Stigmasterol	Amine oxidase [flavin-containing] A	MAOA
DG	DG1	MOL000449	Stigmasterol	Chymotrypsinogen B	CTRB1
DG	DG1	MOL000449	Stigmasterol	Muscarinic acetylcholine receptor M3	CHRM3
DG	DG1	MOL000449	Stigmasterol	Muscarinic acetylcholine receptor M1	CHRM1
DG	DG1	MOL000449	Stigmasterol	Beta-1 adrenergic receptor	ADRB1
DG	DG1	MOL000449	Stigmasterol	Sodium channel protein type 5 subunit alpha	SCN5A
DG	DG1	MOL000449	Stigmasterol	5-hydroxytryptamine 2A receptor	HTR2A
DG	DG1	MOL000449	Stigmasterol	Alpha-1A adrenergic receptor	ADRA1A
DG	DG1	MOL000449	Stigmasterol	Gamma-aminobutyric-acid receptor alpha-3 subunit	GABRA3
DG	DG1	MOL000449	Stigmasterol	Muscarinic acetylcholine receptor M2	CHRM2
DG	DG1	MOL000449	Stigmasterol	Alpha-1B adrenergic receptor	ADRA1B
DG	DG1	MOL000449	Stigmasterol	Gamma-aminobutyric acid receptor subunit alpha-1	GABRA1
DG	DG1	MOL000449	Stigmasterol	Neuronal acetylcholine receptor protein, alpha-7 chain	CHRNA7
DG	F	MOL000358	beta-sitosterol	Progesterone receptor	PGR
DG	F	MOL000358	beta-sitosterol	Nuclear receptor coactivator 2	NCOA2
DG	F	MOL000358	beta-sitosterol	Prostaglandin G/H synthase 1	PTGS1
DG	F	MOL000358	beta-sitosterol	Prostaglandin G/H synthase 2	PTGS2
DG	F	MOL000358	beta-sitosterol	Phosphatidylinositol-4,5-bisphosphate 3-kinase catalytic subunit, gamma isoform	PIK3CG
DG	F	MOL000358	beta-sitosterol	Potassium voltage-gated channel subfamily H member 2	KCNH2
DG	F	MOL000358	beta-sitosterol	Dopamine D1 receptor	DRD1
DG	F	MOL000358	beta-sitosterol	Muscarinic acetylcholine receptor M3	CHRM3
DG	F	MOL000358	beta-sitosterol	Muscarinic acetylcholine receptor M1	CHRM1
DG	F	MOL000358	beta-sitosterol	Sodium channel protein type 5 subunit alpha	SCN5A
DG	F	MOL000358	beta-sitosterol	Gamma-aminobutyric-acid receptor alpha-2 subunit	GABRA2
DG	F	MOL000358	beta-sitosterol	Muscarinic acetylcholine receptor M4	CHRM4
DG	F	MOL000358	beta-sitosterol	CGMP-inhibited 3',5'-cyclic phosphodiesterase A	PDE3A
DG	F	MOL000358	beta-sitosterol	5-hydroxytryptamine 2A receptor	HTR2A
DG	F	MOL000358	beta-sitosterol	Gamma-aminobutyric-acid receptor alpha-5 subunit	GABRA5
DG	F	MOL000358	beta-sitosterol	Alpha-1A adrenergic receptor	ADRA1A
DG	F	MOL000358	beta-sitosterol	Gamma-aminobutyric-acid receptor alpha-3 subunit	GABRA3
DG	F	MOL000358	beta-sitosterol	Muscarinic acetylcholine receptor M2	CHRM2
DG	F	MOL000358	beta-sitosterol	Alpha-1B adrenergic receptor	ADRA1B
DG	F	MOL000358	beta-sitosterol	Beta-2 adrenergic receptor	ADRB2
DG	F	MOL000358	beta-sitosterol	Neuronal acetylcholine receptor subunit alpha-2	CHRNA2
DG	F	MOL000358	beta-sitosterol	Sodium-dependent serotonin transporter	SLC6A4
DG	F	MOL000358	beta-sitosterol	Mu-type opioid receptor	OPRM1
DG	F	MOL000358	beta-sitosterol	Gamma-aminobutyric acid receptor subunit alpha-1	GABRA1
DG	F	MOL000358	beta-sitosterol	Neuronal acetylcholine receptor protein, alpha-7 chain	CHRNA7
DG	F	MOL000358	beta-sitosterol	Apoptosis regulator Bcl-2	BCL2
DG	F	MOL000358	beta-sitosterol	Apoptosis regulator BAX	BAX
DG	F	MOL000358	beta-sitosterol	Caspase-9	CASP9
DG	F	MOL000358	beta-sitosterol	Transcription factor AP-1	JUN
DG	F	MOL000358	beta-sitosterol	Caspase-3	CASP3
DG	F	MOL000358	beta-sitosterol	Caspase-8	CASP8
DG	F	MOL000358	beta-sitosterol	Protein kinase C alpha type	PRKCA
DG	F	MOL000358	beta-sitosterol	Transforming growth factor beta-1	TGFB1
DG	F	MOL000358	beta-sitosterol	Serum paraoxonase/arylesterase 1	PON1
DG	F	MOL000358	beta-sitosterol	Microtubule-associated protein 2	MAP2
BZ	BZ1	MOL000022	14-acetyl-12-senecioyl-2E,8Z,10E-atractylentriol	Prostaglandin G/H synthase 2	PTGS2
BZ	BZ2	MOL000033	(3S,8S,9S,10R,13R,14S,17R)-10,13-dimethyl-17-[(2R,5S)-5-propan-2-yloctan-2-yl]-2,3,4,7,8,9,11,12,14,15,16,17-dodecahydro-1H-cyclopenta[a]phenanthren-3-ol	Progesterone receptor	PGR
BZ	BZ3	MOL000049	3β-acetoxyatractylone	Muscarinic acetylcholine receptor M3	CHRM3
BZ	BZ3	MOL000049	3β-acetoxyatractylone	Muscarinic acetylcholine receptor M1	CHRM1
BZ	BZ3	MOL000049	3β-acetoxyatractylone	Androgen receptor	AR
BZ	BZ3	MOL000049	3β-acetoxyatractylone	Sodium channel protein type 5 subunit alpha	SCN5A
BZ	BZ3	MOL000049	3β-acetoxyatractylone	Prostaglandin G/H synthase 2	PTGS2
BZ	BZ3	MOL000049	3β-acetoxyatractylone	Nitric-oxide synthase, endothelial	NOS3
BZ	BZ3	MOL000049	3β-acetoxyatractylone	Retinoic acid receptor RXR-alpha	RXRA
BZ	BZ3	MOL000049	3β-acetoxyatractylone	Acetylcholinesterase	ACHE
BZ	BZ3	MOL000049	3β-acetoxyatractylone	Alpha-1A adrenergic receptor	ADRA1A
BZ	BZ3	MOL000049	3β-acetoxyatractylone	Muscarinic acetylcholine receptor M2	CHRM2
BZ	BZ3	MOL000049	3β-acetoxyatractylone	Beta-2 adrenergic receptor	ADRB2
BZ	BZ3	MOL000049	3β-acetoxyatractylone	Mu-type opioid receptor	OPRM1
BZ	BZ3	MOL000049	3β-acetoxyatractylone	Gamma-aminobutyric acid receptor subunit alpha-1	GABRA1
BZ	BZ3	MOL000049	3β-acetoxyatractylone	Dipeptidyl peptidase IV	DPP4
BZ	BZ3	MOL000049	3β-acetoxyatractylone	Neuronal acetylcholine receptor protein, alpha-7 chain	CHRNA7
BZ	BZ4	MOL000072	8β-ethoxy atractylenolide Ⅲ	Prostaglandin G/H synthase 2	PTGS2
BZ	BZ4	MOL000072	8β-ethoxy atractylenolide Ⅲ	Gamma-aminobutyric acid receptor subunit alpha-1	GABRA1
BZ	BZ4	MOL000072	8β-ethoxy atractylenolide Ⅲ	Neuronal acetylcholine receptor protein, alpha-7 chain	CHRNA7
BZ	BZ4	MOL000072	8β-ethoxy atractylenolide Ⅲ	Nuclear receptor coactivator 2	NCOA2
BZ	BZ4	MOL000072	8β-ethoxy atractylenolide Ⅲ	Nuclear receptor coactivator 1	NCOA1
BH	BH1	MOL001689	acacetin	Trypsin-1	PRSS1
BH	BH1	MOL001689	acacetin	Nuclear receptor coactivator 2	NCOA2
BH	BH1	MOL001689	acacetin	Nuclear receptor coactivator 1	NCOA1
BH	BH1	MOL001689	acacetin	Calmodulin	CAMK1
BH	BH1	MOL001689	acacetin	Phosphatidylinositol-4,5-bisphosphate 3-kinase catalytic subunit, gamma isoform	PIK3CG
BH	BH1	MOL001689	acacetin	Serine/threonine-protein kinase Chk1	CHEK1
BH	BH1	MOL001689	acacetin	Beta-2 adrenergic receptor	ADRB2
BH	BH1	MOL001689	acacetin	CGMP-inhibited 3',5'-cyclic phosphodiesterase A	PDE3A
BH	BH1	MOL001689	acacetin	Transcription factor p65	RELA
BH	BH1	MOL001689	acacetin	Apoptosis regulator Bcl-2	BCL2
BH	BH1	MOL001689	acacetin	Cyclin-dependent kinase inhibitor 1	CDKN1A
BH	BH1	MOL001689	acacetin	Apoptosis regulator BAX	BAX
BH	BH1	MOL001689	acacetin	Caspase-3	CASP3
BH	BH1	MOL001689	acacetin	Cellular tumor antigen p53	TP53
BH	BH1	MOL001689	acacetin	Caspase-8	CASP8
BH	BH1	MOL001689	acacetin	Fatty acid synthase	FASN
BH	BH1	MOL001689	acacetin	Tumor necrosis factor ligand superfamily member 6	FASLG
BH	BH1	MOL001689	acacetin	Cytochrome P450 19A1	CYP19A1
BH	BH3	MOL002881	Diosmetin	Nitric oxide synthase, inducible	NOS2
BH	BH3	MOL002881	Diosmetin	Prostaglandin G/H synthase 1	PTGS1
BH	BH3	MOL002881	Diosmetin	Prostaglandin G/H synthase 2	PTGS2
BH	BH3	MOL002881	Diosmetin	Dipeptidyl peptidase IV	DPP4
BH	BH3	MOL002881	Diosmetin	Trypsin-1	PRSS1
BH	BH3	MOL002881	Diosmetin	Nuclear receptor coactivator 2	NCOA2
BH	BH3	MOL002881	Diosmetin	Nuclear receptor coactivator 1	NCOA1
BH	BH3	MOL002881	Diosmetin	Calmodulin	CAMK1
BH	E	MOL000359	sitosterol	Progesterone receptor	PGR
BH	E	MOL000359	sitosterol	Nuclear receptor coactivator 2	NCOA2
BH	E	MOL000359	sitosterol	Mineralocorticoid receptor	NR3C2
BH	I	MOL004328	naringenin	Prostaglandin G/H synthase 1	PTGS1
BH	I	MOL004328	naringenin	Estrogen receptor	ESR1
BH	I	MOL004328	naringenin	Prostaglandin G/H synthase 2	PTGS2
BH	I	MOL004328	naringenin	Beta-lactamase	DPEP1
BH	I	MOL004328	naringenin	Phosphatidylinositol-4,5-bisphosphate 3-kinase catalytic subunit, gamma isoform	PIK3CG
BH	I	MOL004328	naringenin	Transcription factor p65	RELA
BH	I	MOL004328	naringenin	RAC-alpha serine/threonine-protein kinase	AKT1
BH	I	MOL004328	naringenin	Apoptosis regulator Bcl-2	BCL2
BH	I	MOL004328	naringenin	Mitogen-activated protein kinase 3	MAPK3
BH	I	MOL004328	naringenin	Mitogen-activated protein kinase 1	MAPK1
BH	I	MOL004328	naringenin	Caspase-3	CASP3
BH	I	MOL004328	naringenin	Fatty acid synthase	FASN
BH	I	MOL004328	naringenin	Low-density lipoprotein receptor	LDLR
BH	I	MOL004328	naringenin	Bcl2 antagonist of cell death	BAD
BH	I	MOL004328	naringenin	Superoxide dismutase [Cu-Zn]	SOD1
BH	I	MOL004328	naringenin	Catalase	CAT
BH	I	MOL004328	naringenin	Peroxisome proliferator-activated receptor gamma	PPARG
BH	I	MOL004328	naringenin	Microsomal triglyceride transfer protein large subunit	MTTP
BH	I	MOL004328	naringenin	Apolipoprotein B-100	APOB
BH	I	MOL004328	naringenin	Phospholipase B1, membrane-associated	PLB1
BH	I	MOL004328	naringenin	3-hydroxy-3-methylglutaryl-coenzyme A reductase	HMGCR
BH	I	MOL004328	naringenin	Cytochrome P450 19A1	CYP19A1
BH	I	MOL004328	naringenin	Glutathione S-transferase P	GSTP1
BH	I	MOL004328	naringenin	UDP-glucuronosyltransferase 1-1	UGT1A1
BH	I	MOL004328	naringenin	Peroxisome proliferator-activated receptor alpha	PPARA
BH	I	MOL004328	naringenin	Sterol regulatory element-binding protein 1	SREBF1
BH	I	MOL004328	naringenin	Glutathione reductase, mitochondrial	GSR
BH	I	MOL004328	naringenin	Multidrug resistance-associated protein 1	ABCC1
BH	I	MOL004328	naringenin	Adiponectin	ADIPOQ
BH	I	MOL004328	naringenin	Sterol O-acyltransferase 2	SOAT2
BH	I	MOL004328	naringenin	Aldo-keto reductase family 1 member C1	AKR1C1
BH	I	MOL004328	naringenin	Aspartate aminotransferase, cytoplasmic	GOT1
BH	I	MOL004328	naringenin	4-aminobutyrate aminotransferase, mitochondrial	ABAT
BH	I	MOL004328	naringenin	Liver carboxylesterase 1	CES1
BH	I	MOL004328	naringenin	Sterol O-acyltransferase 1	SOAT1
BH	BH6	MOL000471	aloe-emodin	Prostaglandin G/H synthase 1	PTGS1
BH	BH6	MOL000471	aloe-emodin	Prostaglandin G/H synthase 2	PTGS2
BH	BH6	MOL000471	aloe-emodin	Phosphatidylinositol-4,5-bisphosphate 3-kinase catalytic subunit, gamma isoform	PIK3CG
BH	BH6	MOL000471	aloe-emodin	Nuclear receptor coactivator 2	NCOA2
BH	BH6	MOL000471	aloe-emodin	cAMP-dependent protein kinase inhibitor alpha	PKIA
BH	BH6	MOL000471	aloe-emodin	Aldose reductase	AKR1B1
BH	BH6	MOL000471	aloe-emodin	Ig gamma-1 chain C region	IGHG1
BH	BH6	MOL000471	aloe-emodin	Cyclin-dependent kinase inhibitor 1	CDKN1A
BH	BH6	MOL000471	aloe-emodin	Eukaryotic translation initiation factor 6	EIF6
BH	BH6	MOL000471	aloe-emodin	Apoptosis regulator BAX	BAX
BH	BH6	MOL000471	aloe-emodin	Tumor necrosis factor	TNF
BH	BH6	MOL000471	aloe-emodin	Caspase-3	CASP3
BH	BH6	MOL000471	aloe-emodin	Cellular tumor antigen p53	TP53
BH	BH6	MOL000471	aloe-emodin	Fatty acid synthase	FASN
BH	BH6	MOL000471	aloe-emodin	Protein kinase C alpha type	PRKCA
BH	BH6	MOL000471	aloe-emodin	Protein kinase C epsilon type	PRKCE
BH	BH6	MOL000471	aloe-emodin	Cell division control protein 2 homolog	CDK1
BH	BH6	MOL000471	aloe-emodin	Proliferating cell nuclear antigen	PCNA
BH	BH6	MOL000471	aloe-emodin	Myc proto-oncogene protein	MYC
BH	BH6	MOL000471	aloe-emodin	Interleukin-1 beta	IL1B
BH	BH6	MOL000471	aloe-emodin	Protein kinase C delta type	PRKCD
BH	BH6	MOL000471	aloe-emodin	G2/mitotic-specific cyclin-B1	CCNB1
BH	BH7	MOL005190	eriodictyol	Prostaglandin G/H synthase 1	PTGS1
BH	BH7	MOL005190	eriodictyol	Prostaglandin G/H synthase 2	PTGS2
BH	BH7	MOL005190	eriodictyol	Nuclear receptor coactivator 2	NCOA2
BH	BH7	MOL005190	eriodictyol	Phosphatidylinositol-4,5-bisphosphate 3-kinase catalytic subunit, gamma isoform	PIK3CG
BH	BH7	MOL005190	eriodictyol	Heme oxygenase 1	HMOX1
BH	BH7	MOL005190	eriodictyol	Nuclear factor erythroid 2-related factor 2	NFE2L2
BH	BH7	MOL005190	eriodictyol	NAD(P)H dehydrogenase [quinone] 1	NQO1
BH	BH8	MOL005573	Genkwanin	Nitric oxide synthase, inducible	NOS2
BH	BH8	MOL005573	Genkwanin	Prostaglandin G/H synthase 1	PTGS1
BH	BH8	MOL005573	Genkwanin	Androgen receptor	AR
BH	BH8	MOL005573	Genkwanin	Prostaglandin G/H synthase 2	PTGS2
BH	BH8	MOL005573	Genkwanin	Retinoic acid receptor RXR-alpha	RXRA
BH	BH8	MOL005573	Genkwanin	Estrogen receptor beta	ESR2
BH	BH8	MOL005573	Genkwanin	Dipeptidyl peptidase IV	DPP4
BH	BH8	MOL005573	Genkwanin	Trypsin-1	PRSS1
BH	BH8	MOL005573	Genkwanin	Nuclear receptor coactivator 2	NCOA2
BH	BH8	MOL005573	Genkwanin	Nuclear receptor coactivator 1	NCOA1
BH	BH8	MOL005573	Genkwanin	Calmodulin	CAMK1
BH	BH8	MOL005573	Genkwanin	Serine/threonine-protein kinase Chk1	CHEK1
BH	BH9	MOL000006	luteolin	Prostaglandin G/H synthase 1	PTGS1
BH	BH9	MOL000006	luteolin	Androgen receptor	AR
BH	BH9	MOL000006	luteolin	Prostaglandin G/H synthase 2	PTGS2
BH	BH9	MOL000006	luteolin	Trypsin-1	PRSS1
BH	BH9	MOL000006	luteolin	Nuclear receptor coactivator 2	NCOA2
BH	BH9	MOL000006	luteolin	Dipeptidyl peptidase IV	DPP4
BH	BH9	MOL000006	luteolin	Phosphatidylinositol-4,5-bisphosphate 3-kinase catalytic subunit, gamma isoform	PIK3CG
BH	BH9	MOL000006	luteolin	Transcription factor p65	RELA
BH	BH9	MOL000006	luteolin	Epidermal growth factor receptor	EGFR
BH	BH9	MOL000006	luteolin	RAC-alpha serine/threonine-protein kinase	AKT1
BH	BH9	MOL000006	luteolin	Vascular endothelial growth factor A	VEGFA
BH	BH9	MOL000006	luteolin	G1/S-specific cyclin-D1	CCND1
BH	BH9	MOL000006	luteolin	Bcl-2-like protein 1	BCL2L1
BH	BH9	MOL000006	luteolin	Cyclin-dependent kinase inhibitor 1	CDKN1A
BH	BH9	MOL000006	luteolin	Caspase-9	CASP9
BH	BH9	MOL000006	luteolin	72 kDa type IV collagenase	MMP2
BH	BH9	MOL000006	luteolin	Matrix metalloproteinase-9	MMP9
BH	BH9	MOL000006	luteolin	Mitogen-activated protein kinase 1	MAPK1
BH	BH9	MOL000006	luteolin	Interleukin-10	IL10
BH	BH9	MOL000006	luteolin	Retinoblastoma-associated protein	RB1
BH	BH9	MOL000006	luteolin	Cell division protein kinase 4	CDK4
BH	BH9	MOL000006	luteolin	Tumor necrosis factor	TNF
BH	BH9	MOL000006	luteolin	Transcription factor AP-1	JUN
BH	BH9	MOL000006	luteolin	Interleukin-6	IL6
BH	BH9	MOL000006	luteolin	Caspase-3	CASP3
BH	BH9	MOL000006	luteolin	Cellular tumor antigen p53	TP53
BH	BH9	MOL000006	luteolin	NF-kappa-B inhibitor alpha	NFKBIA
BH	BH9	MOL000006	luteolin	Xanthine dehydrogenase/oxidase	XDH
BH	BH9	MOL000006	luteolin	DNA topoisomerase 1	TOP1
BH	BH9	MOL000006	luteolin	E3 ubiquitin-protein ligase Mdm2	MDM2
BH	BH9	MOL000006	luteolin	Amyloid beta A4 protein	APP
BH	BH9	MOL000006	luteolin	Interstitial collagenase	MMP1
BH	BH9	MOL000006	luteolin	Proliferating cell nuclear antigen	PCNA
BH	BH9	MOL000006	luteolin	Receptor tyrosine-protein kinase erbB-2	ERBB2
BH	BH9	MOL000006	luteolin	Peroxisome proliferator-activated receptor gamma	PPARG
BH	BH9	MOL000006	luteolin	Heme oxygenase 1	HMOX1
BH	BH9	MOL000006	luteolin	Caspase-7	CASP7
BH	BH9	MOL000006	luteolin	Intercellular adhesion molecule 1	ICAM1
BH	BH9	MOL000006	luteolin	Induced myeloid leukemia cell differentiation protein Mcl-1	MCL1
BH	BH9	MOL000006	luteolin	Baculoviral IAP repeat-containing protein 5	BIRC5
BH	BH9	MOL000006	luteolin	Interleukin-2	IL2
BH	BH9	MOL000006	luteolin	G2/mitotic-specific cyclin-B1	CCNB1
BH	BH9	MOL000006	luteolin	Tyrosinase	TYR
BH	BH9	MOL000006	luteolin	Interferon gamma	IFNG
BH	BH9	MOL000006	luteolin	Interleukin-4	IL4
BH	BH9	MOL000006	luteolin	DNA topoisomerase 2-alpha	TOP2A
BH	BH9	MOL000006	luteolin	Glutathione S-transferase P	GSTP1
BH	BH9	MOL000006	luteolin	Baculoviral IAP repeat-containing protein 4	XIAP
BH	BH9	MOL000006	luteolin	Solute carrier family 2, facilitated glucose transporter member 4	SLC2A4
BH	BH9	MOL000006	luteolin	Insulin receptor	INSR
BH	BH9	MOL000006	luteolin	CD40 ligand	CD40LG
BH	BH9	MOL000006	luteolin	Prostaglandin E synthase	PTGES
BH	BH9	MOL000006	luteolin	Kinetochore protein Nuf2	NUF2
BH	BH9	MOL000006	luteolin	Adenylate cyclase type 2	ADCY2
BH	BH9	MOL000006	luteolin	Hepatocyte growth factor receptor	MET
GC	GC1	MOL001484	Inermine	Prostaglandin G/H synthase 1	PTGS1
GC	GC1	MOL001484	Inermine	Muscarinic acetylcholine receptor M3	CHRM3
GC	GC1	MOL001484	Inermine	Sodium channel protein type 5 subunit alpha	SCN5A
GC	GC1	MOL001484	Inermine	Prostaglandin G/H synthase 2	PTGS2
GC	GC1	MOL001484	Inermine	5-hydroxytryptamine receptor 3A	HTR3A
GC	GC1	MOL001484	Inermine	Retinoic acid receptor RXR-alpha	RXRA
GC	GC1	MOL001484	Inermine	Alpha-1B adrenergic receptor	ADRA1B
GC	GC1	MOL001484	Inermine	Alpha-1D adrenergic receptor	ADRA1D
GC	GC1	MOL001484	Inermine	Phosphatidylinositol-4,5-bisphosphate 3-kinase catalytic subunit, gamma isoform	PIK3CG
GC	GC1	MOL001484	Inermine	Ig gamma-1 chain C region	IGHG1
GC	GC1	MOL001484	Inermine	Trypsin-1	PRSS1
GC	GC1	MOL001484	Inermine	Calmodulin	CAMK1
GC	GC1	MOL001484	Inermine	Muscarinic acetylcholine receptor M1	CHRM1
GC	GC1	MOL001484	Inermine	Beta-2 adrenergic receptor	ADRB2
GC	GC1	MOL001484	Inermine	Mu-type opioid receptor	OPRM1
GC	GC2	MOL001792	DFV	Prostaglandin G/H synthase 1	PTGS1
GC	GC2	MOL001792	DFV	Estrogen receptor	ESR1
GC	GC2	MOL001792	DFV	Prostaglandin G/H synthase 2	PTGS2
GC	GC2	MOL001792	DFV	Retinoic acid receptor RXR-alpha	RXRA
GC	GC2	MOL001792	DFV	Beta-2 adrenergic receptor	ADRB2
GC	GC2	MOL001792	DFV	Phosphatidylinositol-4,5-bisphosphate 3-kinase catalytic subunit, gamma isoform	PIK3CG
GC	GC2	MOL001792	DFV	Beta-lactamase	DPEP1
GC	GC2	MOL001792	DFV	Amine oxidase [flavin-containing] B	MAOB
GC	GC2	MOL001792	DFV	Sodium-dependent serotonin transporter	SLC6A4
GC	GC2	MOL001792	DFV	cAMP-dependent protein kinase inhibitor alpha	PKIA
GC	A	MOL000211	Mairin	Progesterone receptor	PGR
GC	GC4	MOL002311	Glycyrol	Nitric oxide synthase, inducible	NOS2
GC	GC4	MOL002311	Glycyrol	Estrogen receptor	ESR1
GC	GC4	MOL002311	Glycyrol	Peroxisome proliferator activated receptor gamma	PPARG
GC	GC4	MOL002311	Glycyrol	Prostaglandin G/H synthase 2	PTGS2
GC	GC4	MOL002311	Glycyrol	Vascular endothelial growth factor receptor 2	KDR
GC	GC4	MOL002311	Glycyrol	Mitogen-activated protein kinase 14	MAPK14
GC	GC4	MOL002311	Glycyrol	Glycogen synthase kinase-3 beta	GSK3B
GC	GC4	MOL002311	Glycyrol	Serine/threonine-protein kinase Chk1	CHEK1
GC	GC4	MOL002311	Glycyrol	Cyclin-A2	CCNA2
GC	GC5	MOL000239	Jaranol	Nitric oxide synthase, inducible	NOS2
GC	GC5	MOL000239	Jaranol	Prostaglandin G/H synthase 1	PTGS1
GC	GC5	MOL000239	Jaranol	Androgen receptor	AR
GC	GC5	MOL000239	Jaranol	Sodium channel protein type 5 subunit alpha	SCN5A
GC	GC5	MOL000239	Jaranol	Prostaglandin G/H synthase 2	PTGS2
GC	GC5	MOL000239	Jaranol	Estrogen receptor beta	ESR2
GC	GC5	MOL000239	Jaranol	Dipeptidyl peptidase IV	DPP4
GC	GC5	MOL000239	Jaranol	Serine/threonine-protein kinase Chk1	CHEK1
GC	GC5	MOL000239	Jaranol	Trypsin-1	PRSS1
GC	GC5	MOL000239	Jaranol	Nuclear receptor coactivator 2	NCOA2
GC	GC5	MOL000239	Jaranol	Calmodulin	CAMK1
GC	GC6	MOL002565	Medicarpin	Nitric oxide synthase, inducible	NOS2
GC	GC6	MOL002565	Medicarpin	Prostaglandin G/H synthase 1	PTGS1
GC	GC6	MOL002565	Medicarpin	Dopamine D1 receptor	DRD1
GC	GC6	MOL002565	Medicarpin	Muscarinic acetylcholine receptor M3	CHRM3
GC	GC6	MOL002565	Medicarpin	Muscarinic acetylcholine receptor M1	CHRM1
GC	GC6	MOL002565	Medicarpin	Estrogen receptor	ESR1
GC	GC6	MOL002565	Medicarpin	Sodium channel protein type 5 subunit alpha	SCN5A
GC	GC6	MOL002565	Medicarpin	Muscarinic acetylcholine receptor M5	CHRM5
GC	GC6	MOL002565	Medicarpin	Prostaglandin G/H synthase 2	PTGS2
GC	GC6	MOL002565	Medicarpin	Muscarinic acetylcholine receptor M4	CHRM4
GC	GC6	MOL002565	Medicarpin	Retinoic acid receptor RXR-alpha	RXRA
GC	GC6	MOL002565	Medicarpin	5-hydroxytryptamine 2A receptor	HTR2A
GC	GC6	MOL002565	Medicarpin	Alpha-1A adrenergic receptor	ADRA1A
GC	GC6	MOL002565	Medicarpin	Muscarinic acetylcholine receptor M2	CHRM2
GC	GC6	MOL002565	Medicarpin	Alpha-1B adrenergic receptor	ADRA1B
GC	GC6	MOL002565	Medicarpin	Sodium-dependent dopamine transporter	SLC6A3
GC	GC6	MOL002565	Medicarpin	Beta-2 adrenergic receptor	ADRB2
GC	GC6	MOL002565	Medicarpin	Sodium-dependent serotonin transporter	SLC6A4
GC	GC6	MOL002565	Medicarpin	Mu-type opioid receptor	OPRM1
GC	GC6	MOL002565	Medicarpin	Estrogen receptor beta	ESR2
GC	GC6	MOL002565	Medicarpin	Dipeptidyl peptidase IV	DPP4
GC	GC6	MOL002565	Medicarpin	Mitogen-activated protein kinase 10	MAPK10
GC	GC6	MOL002565	Medicarpin	Phosphatidylinositol-4,5-bisphosphate 3-kinase catalytic subunit, gamma isoform	PIK3CG
GC	GC6	MOL002565	Medicarpin	Trypsin-1	PRSS1
GC	GC6	MOL002565	Medicarpin	Cyclin-A2	CCNA2
GC	GC6	MOL002565	Medicarpin	Calmodulin	CAMK1
GC	GC6	MOL002565	Medicarpin	Delta-type opioid receptor	OPRD1
GC	GC6	MOL002565	Medicarpin	CGMP-inhibited 3',5'-cyclic phosphodiesterase A	PDE3A
GC	GC6	MOL002565	Medicarpin	Alpha-1D adrenergic receptor	ADRA1D
GC	H	MOL000354	isorhamnetin	Nitric oxide synthase, inducible	NOS2
GC	H	MOL000354	isorhamnetin	Prostaglandin G/H synthase 1	PTGS1
GC	H	MOL000354	isorhamnetin	Estrogen receptor	ESR1
GC	H	MOL000354	isorhamnetin	Androgen receptor	AR
GC	H	MOL000354	isorhamnetin	Peroxisome proliferator activated receptor gamma	PPARG
GC	H	MOL000354	isorhamnetin	Prostaglandin G/H synthase 2	PTGS2
GC	H	MOL000354	isorhamnetin	Estrogen receptor beta	ESR2
GC	H	MOL000354	isorhamnetin	Dipeptidyl peptidase IV	DPP4
GC	H	MOL000354	isorhamnetin	Mitogen-activated protein kinase 14	MAPK14
GC	H	MOL000354	isorhamnetin	Glycogen synthase kinase-3 beta	GSK3B
GC	H	MOL000354	isorhamnetin	Phosphatidylinositol-4,5-bisphosphate 3-kinase catalytic subunit, gamma isoform	PIK3CG
GC	H	MOL000354	isorhamnetin	Trypsin-1	PRSS1
GC	H	MOL000354	isorhamnetin	Cyclin-A2	CCNA2
GC	H	MOL000354	isorhamnetin	Nuclear receptor coactivator 2	NCOA2
GC	H	MOL000354	isorhamnetin	Calmodulin	CAMK1
GC	H	MOL000354	isorhamnetin	Glycogen phosphorylase, muscle form	PYGM
GC	H	MOL000354	isorhamnetin	Peroxisome proliferator activated receptor delta	PPARD
GC	H	MOL000354	isorhamnetin	Serine/threonine-protein kinase Chk1	CHEK1
GC	H	MOL000354	isorhamnetin	Aldose reductase	AKR1B1
GC	H	MOL000354	isorhamnetin	Nuclear receptor coactivator 1	NCOA1
GC	H	MOL000354	isorhamnetin	Coagulation factor VII	F7
GC	H	MOL000354	isorhamnetin	Nitric-oxide synthase, endothelial	NOS3
GC	H	MOL000354	isorhamnetin	Acetylcholinesterase	ACHE
GC	H	MOL000354	isorhamnetin	Gamma-aminobutyric acid receptor subunit alpha-1	GABRA1
GC	H	MOL000354	isorhamnetin	Amine oxidase [flavin-containing] B	MAOB
GC	H	MOL000354	isorhamnetin	Glutamate receptor 2	GRIA2
GC	H	MOL000354	isorhamnetin	Transcription factor p65	RELA
GC	H	MOL000354	isorhamnetin	Xanthine dehydrogenase/oxidase	XDH
GC	H	MOL000354	isorhamnetin	Neutrophil cytosol factor 1	NCF1
GC	H	MOL000354	isorhamnetin	Oxidized low-density lipoprotein receptor 1	OLR1
GC	E	MOL000359	sitosterol	Progesterone receptor	PGR
GC	E	MOL000359	sitosterol	Nuclear receptor coactivator 2	NCOA2
GC	E	MOL000359	sitosterol	Mineralocorticoid receptor	NR3C2
GC	GC9	MOL003656	Lupiwighteone	Nitric oxide synthase, inducible	NOS2
GC	GC9	MOL003656	Lupiwighteone	Estrogen receptor	ESR1
GC	GC9	MOL003656	Lupiwighteone	Androgen receptor	AR
GC	GC9	MOL003656	Lupiwighteone	Sodium channel protein type 5 subunit alpha	SCN5A
GC	GC9	MOL003656	Lupiwighteone	Peroxisome proliferator activated receptor gamma	PPARG
GC	GC9	MOL003656	Lupiwighteone	Prostaglandin G/H synthase 2	PTGS2
GC	GC9	MOL003656	Lupiwighteone	Estrogen receptor beta	ESR2
GC	GC9	MOL003656	Lupiwighteone	Dipeptidyl peptidase IV	DPP4
GC	GC9	MOL003656	Lupiwighteone	Mitogen-activated protein kinase 14	MAPK14
GC	GC9	MOL003656	Lupiwighteone	Glycogen synthase kinase-3 beta	GSK3B
GC	GC9	MOL003656	Lupiwighteone	Serine/threonine-protein kinase Chk1	CHEK1
GC	GC9	MOL003656	Lupiwighteone	Trypsin-1	PRSS1
GC	GC9	MOL003656	Lupiwighteone	Cyclin-A2	CCNA2
GC	GC9	MOL003656	Lupiwighteone	Nuclear receptor coactivator 2	NCOA2
GC	GC9	MOL003656	Lupiwighteone	Calmodulin	CAMK1
GC	GC10	MOL003896	7-Methoxy-2-methyl isoflavone	Nitric oxide synthase, inducible	NOS2
GC	GC10	MOL003896	7-Methoxy-2-methyl isoflavone	Prostaglandin G/H synthase 1	PTGS1
GC	GC10	MOL003896	7-Methoxy-2-methyl isoflavone	Dopamine D1 receptor	DRD1
GC	GC10	MOL003896	7-Methoxy-2-methyl isoflavone	Muscarinic acetylcholine receptor M3	CHRM3
GC	GC10	MOL003896	7-Methoxy-2-methyl isoflavone	Muscarinic acetylcholine receptor M1	CHRM1
GC	GC10	MOL003896	7-Methoxy-2-methyl isoflavone	Estrogen receptor	ESR1
GC	GC10	MOL003896	7-Methoxy-2-methyl isoflavone	Androgen receptor	AR
GC	GC10	MOL003896	7-Methoxy-2-methyl isoflavone	Beta-1 adrenergic receptor	ADRB1
GC	GC10	MOL003896	7-Methoxy-2-methyl isoflavone	Sodium channel protein type 5 subunit alpha	SCN5A
GC	GC10	MOL003896	7-Methoxy-2-methyl isoflavone	Peroxisome proliferator activated receptor gamma	PPARG
GC	GC10	MOL003896	7-Methoxy-2-methyl isoflavone	Prostaglandin G/H synthase 2	PTGS2
GC	GC10	MOL003896	7-Methoxy-2-methyl isoflavone	Retinoic acid receptor RXR-alpha	RXRA
GC	GC10	MOL003896	7-Methoxy-2-methyl isoflavone	Acetylcholinesterase	ACHE
GC	GC10	MOL003896	7-Methoxy-2-methyl isoflavone	CGMP-inhibited 3',5'-cyclic phosphodiesterase A	PDE3A
GC	GC10	MOL003896	7-Methoxy-2-methyl isoflavone	Alpha-1B adrenergic receptor	ADRA1B
GC	GC10	MOL003896	7-Methoxy-2-methyl isoflavone	Sodium-dependent dopamine transporter	SLC6A3
GC	GC10	MOL003896	7-Methoxy-2-methyl isoflavone	Beta-2 adrenergic receptor	ADRB2
GC	GC10	MOL003896	7-Methoxy-2-methyl isoflavone	Alpha-1D adrenergic receptor	ADRA1D
GC	GC10	MOL003896	7-Methoxy-2-methyl isoflavone	Sodium-dependent serotonin transporter	SLC6A4
GC	GC10	MOL003896	7-Methoxy-2-methyl isoflavone	Estrogen receptor beta	ESR2
GC	GC10	MOL003896	7-Methoxy-2-methyl isoflavone	Gamma-aminobutyric acid receptor subunit alpha-1	GABRA1
GC	GC10	MOL003896	7-Methoxy-2-methyl isoflavone	Dipeptidyl peptidase IV	DPP4
GC	GC10	MOL003896	7-Methoxy-2-methyl isoflavone	Mitogen-activated protein kinase 14	MAPK14
GC	GC10	MOL003896	7-Methoxy-2-methyl isoflavone	Glycogen synthase kinase-3 beta	GSK3B
GC	GC10	MOL003896	7-Methoxy-2-methyl isoflavone	Leukotriene A-4 hydrolase	LTA4H
GC	GC10	MOL003896	7-Methoxy-2-methyl isoflavone	Amine oxidase [flavin-containing] B	MAOB
GC	GC10	MOL003896	7-Methoxy-2-methyl isoflavone	Serine/threonine-protein kinase Chk1	CHEK1
GC	GC10	MOL003896	7-Methoxy-2-methyl isoflavone	Ig gamma-1 chain C region	IGHG1
GC	GC10	MOL003896	7-Methoxy-2-methyl isoflavone	Trypsin-1	PRSS1
GC	GC10	MOL003896	7-Methoxy-2-methyl isoflavone	Cyclin-A2	CCNA2
GC	GC10	MOL003896	7-Methoxy-2-methyl isoflavone	Nuclear receptor coactivator 1	NCOA1
GC	GC10	MOL003896	7-Methoxy-2-methyl isoflavone	cAMP-dependent protein kinase inhibitor alpha	PKIA
GC	GC10	MOL003896	7-Methoxy-2-methyl isoflavone	Calmodulin	CAMK1
GC	GC10	MOL003896	7-Methoxy-2-methyl isoflavone	Muscarinic acetylcholine receptor M5	CHRM5
GC	GC10	MOL003896	7-Methoxy-2-methyl isoflavone	Nitric-oxide synthase, endothelial	NOS3
GC	GC10	MOL003896	7-Methoxy-2-methyl isoflavone	Mu-type opioid receptor	OPRM1
GC	GC10	MOL003896	7-Methoxy-2-methyl isoflavone	Nuclear receptor coactivator 2	NCOA2
GC	GC11	MOL000392	formononetin	Nitric oxide synthase, inducible	NOS2
GC	GC11	MOL000392	formononetin	Prostaglandin G/H synthase 1	PTGS1
GC	GC11	MOL000392	formononetin	Muscarinic acetylcholine receptor M1	CHRM1
GC	GC11	MOL000392	formononetin	Estrogen receptor	ESR1
GC	GC11	MOL000392	formononetin	Androgen receptor	AR
GC	GC11	MOL000392	formononetin	Peroxisome proliferator activated receptor gamma	PPARG
GC	GC11	MOL000392	formononetin	Prostaglandin G/H synthase 2	PTGS2
GC	GC11	MOL000392	formononetin	Retinoic acid receptor RXR-alpha	RXRA
GC	GC11	MOL000392	formononetin	CGMP-inhibited 3',5'-cyclic phosphodiesterase A	PDE3A
GC	GC11	MOL000392	formononetin	Alpha-1A adrenergic receptor	ADRA1A
GC	GC11	MOL000392	formononetin	Sodium-dependent dopamine transporter	SLC6A3
GC	GC11	MOL000392	formononetin	Beta-2 adrenergic receptor	ADRB2
GC	GC11	MOL000392	formononetin	Sodium-dependent serotonin transporter	SLC6A4
GC	GC11	MOL000392	formononetin	Estrogen receptor beta	ESR2
GC	GC11	MOL000392	formononetin	Dipeptidyl peptidase IV	DPP4
GC	GC11	MOL000392	formononetin	Mitogen-activated protein kinase 14	MAPK14
GC	GC11	MOL000392	formononetin	Glycogen synthase kinase-3 beta	GSK3B
GC	GC11	MOL000392	formononetin	Amine oxidase [flavin-containing] B	MAOB
GC	GC11	MOL000392	formononetin	Serine/threonine-protein kinase Chk1	CHEK1
GC	GC11	MOL000392	formononetin	Trypsin-1	PRSS1
GC	GC11	MOL000392	formononetin	Cyclin-A2	CCNA2
GC	GC11	MOL000392	formononetin	Calmodulin	CAMK1
GC	GC11	MOL000392	formononetin	cAMP-dependent protein kinase inhibitor alpha	PKIA
GC	GC11	MOL000392	formononetin	Nitric-oxide synthase, endothelial	NOS3
GC	GC11	MOL000392	formononetin	Acetylcholinesterase	ACHE
GC	GC11	MOL000392	formononetin	Beta-lactamase	DPEP1
GC	GC11	MOL000392	formononetin	Transcription factor AP-1	JUN
GC	GC11	MOL000392	formononetin	Peroxisome proliferator-activated receptor gamma	PPARG
GC	GC11	MOL000392	formononetin	Interleukin-4	IL4
GC	GC11	MOL000392	formononetin	NAD-dependent deacetylase sirtuin-1	SIRT1
GC	GC11	MOL000392	formononetin	ATP synthase subunit beta, mitochondrial	ATP5F1B
GC	GC11	MOL000392	formononetin	NADH-ubiquinone oxidoreductase chain 6	MT-ND6
GC	GC11	MOL000392	formononetin	3 beta-hydroxysteroid dehydrogenase/Delta 5-->4-isomerase type 2	HSD3B2
GC	GC11	MOL000392	formononetin	3 beta-hydroxysteroid dehydrogenase/Delta 5-->4-isomerase type 1	HSD3B1
GC	GC12	MOL000417	Calycosin	Nitric oxide synthase, inducible	NOS2
GC	GC12	MOL000417	Calycosin	Prostaglandin G/H synthase 1	PTGS1
GC	GC12	MOL000417	Calycosin	Estrogen receptor	ESR1
GC	GC12	MOL000417	Calycosin	Androgen receptor	AR
GC	GC12	MOL000417	Calycosin	Peroxisome proliferator activated receptor gamma	PPARG
GC	GC12	MOL000417	Calycosin	Prostaglandin G/H synthase 2	PTGS2
GC	GC12	MOL000417	Calycosin	Retinoic acid receptor RXR-alpha	RXRA
GC	GC12	MOL000417	Calycosin	CGMP-inhibited 3',5'-cyclic phosphodiesterase A	PDE3A
GC	GC12	MOL000417	Calycosin	Estrogen receptor beta	ESR2
GC	GC12	MOL000417	Calycosin	Dipeptidyl peptidase IV	DPP4
GC	GC12	MOL000417	Calycosin	Mitogen-activated protein kinase 14	MAPK14
GC	GC12	MOL000417	Calycosin	Glycogen synthase kinase-3 beta	GSK3B
GC	GC12	MOL000417	Calycosin	Serine/threonine-protein kinase Chk1	CHEK1
GC	GC12	MOL000417	Calycosin	Trypsin-1	PRSS1
GC	GC12	MOL000417	Calycosin	Cyclin-A2	CCNA2
GC	GC12	MOL000417	Calycosin	Nuclear receptor coactivator 2	NCOA2
GC	GC12	MOL000417	Calycosin	Calmodulin	CAMK1
GC	GC12	MOL000417	Calycosin	Beta-2 adrenergic receptor	ADRB2
GC	D	MOL000422	kaempferol	Nitric oxide synthase, inducible	NOS2
GC	D	MOL000422	kaempferol	Prostaglandin G/H synthase 1	PTGS1
GC	D	MOL000422	kaempferol	Androgen receptor	AR
GC	D	MOL000422	kaempferol	Peroxisome proliferator activated receptor gamma	PPARG
GC	D	MOL000422	kaempferol	Prostaglandin G/H synthase 2	PTGS2
GC	D	MOL000422	kaempferol	Phosphatidylinositol-4,5-bisphosphate 3-kinase catalytic subunit, gamma isoform	PIK3CG
GC	D	MOL000422	kaempferol	Nuclear receptor coactivator 2	NCOA2
GC	D	MOL000422	kaempferol	Dipeptidyl peptidase IV	DPP4
GC	D	MOL000422	kaempferol	Trypsin-1	PRSS1
GC	D	MOL000422	kaempferol	Progesterone receptor	PGR
GC	D	MOL000422	kaempferol	Muscarinic acetylcholine receptor M1	CHRM1
GC	D	MOL000422	kaempferol	Nitric-oxide synthase, endothelial	NOS3
GC	D	MOL000422	kaempferol	Gamma-aminobutyric-acid receptor alpha-2 subunit	GABRA2
GC	D	MOL000422	kaempferol	Acetylcholinesterase	ACHE
GC	D	MOL000422	kaempferol	Sodium-dependent noradrenaline transporter	SLC6A2
GC	D	MOL000422	kaempferol	Muscarinic acetylcholine receptor M2	CHRM2
GC	D	MOL000422	kaempferol	Alpha-1B adrenergic receptor	ADRA1B
GC	D	MOL000422	kaempferol	Gamma-aminobutyric acid receptor subunit alpha-1	GABRA1
GC	D	MOL000422	kaempferol	Coagulation factor VII	F7
GC	D	MOL000422	kaempferol	Calmodulin	CAMK1
GC	D	MOL000422	kaempferol	Transcription factor p65	RELA
GC	D	MOL000422	kaempferol	Inhibitor of nuclear factor kappa-B kinase subunit beta	IKBKB
GC	D	MOL000422	kaempferol	RAC-alpha serine/threonine-protein kinase	AKT1
GC	D	MOL000422	kaempferol	Apoptosis regulator Bcl-2	BCL2
GC	D	MOL000422	kaempferol	Apoptosis regulator BAX	BAX
GC	D	MOL000422	kaempferol	Tumor necrosis factor	TNF
GC	D	MOL000422	kaempferol	Transcription factor AP-1	JUN
GC	D	MOL000422	kaempferol	Activator of 90 kDa heat shock protein ATPase homolog 1	AHSA1
GC	D	MOL000422	kaempferol	Caspase-3	CASP3
GC	D	MOL000422	kaempferol	Mitogen-activated protein kinase 8	MAPK8
GC	D	MOL000422	kaempferol	Xanthine dehydrogenase/oxidase	XDH
GC	D	MOL000422	kaempferol	Interstitial collagenase	MMP1
GC	D	MOL000422	kaempferol	Signal transducer and activator of transcription 1-alpha/beta	STAT1
GC	D	MOL000422	kaempferol	Cell division control protein 2 homolog	CDK1
GC	D	MOL000422	kaempferol	Peroxisome proliferator-activated receptor gamma	PPARG
GC	D	MOL000422	kaempferol	Heme oxygenase 1	HMOX1
GC	D	MOL000422	kaempferol	Cytochrome P450 3A4	CYP3A4
GC	D	MOL000422	kaempferol	Cytochrome P450 1A2	CYP1A2
GC	D	MOL000422	kaempferol	Cytochrome P450 1A1	CYP1A1
GC	D	MOL000422	kaempferol	Intercellular adhesion molecule 1	ICAM1
GC	D	MOL000422	kaempferol	E-selectin	SELE
GC	D	MOL000422	kaempferol	Vascular cell adhesion protein 1	VCAM1
GC	D	MOL000422	kaempferol	Nuclear receptor subfamily 1 group I member 2	NR1I2
GC	D	MOL000422	kaempferol	Cytochrome P450 1B1	CYP1B1
GC	D	MOL000422	kaempferol	Arachidonate 5-lipoxygenase	ALOX5
GC	D	MOL000422	kaempferol	Hyaluronan synthase 2	HAS2
GC	D	MOL000422	kaempferol	Glutathione S-transferase P	GSTP1
GC	D	MOL000422	kaempferol	Aryl hydrocarbon receptor	AHR
GC	D	MOL000422	kaempferol	26S proteasome non-ATPase regulatory subunit 3	PSMD3
GC	D	MOL000422	kaempferol	Solute carrier family 2, facilitated glucose transporter member 4	SLC2A4
GC	D	MOL000422	kaempferol	Nuclear receptor subfamily 1 group I member 3	NR1I3
GC	D	MOL000422	kaempferol	Insulin receptor	INSR
GC	D	MOL000422	kaempferol	Type I iodothyronine deiodinase	DIO1
GC	D	MOL000422	kaempferol	Serine/threonine-protein phosphatase 2B catalytic subunit alpha isoform	PPP3CA
GC	D	MOL000422	kaempferol	Glutathione S-transferase Mu 1	GSTM1
GC	D	MOL000422	kaempferol	Glutathione S-transferase Mu 2	GSTM2
GC	D	MOL000422	kaempferol	Aldo-keto reductase family 1 member C3	AKR1C3
GC	D	MOL000422	kaempferol	Antileukoproteinase	SLPI
GC	I	MOL004328	naringenin	Prostaglandin G/H synthase 1	PTGS1
GC	I	MOL004328	naringenin	Estrogen receptor	ESR1
GC	I	MOL004328	naringenin	Prostaglandin G/H synthase 2	PTGS2
GC	I	MOL004328	naringenin	Beta-lactamase	DPEP1
GC	I	MOL004328	naringenin	Phosphatidylinositol-4,5-bisphosphate 3-kinase catalytic subunit, gamma isoform	PIK3CG
GC	I	MOL004328	naringenin	Transcription factor p65	RELA
GC	I	MOL004328	naringenin	RAC-alpha serine/threonine-protein kinase	AKT1
GC	I	MOL004328	naringenin	Apoptosis regulator Bcl-2	BCL2
GC	I	MOL004328	naringenin	Mitogen-activated protein kinase 3	MAPK3
GC	I	MOL004328	naringenin	Mitogen-activated protein kinase 1	MAPK1
GC	I	MOL004328	naringenin	Caspase-3	CASP3
GC	I	MOL004328	naringenin	Fatty acid synthase	FASN
GC	I	MOL004328	naringenin	Low-density lipoprotein receptor	LDLR
GC	I	MOL004328	naringenin	Bcl2 antagonist of cell death	BAD
GC	I	MOL004328	naringenin	Superoxide dismutase [Cu-Zn]	SOD1
GC	I	MOL004328	naringenin	Catalase	CAT
GC	I	MOL004328	naringenin	Peroxisome proliferator-activated receptor gamma	PPARG
GC	I	MOL004328	naringenin	Microsomal triglyceride transfer protein large subunit	MTTP
GC	I	MOL004328	naringenin	Apolipoprotein B-100	APOB
GC	I	MOL004328	naringenin	Phospholipase B1, membrane-associated	PLB1
GC	I	MOL004328	naringenin	3-hydroxy-3-methylglutaryl-coenzyme A reductase	HMGCR
GC	I	MOL004328	naringenin	Cytochrome P450 19A1	CYP19A1
GC	I	MOL004328	naringenin	Glutathione S-transferase P	GSTP1
GC	I	MOL004328	naringenin	UDP-glucuronosyltransferase 1-1	UGT1A1
GC	I	MOL004328	naringenin	Peroxisome proliferator-activated receptor alpha	PPARA
GC	I	MOL004328	naringenin	Sterol regulatory element-binding protein 1	SREBF1
GC	I	MOL004328	naringenin	Glutathione reductase, mitochondrial	GSR
GC	I	MOL004328	naringenin	Multidrug resistance-associated protein 1	ABCC1
GC	I	MOL004328	naringenin	Adiponectin	ADIPOQ
GC	I	MOL004328	naringenin	Sterol O-acyltransferase 2	SOAT2
GC	I	MOL004328	naringenin	Aldo-keto reductase family 1 member C1	AKR1C1
GC	I	MOL004328	naringenin	Aspartate aminotransferase, cytoplasmic	GOT1
GC	I	MOL004328	naringenin	4-aminobutyrate aminotransferase, mitochondrial	ABAT
GC	I	MOL004328	naringenin	Liver carboxylesterase 1	CES1
GC	I	MOL004328	naringenin	Sterol O-acyltransferase 1	SOAT1
GC	GC15	MOL004805	(2S)-2-[4-hydroxy-3-(3-methylbut-2-enyl)phenyl]-8,8-dimethyl-2,3-dihydropyrano[2,3-f]chromen-4-one	Nitric oxide synthase, inducible	NOS2
GC	GC15	MOL004805	(2S)-2-[4-hydroxy-3-(3-methylbut-2-enyl)phenyl]-8,8-dimethyl-2,3-dihydropyrano[2,3-f]chromen-4-one	Potassium voltage-gated channel subfamily H member 2	KCNH2
GC	GC15	MOL004805	(2S)-2-[4-hydroxy-3-(3-methylbut-2-enyl)phenyl]-8,8-dimethyl-2,3-dihydropyrano[2,3-f]chromen-4-one	Estrogen receptor	ESR1
GC	GC15	MOL004805	(2S)-2-[4-hydroxy-3-(3-methylbut-2-enyl)phenyl]-8,8-dimethyl-2,3-dihydropyrano[2,3-f]chromen-4-one	Androgen receptor	AR
GC	GC15	MOL004805	(2S)-2-[4-hydroxy-3-(3-methylbut-2-enyl)phenyl]-8,8-dimethyl-2,3-dihydropyrano[2,3-f]chromen-4-one	Peroxisome proliferator activated receptor gamma	PPARG
GC	GC15	MOL004805	(2S)-2-[4-hydroxy-3-(3-methylbut-2-enyl)phenyl]-8,8-dimethyl-2,3-dihydropyrano[2,3-f]chromen-4-one	Prostaglandin G/H synthase 2	PTGS2
GC	GC15	MOL004805	(2S)-2-[4-hydroxy-3-(3-methylbut-2-enyl)phenyl]-8,8-dimethyl-2,3-dihydropyrano[2,3-f]chromen-4-one	Estrogen receptor beta	ESR2
GC	GC15	MOL004805	(2S)-2-[4-hydroxy-3-(3-methylbut-2-enyl)phenyl]-8,8-dimethyl-2,3-dihydropyrano[2,3-f]chromen-4-one	Mitogen-activated protein kinase 14	MAPK14
GC	GC15	MOL004805	(2S)-2-[4-hydroxy-3-(3-methylbut-2-enyl)phenyl]-8,8-dimethyl-2,3-dihydropyrano[2,3-f]chromen-4-one	Glycogen synthase kinase-3 beta	GSK3B
GC	GC15	MOL004805	(2S)-2-[4-hydroxy-3-(3-methylbut-2-enyl)phenyl]-8,8-dimethyl-2,3-dihydropyrano[2,3-f]chromen-4-one	Calmodulin	CAMK1
GC	GC16	MOL004806	euchrenone	Nitric oxide synthase, inducible	NOS2
GC	GC16	MOL004806	euchrenone	Potassium voltage-gated channel subfamily H member 2	KCNH2
GC	GC16	MOL004806	euchrenone	Estrogen receptor	ESR1
GC	GC16	MOL004806	euchrenone	Sodium channel protein type 5 subunit alpha	SCN5A
GC	GC16	MOL004806	euchrenone	Prostaglandin G/H synthase 2	PTGS2
GC	GC16	MOL004806	euchrenone	Estrogen receptor beta	ESR2
GC	GC16	MOL004806	euchrenone	Calmodulin	CAMK1
GC	GC17	MOL004808	glyasperin B	Nitric oxide synthase, inducible	NOS2
GC	GC17	MOL004808	glyasperin B	Estrogen receptor	ESR1
GC	GC17	MOL004808	glyasperin B	Androgen receptor	AR
GC	GC17	MOL004808	glyasperin B	Peroxisome proliferator activated receptor gamma	PPARG
GC	GC17	MOL004808	glyasperin B	Prostaglandin G/H synthase 2	PTGS2
GC	GC17	MOL004808	glyasperin B	Coagulation factor VII	F7
GC	GC17	MOL004808	glyasperin B	Vascular endothelial growth factor receptor 2	KDR
GC	GC17	MOL004808	glyasperin B	Acetylcholinesterase	ACHE
GC	GC17	MOL004808	glyasperin B	Estrogen receptor beta	ESR2
GC	GC17	MOL004808	glyasperin B	Dipeptidyl peptidase IV	DPP4
GC	GC17	MOL004808	glyasperin B	Glycogen synthase kinase-3 beta	GSK3B
GC	GC17	MOL004808	glyasperin B	Trypsin-1	PRSS1
GC	GC17	MOL004808	glyasperin B	Cyclin-A2	CCNA2
GC	GC17	MOL004808	glyasperin B	Nuclear receptor coactivator 2	NCOA2
GC	GC17	MOL004808	glyasperin B	Calmodulin	CAMK1
GC	GC18	MOL004810	glyasperin F	Nitric oxide synthase, inducible	NOS2
GC	GC18	MOL004810	glyasperin F	Prostaglandin G/H synthase 1	PTGS1
GC	GC18	MOL004810	glyasperin F	Estrogen receptor	ESR1
GC	GC18	MOL004810	glyasperin F	Androgen receptor	AR
GC	GC18	MOL004810	glyasperin F	Sodium channel protein type 5 subunit alpha	SCN5A
GC	GC18	MOL004810	glyasperin F	Peroxisome proliferator activated receptor gamma	PPARG
GC	GC18	MOL004810	glyasperin F	Prostaglandin G/H synthase 2	PTGS2
GC	GC18	MOL004810	glyasperin F	Estrogen receptor beta	ESR2
GC	GC18	MOL004810	glyasperin F	Mitogen-activated protein kinase 14	MAPK14
GC	GC18	MOL004810	glyasperin F	Glycogen synthase kinase-3 beta	GSK3B
GC	GC18	MOL004810	glyasperin F	Trypsin-1	PRSS1
GC	GC18	MOL004810	glyasperin F	Cyclin-A2	CCNA2
GC	GC18	MOL004810	glyasperin F	Calmodulin	CAMK1
GC	GC19	MOL004811	Glyasperin C	Nitric oxide synthase, inducible	NOS2
GC	GC19	MOL004811	Glyasperin C	Potassium voltage-gated channel subfamily H member 2	KCNH2
GC	GC19	MOL004811	Glyasperin C	Estrogen receptor	ESR1
GC	GC19	MOL004811	Glyasperin C	Androgen receptor	AR
GC	GC19	MOL004811	Glyasperin C	Sodium channel protein type 5 subunit alpha	SCN5A
GC	GC19	MOL004811	Glyasperin C	Peroxisome proliferator activated receptor gamma	PPARG
GC	GC19	MOL004811	Glyasperin C	Prostaglandin G/H synthase 2	PTGS2
GC	GC19	MOL004811	Glyasperin C	Retinoic acid receptor RXR-alpha	RXRA
GC	GC19	MOL004811	Glyasperin C	Acetylcholinesterase	ACHE
GC	GC19	MOL004811	Glyasperin C	Estrogen receptor beta	ESR2
GC	GC19	MOL004811	Glyasperin C	Dipeptidyl peptidase IV	DPP4
GC	GC19	MOL004811	Glyasperin C	Mitogen-activated protein kinase 14	MAPK14
GC	GC19	MOL004811	Glyasperin C	Glycogen synthase kinase-3 beta	GSK3B
GC	GC19	MOL004811	Glyasperin C	Serine/threonine-protein kinase Chk1	CHEK1
GC	GC19	MOL004811	Glyasperin C	Trypsin-1	PRSS1
GC	GC19	MOL004811	Glyasperin C	Cyclin-A2	CCNA2
GC	GC19	MOL004811	Glyasperin C	Nuclear receptor coactivator 2	NCOA2
GC	GC19	MOL004811	Glyasperin C	Calmodulin	CAMK1
GC	GC20	MOL004814	Isotrifoliol	Nitric oxide synthase, inducible	NOS2
GC	GC20	MOL004814	Isotrifoliol	Estrogen receptor	ESR1
GC	GC20	MOL004814	Isotrifoliol	Androgen receptor	AR
GC	GC20	MOL004814	Isotrifoliol	Prostaglandin G/H synthase 2	PTGS2
GC	GC20	MOL004814	Isotrifoliol	Estrogen receptor beta	ESR2
GC	GC20	MOL004814	Isotrifoliol	Mitogen-activated protein kinase 14	MAPK14
GC	GC20	MOL004814	Isotrifoliol	Glycogen synthase kinase-3 beta	GSK3B
GC	GC20	MOL004814	Isotrifoliol	Phosphatidylinositol-4,5-bisphosphate 3-kinase catalytic subunit, gamma isoform	PIK3CG
GC	GC20	MOL004814	Isotrifoliol	Serine/threonine-protein kinase Chk1	CHEK1
GC	GC20	MOL004814	Isotrifoliol	Cyclin-A2	CCNA2
GC	GC21	MOL004815	(E)-1-(2,4-dihydroxyphenyl)-3-(2,2-dimethylchromen-6-yl)prop-2-en-1-one	Nitric oxide synthase, inducible	NOS2
GC	GC21	MOL004815	(E)-1-(2,4-dihydroxyphenyl)-3-(2,2-dimethylchromen-6-yl)prop-2-en-1-one	Prostaglandin G/H synthase 1	PTGS1
GC	GC21	MOL004815	(E)-1-(2,4-dihydroxyphenyl)-3-(2,2-dimethylchromen-6-yl)prop-2-en-1-one	Estrogen receptor	ESR1
GC	GC21	MOL004815	(E)-1-(2,4-dihydroxyphenyl)-3-(2,2-dimethylchromen-6-yl)prop-2-en-1-one	Androgen receptor	AR
GC	GC21	MOL004815	(E)-1-(2,4-dihydroxyphenyl)-3-(2,2-dimethylchromen-6-yl)prop-2-en-1-one	Sodium channel protein type 5 subunit alpha	SCN5A
GC	GC21	MOL004815	(E)-1-(2,4-dihydroxyphenyl)-3-(2,2-dimethylchromen-6-yl)prop-2-en-1-one	Peroxisome proliferator activated receptor gamma	PPARG
GC	GC21	MOL004815	(E)-1-(2,4-dihydroxyphenyl)-3-(2,2-dimethylchromen-6-yl)prop-2-en-1-one	Prostaglandin G/H synthase 2	PTGS2
GC	GC21	MOL004815	(E)-1-(2,4-dihydroxyphenyl)-3-(2,2-dimethylchromen-6-yl)prop-2-en-1-one	Carbonic anhydrase II	CA2
GC	GC21	MOL004815	(E)-1-(2,4-dihydroxyphenyl)-3-(2,2-dimethylchromen-6-yl)prop-2-en-1-one	Retinoic acid receptor RXR-alpha	RXRA
GC	GC21	MOL004815	(E)-1-(2,4-dihydroxyphenyl)-3-(2,2-dimethylchromen-6-yl)prop-2-en-1-one	Alpha-1B adrenergic receptor	ADRA1B
GC	GC21	MOL004815	(E)-1-(2,4-dihydroxyphenyl)-3-(2,2-dimethylchromen-6-yl)prop-2-en-1-one	Estrogen receptor beta	ESR2
GC	GC21	MOL004815	(E)-1-(2,4-dihydroxyphenyl)-3-(2,2-dimethylchromen-6-yl)prop-2-en-1-one	Mitogen-activated protein kinase 14	MAPK14
GC	GC21	MOL004815	(E)-1-(2,4-dihydroxyphenyl)-3-(2,2-dimethylchromen-6-yl)prop-2-en-1-one	Glycogen synthase kinase-3 beta	GSK3B
GC	GC21	MOL004815	(E)-1-(2,4-dihydroxyphenyl)-3-(2,2-dimethylchromen-6-yl)prop-2-en-1-one	Serine/threonine-protein kinase Chk1	CHEK1
GC	GC21	MOL004815	(E)-1-(2,4-dihydroxyphenyl)-3-(2,2-dimethylchromen-6-yl)prop-2-en-1-one	Cyclin-A2	CCNA2
GC	GC21	MOL004815	(E)-1-(2,4-dihydroxyphenyl)-3-(2,2-dimethylchromen-6-yl)prop-2-en-1-one	Nuclear receptor coactivator 2	NCOA2
GC	GC21	MOL004815	(E)-1-(2,4-dihydroxyphenyl)-3-(2,2-dimethylchromen-6-yl)prop-2-en-1-one	Calmodulin	CAMK1
GC	GC22	MOL004820	kanzonols W	Nitric oxide synthase, inducible	NOS2
GC	GC22	MOL004820	kanzonols W	Prostaglandin G/H synthase 1	PTGS1
GC	GC22	MOL004820	kanzonols W	Estrogen receptor	ESR1
GC	GC22	MOL004820	kanzonols W	Androgen receptor	AR
GC	GC22	MOL004820	kanzonols W	Sodium channel protein type 5 subunit alpha	SCN5A
GC	GC22	MOL004820	kanzonols W	Peroxisome proliferator activated receptor gamma	PPARG
GC	GC22	MOL004820	kanzonols W	Prostaglandin G/H synthase 2	PTGS2
GC	GC22	MOL004820	kanzonols W	Retinoic acid receptor RXR-alpha	RXRA
GC	GC22	MOL004820	kanzonols W	Estrogen receptor beta	ESR2
GC	GC22	MOL004820	kanzonols W	Mitogen-activated protein kinase 14	MAPK14
GC	GC22	MOL004820	kanzonols W	Glycogen synthase kinase-3 beta	GSK3B
GC	GC22	MOL004820	kanzonols W	Serine/threonine-protein kinase Chk1	CHEK1
GC	GC22	MOL004820	kanzonols W	Trypsin-1	PRSS1
GC	GC22	MOL004820	kanzonols W	Cyclin-A2	CCNA2
GC	GC22	MOL004820	kanzonols W	Nuclear receptor coactivator 2	NCOA2
GC	GC22	MOL004820	kanzonols W	Nuclear receptor coactivator 1	NCOA1
GC	GC22	MOL004820	kanzonols W	Calmodulin	CAMK1
GC	GC23	MOL004824	(2S)-6-(2,4-dihydroxyphenyl)-2-(2-hydroxypropan-2-yl)-4-methoxy-2,3-dihydrofuro[3,2-g]chromen-7-one	Nitric oxide synthase, inducible	NOS2
GC	GC23	MOL004824	(2S)-6-(2,4-dihydroxyphenyl)-2-(2-hydroxypropan-2-yl)-4-methoxy-2,3-dihydrofuro[3,2-g]chromen-7-one	Estrogen receptor	ESR1
GC	GC23	MOL004824	(2S)-6-(2,4-dihydroxyphenyl)-2-(2-hydroxypropan-2-yl)-4-methoxy-2,3-dihydrofuro[3,2-g]chromen-7-one	Androgen receptor	AR
GC	GC23	MOL004824	(2S)-6-(2,4-dihydroxyphenyl)-2-(2-hydroxypropan-2-yl)-4-methoxy-2,3-dihydrofuro[3,2-g]chromen-7-one	Peroxisome proliferator activated receptor gamma	PPARG
GC	GC23	MOL004824	(2S)-6-(2,4-dihydroxyphenyl)-2-(2-hydroxypropan-2-yl)-4-methoxy-2,3-dihydrofuro[3,2-g]chromen-7-one	Prostaglandin G/H synthase 2	PTGS2
GC	GC23	MOL004824	(2S)-6-(2,4-dihydroxyphenyl)-2-(2-hydroxypropan-2-yl)-4-methoxy-2,3-dihydrofuro[3,2-g]chromen-7-one	Coagulation factor VII	F7
GC	GC23	MOL004824	(2S)-6-(2,4-dihydroxyphenyl)-2-(2-hydroxypropan-2-yl)-4-methoxy-2,3-dihydrofuro[3,2-g]chromen-7-one	Vascular endothelial growth factor receptor 2	KDR
GC	GC23	MOL004824	(2S)-6-(2,4-dihydroxyphenyl)-2-(2-hydroxypropan-2-yl)-4-methoxy-2,3-dihydrofuro[3,2-g]chromen-7-one	Acetylcholinesterase	ACHE
GC	GC23	MOL004824	(2S)-6-(2,4-dihydroxyphenyl)-2-(2-hydroxypropan-2-yl)-4-methoxy-2,3-dihydrofuro[3,2-g]chromen-7-one	Estrogen receptor beta	ESR2
GC	GC23	MOL004824	(2S)-6-(2,4-dihydroxyphenyl)-2-(2-hydroxypropan-2-yl)-4-methoxy-2,3-dihydrofuro[3,2-g]chromen-7-one	Dipeptidyl peptidase IV	DPP4
GC	GC23	MOL004824	(2S)-6-(2,4-dihydroxyphenyl)-2-(2-hydroxypropan-2-yl)-4-methoxy-2,3-dihydrofuro[3,2-g]chromen-7-one	Mitogen-activated protein kinase 14	MAPK14
GC	GC23	MOL004824	(2S)-6-(2,4-dihydroxyphenyl)-2-(2-hydroxypropan-2-yl)-4-methoxy-2,3-dihydrofuro[3,2-g]chromen-7-one	Glycogen synthase kinase-3 beta	GSK3B
GC	GC23	MOL004824	(2S)-6-(2,4-dihydroxyphenyl)-2-(2-hydroxypropan-2-yl)-4-methoxy-2,3-dihydrofuro[3,2-g]chromen-7-one	Serine/threonine-protein kinase Chk1	CHEK1
GC	GC23	MOL004824	(2S)-6-(2,4-dihydroxyphenyl)-2-(2-hydroxypropan-2-yl)-4-methoxy-2,3-dihydrofuro[3,2-g]chromen-7-one	Trypsin-1	PRSS1
GC	GC23	MOL004824	(2S)-6-(2,4-dihydroxyphenyl)-2-(2-hydroxypropan-2-yl)-4-methoxy-2,3-dihydrofuro[3,2-g]chromen-7-one	Cyclin-A2	CCNA2
GC	GC23	MOL004824	(2S)-6-(2,4-dihydroxyphenyl)-2-(2-hydroxypropan-2-yl)-4-methoxy-2,3-dihydrofuro[3,2-g]chromen-7-one	Calmodulin	CAMK1
GC	GC24	MOL004827	Semilicoisoflavone B	Nitric oxide synthase, inducible	NOS2
GC	GC24	MOL004827	Semilicoisoflavone B	Estrogen receptor	ESR1
GC	GC24	MOL004827	Semilicoisoflavone B	Androgen receptor	AR
GC	GC24	MOL004827	Semilicoisoflavone B	Sodium channel protein type 5 subunit alpha	SCN5A
GC	GC24	MOL004827	Semilicoisoflavone B	Peroxisome proliferator activated receptor gamma	PPARG
GC	GC24	MOL004827	Semilicoisoflavone B	Prostaglandin G/H synthase 2	PTGS2
GC	GC24	MOL004827	Semilicoisoflavone B	Coagulation factor VII	F7
GC	GC24	MOL004827	Semilicoisoflavone B	Acetylcholinesterase	ACHE
GC	GC24	MOL004827	Semilicoisoflavone B	Glycogen synthase kinase-3 beta	GSK3B
GC	GC24	MOL004827	Semilicoisoflavone B	Serine/threonine-protein kinase Chk1	CHEK1
GC	GC24	MOL004827	Semilicoisoflavone B	Trypsin-1	PRSS1
GC	GC24	MOL004827	Semilicoisoflavone B	Calmodulin	CAMK1
GC	GC25	MOL004828	Glepidotin A	Nitric oxide synthase, inducible	NOS2
GC	GC25	MOL004828	Glepidotin A	Prostaglandin G/H synthase 1	PTGS1
GC	GC25	MOL004828	Glepidotin A	Estrogen receptor	ESR1
GC	GC25	MOL004828	Glepidotin A	Androgen receptor	AR
GC	GC25	MOL004828	Glepidotin A	Sodium channel protein type 5 subunit alpha	SCN5A
GC	GC25	MOL004828	Glepidotin A	Peroxisome proliferator activated receptor gamma	PPARG
GC	GC25	MOL004828	Glepidotin A	Prostaglandin G/H synthase 2	PTGS2
GC	GC25	MOL004828	Glepidotin A	Nitric-oxide synthase, endothelial	NOS3
GC	GC25	MOL004828	Glepidotin A	Coagulation factor VII	F7
GC	GC25	MOL004828	Glepidotin A	Vascular endothelial growth factor receptor 2	KDR
GC	GC25	MOL004828	Glepidotin A	Retinoic acid receptor RXR-alpha	RXRA
GC	GC25	MOL004828	Glepidotin A	CGMP-inhibited 3',5'-cyclic phosphodiesterase A	PDE3A
GC	GC25	MOL004828	Glepidotin A	Dipeptidyl peptidase IV	DPP4
GC	GC25	MOL004828	Glepidotin A	Mitogen-activated protein kinase 14	MAPK14
GC	GC25	MOL004828	Glepidotin A	Glycogen synthase kinase-3 beta	GSK3B
GC	GC25	MOL004828	Glepidotin A	Serine/threonine-protein kinase Chk1	CHEK1
GC	GC25	MOL004828	Glepidotin A	Ig gamma-1 chain C region	IGHG1
GC	GC25	MOL004828	Glepidotin A	Trypsin-1	PRSS1
GC	GC25	MOL004828	Glepidotin A	Cyclin-A2	CCNA2
GC	GC25	MOL004828	Glepidotin A	Calmodulin	CAMK1
GC	GC26	MOL004829	Glepidotin B	Prostaglandin G/H synthase 1	PTGS1
GC	GC26	MOL004829	Glepidotin B	Estrogen receptor	ESR1
GC	GC26	MOL004829	Glepidotin B	Sodium channel protein type 5 subunit alpha	SCN5A
GC	GC26	MOL004829	Glepidotin B	Prostaglandin G/H synthase 2	PTGS2
GC	GC26	MOL004829	Glepidotin B	Nitric-oxide synthase, endothelial	NOS3
GC	GC26	MOL004829	Glepidotin B	Coagulation factor VII	F7
GC	GC26	MOL004829	Glepidotin B	Retinoic acid receptor RXR-alpha	RXRA
GC	GC26	MOL004829	Glepidotin B	CGMP-inhibited 3',5'-cyclic phosphodiesterase A	PDE3A
GC	GC26	MOL004829	Glepidotin B	Alpha-1B adrenergic receptor	ADRA1B
GC	GC26	MOL004829	Glepidotin B	Ig gamma-1 chain C region	IGHG1
GC	GC26	MOL004829	Glepidotin B	Nuclear receptor coactivator 1	NCOA1
GC	GC26	MOL004829	Glepidotin B	Calmodulin	CAMK1
GC	GC27	MOL004833	Phaseolinisoflavan	Nitric oxide synthase, inducible	NOS2
GC	GC27	MOL004833	Phaseolinisoflavan	Muscarinic acetylcholine receptor M1	CHRM1
GC	GC27	MOL004833	Phaseolinisoflavan	Estrogen receptor	ESR1
GC	GC27	MOL004833	Phaseolinisoflavan	Androgen receptor	AR
GC	GC27	MOL004833	Phaseolinisoflavan	Sodium channel protein type 5 subunit alpha	SCN5A
GC	GC27	MOL004833	Phaseolinisoflavan	Peroxisome proliferator activated receptor gamma	PPARG
GC	GC27	MOL004833	Phaseolinisoflavan	Prostaglandin G/H synthase 2	PTGS2
GC	GC27	MOL004833	Phaseolinisoflavan	Retinoic acid receptor RXR-alpha	RXRA
GC	GC27	MOL004833	Phaseolinisoflavan	Acetylcholinesterase	ACHE
GC	GC27	MOL004833	Phaseolinisoflavan	Alpha-1B adrenergic receptor	ADRA1B
GC	GC27	MOL004833	Phaseolinisoflavan	Beta-2 adrenergic receptor	ADRB2
GC	GC27	MOL004833	Phaseolinisoflavan	Estrogen receptor beta	ESR2
GC	GC27	MOL004833	Phaseolinisoflavan	Mitogen-activated protein kinase 14	MAPK14
GC	GC27	MOL004833	Phaseolinisoflavan	Glycogen synthase kinase-3 beta	GSK3B
GC	GC27	MOL004833	Phaseolinisoflavan	Serine/threonine-protein kinase Chk1	CHEK1
GC	GC27	MOL004833	Phaseolinisoflavan	Trypsin-1	PRSS1
GC	GC27	MOL004833	Phaseolinisoflavan	Cyclin-A2	CCNA2
GC	GC27	MOL004833	Phaseolinisoflavan	Nuclear receptor coactivator 1	NCOA1
GC	GC27	MOL004833	Phaseolinisoflavan	Calmodulin	CAMK1
GC	GC28	MOL004835	Glypallichalcone	Nitric oxide synthase, inducible	NOS2
GC	GC28	MOL004835	Glypallichalcone	Prostaglandin G/H synthase 1	PTGS1
GC	GC28	MOL004835	Glypallichalcone	Muscarinic acetylcholine receptor M1	CHRM1
GC	GC28	MOL004835	Glypallichalcone	Estrogen receptor	ESR1
GC	GC28	MOL004835	Glypallichalcone	Androgen receptor	AR
GC	GC28	MOL004835	Glypallichalcone	Sodium channel protein type 5 subunit alpha	SCN5A
GC	GC28	MOL004835	Glypallichalcone	Peroxisome proliferator activated receptor gamma	PPARG
GC	GC28	MOL004835	Glypallichalcone	Prostaglandin G/H synthase 2	PTGS2
GC	GC28	MOL004835	Glypallichalcone	Carbonic anhydrase II	CA2
GC	GC28	MOL004835	Glypallichalcone	CGMP-inhibited 3',5'-cyclic phosphodiesterase A	PDE3A
GC	GC28	MOL004835	Glypallichalcone	Alpha-1B adrenergic receptor	ADRA1B
GC	GC28	MOL004835	Glypallichalcone	Sodium-dependent dopamine transporter	SLC6A3
GC	GC28	MOL004835	Glypallichalcone	Beta-2 adrenergic receptor	ADRB2
GC	GC28	MOL004835	Glypallichalcone	Sodium-dependent serotonin transporter	SLC6A4
GC	GC28	MOL004835	Glypallichalcone	Estrogen receptor beta	ESR2
GC	GC28	MOL004835	Glypallichalcone	Mitogen-activated protein kinase 14	MAPK14
GC	GC28	MOL004835	Glypallichalcone	Glycogen synthase kinase-3 beta	GSK3B
GC	GC28	MOL004835	Glypallichalcone	Leukotriene A-4 hydrolase	LTA4H
GC	GC28	MOL004835	Glypallichalcone	Amine oxidase [flavin-containing] B	MAOB
GC	GC28	MOL004835	Glypallichalcone	Serine/threonine-protein kinase Chk1	CHEK1
GC	GC28	MOL004835	Glypallichalcone	Cyclin-A2	CCNA2
GC	GC28	MOL004835	Glypallichalcone	Nuclear receptor coactivator 1	NCOA1
GC	GC28	MOL004835	Glypallichalcone	cAMP-dependent protein kinase inhibitor alpha	PKIA
GC	GC28	MOL004835	Glypallichalcone	Calmodulin	CAMK1
GC	GC29	MOL004838	8-(6-hydroxy-2-benzofuranyl)-2,2-dimethyl-5-chromenol	Nitric oxide synthase, inducible	NOS2
GC	GC29	MOL004838	8-(6-hydroxy-2-benzofuranyl)-2,2-dimethyl-5-chromenol	Estrogen receptor	ESR1
GC	GC29	MOL004838	8-(6-hydroxy-2-benzofuranyl)-2,2-dimethyl-5-chromenol	Prostaglandin G/H synthase 2	PTGS2
GC	GC29	MOL004838	8-(6-hydroxy-2-benzofuranyl)-2,2-dimethyl-5-chromenol	Retinoic acid receptor RXR-alpha	RXRA
GC	GC29	MOL004838	8-(6-hydroxy-2-benzofuranyl)-2,2-dimethyl-5-chromenol	Phosphatidylinositol-4,5-bisphosphate 3-kinase catalytic subunit, gamma isoform	PIK3CG
GC	GC30	MOL004841	Licochalcone B	Nitric oxide synthase, inducible	NOS2
GC	GC30	MOL004841	Licochalcone B	Prostaglandin G/H synthase 1	PTGS1
GC	GC30	MOL004841	Licochalcone B	Estrogen receptor	ESR1
GC	GC30	MOL004841	Licochalcone B	Androgen receptor	AR
GC	GC30	MOL004841	Licochalcone B	Peroxisome proliferator activated receptor gamma	PPARG
GC	GC30	MOL004841	Licochalcone B	Prostaglandin G/H synthase 2	PTGS2
GC	GC30	MOL004841	Licochalcone B	Carbonic anhydrase II	CA2
GC	GC30	MOL004841	Licochalcone B	CGMP-inhibited 3',5'-cyclic phosphodiesterase A	PDE3A
GC	GC30	MOL004841	Licochalcone B	Beta-2 adrenergic receptor	ADRB2
GC	GC30	MOL004841	Licochalcone B	Estrogen receptor beta	ESR2
GC	GC30	MOL004841	Licochalcone B	Mitogen-activated protein kinase 14	MAPK14
GC	GC30	MOL004841	Licochalcone B	Glycogen synthase kinase-3 beta	GSK3B
GC	GC30	MOL004841	Licochalcone B	Serine/threonine-protein kinase Chk1	CHEK1
GC	GC30	MOL004841	Licochalcone B	Cyclin-A2	CCNA2
GC	GC30	MOL004841	Licochalcone B	Calmodulin	CAMK1
GC	GC31	MOL004848	licochalcone G	Nitric oxide synthase, inducible	NOS2
GC	GC31	MOL004848	licochalcone G	Estrogen receptor	ESR1
GC	GC31	MOL004848	licochalcone G	Androgen receptor	AR
GC	GC31	MOL004848	licochalcone G	Peroxisome proliferator activated receptor gamma	PPARG
GC	GC31	MOL004848	licochalcone G	Prostaglandin G/H synthase 2	PTGS2
GC	GC31	MOL004848	licochalcone G	Vascular endothelial growth factor receptor 2	KDR
GC	GC31	MOL004848	licochalcone G	Estrogen receptor beta	ESR2
GC	GC31	MOL004848	licochalcone G	Mitogen-activated protein kinase 14	MAPK14
GC	GC31	MOL004848	licochalcone G	Glycogen synthase kinase-3 beta	GSK3B
GC	GC31	MOL004848	licochalcone G	Ig gamma-1 chain C region	IGHG1
GC	GC31	MOL004848	licochalcone G	Cyclin-A2	CCNA2
GC	GC31	MOL004848	licochalcone G	Nuclear receptor coactivator 2	NCOA2
GC	GC31	MOL004848	licochalcone G	Calmodulin	CAMK1
GC	GC32	MOL004849	3-(2,4-dihydroxyphenyl)-8-(1,1-dimethylprop-2-enyl)-7-hydroxy-5-methoxy-coumarin	Nitric oxide synthase, inducible	NOS2
GC	GC32	MOL004849	3-(2,4-dihydroxyphenyl)-8-(1,1-dimethylprop-2-enyl)-7-hydroxy-5-methoxy-coumarin	Potassium voltage-gated channel subfamily H member 2	KCNH2
GC	GC32	MOL004849	3-(2,4-dihydroxyphenyl)-8-(1,1-dimethylprop-2-enyl)-7-hydroxy-5-methoxy-coumarin	Estrogen receptor	ESR1
GC	GC32	MOL004849	3-(2,4-dihydroxyphenyl)-8-(1,1-dimethylprop-2-enyl)-7-hydroxy-5-methoxy-coumarin	Androgen receptor	AR
GC	GC32	MOL004849	3-(2,4-dihydroxyphenyl)-8-(1,1-dimethylprop-2-enyl)-7-hydroxy-5-methoxy-coumarin	Peroxisome proliferator activated receptor gamma	PPARG
GC	GC32	MOL004849	3-(2,4-dihydroxyphenyl)-8-(1,1-dimethylprop-2-enyl)-7-hydroxy-5-methoxy-coumarin	Prostaglandin G/H synthase 2	PTGS2
GC	GC32	MOL004849	3-(2,4-dihydroxyphenyl)-8-(1,1-dimethylprop-2-enyl)-7-hydroxy-5-methoxy-coumarin	Coagulation factor VII	F7
GC	GC32	MOL004849	3-(2,4-dihydroxyphenyl)-8-(1,1-dimethylprop-2-enyl)-7-hydroxy-5-methoxy-coumarin	Vascular endothelial growth factor receptor 2	KDR
GC	GC32	MOL004849	3-(2,4-dihydroxyphenyl)-8-(1,1-dimethylprop-2-enyl)-7-hydroxy-5-methoxy-coumarin	Estrogen receptor beta	ESR2
GC	GC32	MOL004849	3-(2,4-dihydroxyphenyl)-8-(1,1-dimethylprop-2-enyl)-7-hydroxy-5-methoxy-coumarin	Dipeptidyl peptidase IV	DPP4
GC	GC32	MOL004849	3-(2,4-dihydroxyphenyl)-8-(1,1-dimethylprop-2-enyl)-7-hydroxy-5-methoxy-coumarin	Mitogen-activated protein kinase 14	MAPK14
GC	GC32	MOL004849	3-(2,4-dihydroxyphenyl)-8-(1,1-dimethylprop-2-enyl)-7-hydroxy-5-methoxy-coumarin	Glycogen synthase kinase-3 beta	GSK3B
GC	GC32	MOL004849	3-(2,4-dihydroxyphenyl)-8-(1,1-dimethylprop-2-enyl)-7-hydroxy-5-methoxy-coumarin	Serine/threonine-protein kinase Chk1	CHEK1
GC	GC32	MOL004849	3-(2,4-dihydroxyphenyl)-8-(1,1-dimethylprop-2-enyl)-7-hydroxy-5-methoxy-coumarin	Trypsin-1	PRSS1
GC	GC32	MOL004849	3-(2,4-dihydroxyphenyl)-8-(1,1-dimethylprop-2-enyl)-7-hydroxy-5-methoxy-coumarin	Nuclear receptor coactivator 2	NCOA2
GC	GC32	MOL004849	3-(2,4-dihydroxyphenyl)-8-(1,1-dimethylprop-2-enyl)-7-hydroxy-5-methoxy-coumarin	Nuclear receptor coactivator 1	NCOA1
GC	GC32	MOL004849	3-(2,4-dihydroxyphenyl)-8-(1,1-dimethylprop-2-enyl)-7-hydroxy-5-methoxy-coumarin	Calmodulin	CAMK1
GC	GC33	MOL004855	Licoricone	Nitric oxide synthase, inducible	NOS2
GC	GC33	MOL004855	Licoricone	Potassium voltage-gated channel subfamily H member 2	KCNH2
GC	GC33	MOL004855	Licoricone	Estrogen receptor	ESR1
GC	GC33	MOL004855	Licoricone	Androgen receptor	AR
GC	GC33	MOL004855	Licoricone	Peroxisome proliferator activated receptor gamma	PPARG
GC	GC33	MOL004855	Licoricone	Prostaglandin G/H synthase 2	PTGS2
GC	GC33	MOL004855	Licoricone	Vascular endothelial growth factor receptor 2	KDR
GC	GC33	MOL004855	Licoricone	Serine/threonine-protein kinase Chk1	CHEK1
GC	GC33	MOL004855	Licoricone	Trypsin-1	PRSS1
GC	GC33	MOL004855	Licoricone	Nuclear receptor coactivator 2	NCOA2
GC	GC33	MOL004855	Licoricone	Calmodulin	CAMK1
GC	GC34	MOL004856	Gancaonin A	Nitric oxide synthase, inducible	NOS2
GC	GC34	MOL004856	Gancaonin A	Estrogen receptor	ESR1
GC	GC34	MOL004856	Gancaonin A	Androgen receptor	AR
GC	GC34	MOL004856	Gancaonin A	Sodium channel protein type 5 subunit alpha	SCN5A
GC	GC34	MOL004856	Gancaonin A	Peroxisome proliferator activated receptor gamma	PPARG
GC	GC34	MOL004856	Gancaonin A	Prostaglandin G/H synthase 2	PTGS2
GC	GC34	MOL004856	Gancaonin A	Acetylcholinesterase	ACHE
GC	GC34	MOL004856	Gancaonin A	Estrogen receptor beta	ESR2
GC	GC34	MOL004856	Gancaonin A	Dipeptidyl peptidase IV	DPP4
GC	GC34	MOL004856	Gancaonin A	Glycogen synthase kinase-3 beta	GSK3B
GC	GC34	MOL004856	Gancaonin A	Serine/threonine-protein kinase Chk1	CHEK1
GC	GC34	MOL004856	Gancaonin A	Trypsin-1	PRSS1
GC	GC34	MOL004856	Gancaonin A	Cyclin-A2	CCNA2
GC	GC34	MOL004856	Gancaonin A	Nuclear receptor coactivator 2	NCOA2
GC	GC34	MOL004856	Gancaonin A	Calmodulin	CAMK1
GC	GC35	MOL004857	Gancaonin B	Nitric oxide synthase, inducible	NOS2
GC	GC35	MOL004857	Gancaonin B	Estrogen receptor	ESR1
GC	GC35	MOL004857	Gancaonin B	Androgen receptor	AR
GC	GC35	MOL004857	Gancaonin B	Peroxisome proliferator activated receptor gamma	PPARG
GC	GC35	MOL004857	Gancaonin B	Prostaglandin G/H synthase 2	PTGS2
GC	GC35	MOL004857	Gancaonin B	Coagulation factor VII	F7
GC	GC35	MOL004857	Gancaonin B	Vascular endothelial growth factor receptor 2	KDR
GC	GC35	MOL004857	Gancaonin B	Alpha-1B adrenergic receptor	ADRA1B
GC	GC35	MOL004857	Gancaonin B	Beta-2 adrenergic receptor	ADRB2
GC	GC35	MOL004857	Gancaonin B	Estrogen receptor beta	ESR2
GC	GC35	MOL004857	Gancaonin B	Dipeptidyl peptidase IV	DPP4
GC	GC35	MOL004857	Gancaonin B	Glycogen synthase kinase-3 beta	GSK3B
GC	GC35	MOL004857	Gancaonin B	Serine/threonine-protein kinase Chk1	CHEK1
GC	GC35	MOL004857	Gancaonin B	Trypsin-1	PRSS1
GC	GC35	MOL004857	Gancaonin B	Cyclin-A2	CCNA2
GC	GC35	MOL004857	Gancaonin B	Nuclear receptor coactivator 2	NCOA2
GC	GC35	MOL004857	Gancaonin B	Calmodulin	CAMK1
GC	GC65	MOL000497	licochalcone a	Nitric oxide synthase, inducible	NOS2
GC	GC65	MOL000497	licochalcone a	Prostaglandin G/H synthase 1	PTGS1
GC	GC65	MOL000497	licochalcone a	Muscarinic acetylcholine receptor M1	CHRM1
GC	GC65	MOL000497	licochalcone a	Estrogen receptor	ESR1
GC	GC65	MOL000497	licochalcone a	Androgen receptor	AR
GC	GC65	MOL000497	licochalcone a	Sodium channel protein type 5 subunit alpha	SCN5A
GC	GC65	MOL000497	licochalcone a	Peroxisome proliferator activated receptor gamma	PPARG
GC	GC65	MOL000497	licochalcone a	Prostaglandin G/H synthase 2	PTGS2
GC	GC65	MOL000497	licochalcone a	Carbonic anhydrase II	CA2
GC	GC65	MOL000497	licochalcone a	Alpha-1B adrenergic receptor	ADRA1B
GC	GC65	MOL000497	licochalcone a	Sodium-dependent dopamine transporter	SLC6A3
GC	GC65	MOL000497	licochalcone a	Estrogen receptor beta	ESR2
GC	GC65	MOL000497	licochalcone a	Mitogen-activated protein kinase 14	MAPK14
GC	GC65	MOL000497	licochalcone a	Glycogen synthase kinase-3 beta	GSK3B
GC	GC65	MOL000497	licochalcone a	Serine/threonine-protein kinase Chk1	CHEK1
GC	GC65	MOL000497	licochalcone a	Cyclin-A2	CCNA2
GC	GC65	MOL000497	licochalcone a	Calmodulin	CAMK1
GC	GC65	MOL000497	licochalcone a	Beta-2 adrenergic receptor	ADRB2
GC	GC65	MOL000497	licochalcone a	Nuclear receptor coactivator 2	NCOA2
GC	GC65	MOL000497	licochalcone a	Transcription factor p65	RELA
GC	GC65	MOL000497	licochalcone a	Signal transducer and activator of transcription 3	STAT3
GC	GC65	MOL000497	licochalcone a	G1/S-specific cyclin-D1	CCND1
GC	GC65	MOL000497	licochalcone a	Apoptosis regulator Bcl-2	BCL2
GC	GC65	MOL000497	licochalcone a	Eukaryotic translation initiation factor 6	EIF6
GC	GC65	MOL000497	licochalcone a	Mitogen-activated protein kinase 1	MAPK1
GC	GC65	MOL000497	licochalcone a	Retinoblastoma-associated protein	RB1
GC	GC65	MOL000497	licochalcone a	Cell division protein kinase 4	CDK4
GC	GC65	MOL000497	licochalcone a	Fos-related antigen 2	FOSL2
GC	GC76	MOL000500	Vestitol	Nitric oxide synthase, inducible	NOS2
GC	GC76	MOL000500	Vestitol	Prostaglandin G/H synthase 1	PTGS1
GC	GC76	MOL000500	Vestitol	Muscarinic acetylcholine receptor M1	CHRM1
GC	GC76	MOL000500	Vestitol	Estrogen receptor	ESR1
GC	GC76	MOL000500	Vestitol	Androgen receptor	AR
GC	GC76	MOL000500	Vestitol	Sodium channel protein type 5 subunit alpha	SCN5A
GC	GC76	MOL000500	Vestitol	Peroxisome proliferator activated receptor gamma	PPARG
GC	GC76	MOL000500	Vestitol	Prostaglandin G/H synthase 2	PTGS2
GC	GC76	MOL000500	Vestitol	Muscarinic acetylcholine receptor M4	CHRM4
GC	GC76	MOL000500	Vestitol	Retinoic acid receptor RXR-alpha	RXRA
GC	GC76	MOL000500	Vestitol	CGMP-inhibited 3',5'-cyclic phosphodiesterase A	PDE3A
GC	GC76	MOL000500	Vestitol	5-hydroxytryptamine 2A receptor	HTR2A
GC	GC76	MOL000500	Vestitol	Alpha-1A adrenergic receptor	ADRA1A
GC	GC76	MOL000500	Vestitol	Alpha-1B adrenergic receptor	ADRA1B
GC	GC76	MOL000500	Vestitol	Sodium-dependent dopamine transporter	SLC6A3
GC	GC76	MOL000500	Vestitol	Beta-2 adrenergic receptor	ADRB2
GC	GC76	MOL000500	Vestitol	Sodium-dependent serotonin transporter	SLC6A4
GC	GC76	MOL000500	Vestitol	Estrogen receptor beta	ESR2
GC	GC76	MOL000500	Vestitol	Dipeptidyl peptidase IV	DPP4
GC	GC76	MOL000500	Vestitol	Mitogen-activated protein kinase 14	MAPK14
GC	GC76	MOL000500	Vestitol	Glycogen synthase kinase-3 beta	GSK3B
GC	GC76	MOL000500	Vestitol	Serine/threonine-protein kinase Chk1	CHEK1
GC	GC76	MOL000500	Vestitol	Trypsin-1	PRSS1
GC	GC76	MOL000500	Vestitol	Cyclin-A2	CCNA2
GC	GC76	MOL000500	Vestitol	cAMP-dependent protein kinase inhibitor alpha	PKIA
GC	GC76	MOL000500	Vestitol	Calmodulin	CAMK1
GC	GC36	MOL004863	3-(3,4-dihydroxyphenyl)-5,7-dihydroxy-8-(3-methylbut-2-enyl)chromone	Nitric oxide synthase, inducible	NOS2
GC	GC36	MOL004863	3-(3,4-dihydroxyphenyl)-5,7-dihydroxy-8-(3-methylbut-2-enyl)chromone	Estrogen receptor	ESR1
GC	GC36	MOL004863	3-(3,4-dihydroxyphenyl)-5,7-dihydroxy-8-(3-methylbut-2-enyl)chromone	Androgen receptor	AR
GC	GC36	MOL004863	3-(3,4-dihydroxyphenyl)-5,7-dihydroxy-8-(3-methylbut-2-enyl)chromone	Peroxisome proliferator activated receptor gamma	PPARG
GC	GC36	MOL004863	3-(3,4-dihydroxyphenyl)-5,7-dihydroxy-8-(3-methylbut-2-enyl)chromone	Prostaglandin G/H synthase 2	PTGS2
GC	GC36	MOL004863	3-(3,4-dihydroxyphenyl)-5,7-dihydroxy-8-(3-methylbut-2-enyl)chromone	Mitogen-activated protein kinase 14	MAPK14
GC	GC36	MOL004863	3-(3,4-dihydroxyphenyl)-5,7-dihydroxy-8-(3-methylbut-2-enyl)chromone	Glycogen synthase kinase-3 beta	GSK3B
GC	GC36	MOL004863	3-(3,4-dihydroxyphenyl)-5,7-dihydroxy-8-(3-methylbut-2-enyl)chromone	Serine/threonine-protein kinase Chk1	CHEK1
GC	GC36	MOL004863	3-(3,4-dihydroxyphenyl)-5,7-dihydroxy-8-(3-methylbut-2-enyl)chromone	Trypsin-1	PRSS1
GC	GC36	MOL004863	3-(3,4-dihydroxyphenyl)-5,7-dihydroxy-8-(3-methylbut-2-enyl)chromone	Cyclin-A2	CCNA2
GC	GC36	MOL004863	3-(3,4-dihydroxyphenyl)-5,7-dihydroxy-8-(3-methylbut-2-enyl)chromone	Nuclear receptor coactivator 2	NCOA2
GC	GC36	MOL004863	3-(3,4-dihydroxyphenyl)-5,7-dihydroxy-8-(3-methylbut-2-enyl)chromone	Calmodulin	CAMK1
GC	GC37	MOL004864	5,7-dihydroxy-3-(4-methoxyphenyl)-8-(3-methylbut-2-enyl)chromone	Nitric oxide synthase, inducible	NOS2
GC	GC37	MOL004864	5,7-dihydroxy-3-(4-methoxyphenyl)-8-(3-methylbut-2-enyl)chromone	Potassium voltage-gated channel subfamily H member 2	KCNH2
GC	GC37	MOL004864	5,7-dihydroxy-3-(4-methoxyphenyl)-8-(3-methylbut-2-enyl)chromone	Estrogen receptor	ESR1
GC	GC37	MOL004864	5,7-dihydroxy-3-(4-methoxyphenyl)-8-(3-methylbut-2-enyl)chromone	Androgen receptor	AR
GC	GC37	MOL004864	5,7-dihydroxy-3-(4-methoxyphenyl)-8-(3-methylbut-2-enyl)chromone	Peroxisome proliferator activated receptor gamma	PPARG
GC	GC37	MOL004864	5,7-dihydroxy-3-(4-methoxyphenyl)-8-(3-methylbut-2-enyl)chromone	Prostaglandin G/H synthase 2	PTGS2
GC	GC37	MOL004864	5,7-dihydroxy-3-(4-methoxyphenyl)-8-(3-methylbut-2-enyl)chromone	Estrogen receptor beta	ESR2
GC	GC37	MOL004864	5,7-dihydroxy-3-(4-methoxyphenyl)-8-(3-methylbut-2-enyl)chromone	Dipeptidyl peptidase IV	DPP4
GC	GC37	MOL004864	5,7-dihydroxy-3-(4-methoxyphenyl)-8-(3-methylbut-2-enyl)chromone	Mitogen-activated protein kinase 14	MAPK14
GC	GC37	MOL004864	5,7-dihydroxy-3-(4-methoxyphenyl)-8-(3-methylbut-2-enyl)chromone	Glycogen synthase kinase-3 beta	GSK3B
GC	GC37	MOL004864	5,7-dihydroxy-3-(4-methoxyphenyl)-8-(3-methylbut-2-enyl)chromone	Serine/threonine-protein kinase Chk1	CHEK1
GC	GC37	MOL004864	5,7-dihydroxy-3-(4-methoxyphenyl)-8-(3-methylbut-2-enyl)chromone	Trypsin-1	PRSS1
GC	GC37	MOL004864	5,7-dihydroxy-3-(4-methoxyphenyl)-8-(3-methylbut-2-enyl)chromone	Cyclin-A2	CCNA2
GC	GC37	MOL004864	5,7-dihydroxy-3-(4-methoxyphenyl)-8-(3-methylbut-2-enyl)chromone	Nuclear receptor coactivator 2	NCOA2
GC	GC37	MOL004864	5,7-dihydroxy-3-(4-methoxyphenyl)-8-(3-methylbut-2-enyl)chromone	Calmodulin	CAMK1
GC	GC38	MOL004866	2-(3,4-dihydroxyphenyl)-5,7-dihydroxy-6-(3-methylbut-2-enyl)chromone	Androgen receptor	AR
GC	GC38	MOL004866	2-(3,4-dihydroxyphenyl)-5,7-dihydroxy-6-(3-methylbut-2-enyl)chromone	Sodium channel protein type 5 subunit alpha	SCN5A
GC	GC38	MOL004866	2-(3,4-dihydroxyphenyl)-5,7-dihydroxy-6-(3-methylbut-2-enyl)chromone	Peroxisome proliferator activated receptor gamma	PPARG
GC	GC38	MOL004866	2-(3,4-dihydroxyphenyl)-5,7-dihydroxy-6-(3-methylbut-2-enyl)chromone	Prostaglandin G/H synthase 2	PTGS2
GC	GC38	MOL004866	2-(3,4-dihydroxyphenyl)-5,7-dihydroxy-6-(3-methylbut-2-enyl)chromone	Coagulation factor VII	F7
GC	GC38	MOL004866	2-(3,4-dihydroxyphenyl)-5,7-dihydroxy-6-(3-methylbut-2-enyl)chromone	Beta-2 adrenergic receptor	ADRB2
GC	GC38	MOL004866	2-(3,4-dihydroxyphenyl)-5,7-dihydroxy-6-(3-methylbut-2-enyl)chromone	Dipeptidyl peptidase IV	DPP4
GC	GC38	MOL004866	2-(3,4-dihydroxyphenyl)-5,7-dihydroxy-6-(3-methylbut-2-enyl)chromone	Serine/threonine-protein kinase Chk1	CHEK1
GC	GC38	MOL004866	2-(3,4-dihydroxyphenyl)-5,7-dihydroxy-6-(3-methylbut-2-enyl)chromone	Trypsin-1	PRSS1
GC	GC38	MOL004866	2-(3,4-dihydroxyphenyl)-5,7-dihydroxy-6-(3-methylbut-2-enyl)chromone	Cyclin-A2	CCNA2
GC	GC38	MOL004866	2-(3,4-dihydroxyphenyl)-5,7-dihydroxy-6-(3-methylbut-2-enyl)chromone	Calmodulin	CAMK1
GC	GC39	MOL004879	Glycyrin	Nitric oxide synthase, inducible	NOS2
GC	GC39	MOL004879	Glycyrin	Potassium voltage-gated channel subfamily H member 2	KCNH2
GC	GC39	MOL004879	Glycyrin	Estrogen receptor	ESR1
GC	GC39	MOL004879	Glycyrin	Androgen receptor	AR
GC	GC39	MOL004879	Glycyrin	Peroxisome proliferator activated receptor gamma	PPARG
GC	GC39	MOL004879	Glycyrin	Prostaglandin G/H synthase 2	PTGS2
GC	GC39	MOL004879	Glycyrin	Vascular endothelial growth factor receptor 2	KDR
GC	GC39	MOL004879	Glycyrin	Estrogen receptor beta	ESR2
GC	GC39	MOL004879	Glycyrin	Dipeptidyl peptidase IV	DPP4
GC	GC39	MOL004879	Glycyrin	Serine/threonine-protein kinase Chk1	CHEK1
GC	GC39	MOL004879	Glycyrin	Trypsin-1	PRSS1
GC	GC39	MOL004879	Glycyrin	Nuclear receptor coactivator 2	NCOA2
GC	GC39	MOL004879	Glycyrin	Calmodulin	CAMK1
GC	GC46	MOL004903	liquiritin	Coagulation factor VII	F7
GC	GC46	MOL004903	liquiritin	Calmodulin	CAMK1
GC	GC46	MOL004903	liquiritin	Prostaglandin G/H synthase 2	PTGS2
GC	GC46	MOL004903	liquiritin	Vascular endothelial growth factor receptor 2	KDR
GC	GC46	MOL004903	liquiritin	Superoxide dismutase [Cu-Zn]	SOD1
GC	GC40	MOL004882	Licocoumarone	Estrogen receptor	ESR1
GC	GC40	MOL004882	Licocoumarone	Androgen receptor	AR
GC	GC40	MOL004882	Licocoumarone	Estrogen receptor beta	ESR2
GC	GC40	MOL004882	Licocoumarone	Glycogen synthase kinase-3 beta	GSK3B
GC	GC40	MOL004882	Licocoumarone	Cyclin-A2	CCNA2
GC	GC41	MOL004883	Licoisoflavone	Nitric oxide synthase, inducible	NOS2
GC	GC41	MOL004883	Licoisoflavone	Estrogen receptor	ESR1
GC	GC41	MOL004883	Licoisoflavone	Androgen receptor	AR
GC	GC41	MOL004883	Licoisoflavone	Peroxisome proliferator activated receptor gamma	PPARG
GC	GC41	MOL004883	Licoisoflavone	Prostaglandin G/H synthase 2	PTGS2
GC	GC41	MOL004883	Licoisoflavone	Vascular endothelial growth factor receptor 2	KDR
GC	GC41	MOL004883	Licoisoflavone	Dipeptidyl peptidase IV	DPP4
GC	GC41	MOL004883	Licoisoflavone	Mitogen-activated protein kinase 14	MAPK14
GC	GC41	MOL004883	Licoisoflavone	Serine/threonine-protein kinase Chk1	CHEK1
GC	GC41	MOL004883	Licoisoflavone	Trypsin-1	PRSS1
GC	GC41	MOL004883	Licoisoflavone	Cyclin-A2	CCNA2
GC	GC41	MOL004883	Licoisoflavone	Nuclear receptor coactivator 2	NCOA2
GC	GC41	MOL004883	Licoisoflavone	Calmodulin	CAMK1
GC	GC42	MOL004884	Licoisoflavone B	Nitric oxide synthase, inducible	NOS2
GC	GC42	MOL004884	Licoisoflavone B	Estrogen receptor	ESR1
GC	GC42	MOL004884	Licoisoflavone B	Androgen receptor	AR
GC	GC42	MOL004884	Licoisoflavone B	Peroxisome proliferator activated receptor gamma	PPARG
GC	GC42	MOL004884	Licoisoflavone B	Prostaglandin G/H synthase 2	PTGS2
GC	GC42	MOL004884	Licoisoflavone B	Acetylcholinesterase	ACHE
GC	GC42	MOL004884	Licoisoflavone B	Estrogen receptor beta	ESR2
GC	GC42	MOL004884	Licoisoflavone B	Glycogen synthase kinase-3 beta	GSK3B
GC	GC42	MOL004884	Licoisoflavone B	Serine/threonine-protein kinase Chk1	CHEK1
GC	GC42	MOL004884	Licoisoflavone B	Trypsin-1	PRSS1
GC	GC42	MOL004884	Licoisoflavone B	Cyclin-A2	CCNA2
GC	GC42	MOL004884	Licoisoflavone B	Calmodulin	CAMK1
GC	GC43	MOL004885	licoisoflavanone	Nitric oxide synthase, inducible	NOS2
GC	GC43	MOL004885	licoisoflavanone	Prostaglandin G/H synthase 1	PTGS1
GC	GC43	MOL004885	licoisoflavanone	Estrogen receptor	ESR1
GC	GC43	MOL004885	licoisoflavanone	Androgen receptor	AR
GC	GC43	MOL004885	licoisoflavanone	Sodium channel protein type 5 subunit alpha	SCN5A
GC	GC43	MOL004885	licoisoflavanone	Peroxisome proliferator activated receptor gamma	PPARG
GC	GC43	MOL004885	licoisoflavanone	Prostaglandin G/H synthase 2	PTGS2
GC	GC43	MOL004885	licoisoflavanone	Coagulation factor VII	F7
GC	GC43	MOL004885	licoisoflavanone	Acetylcholinesterase	ACHE
GC	GC43	MOL004885	licoisoflavanone	Estrogen receptor beta	ESR2
GC	GC43	MOL004885	licoisoflavanone	Glycogen synthase kinase-3 beta	GSK3B
GC	GC43	MOL004885	licoisoflavanone	Trypsin-1	PRSS1
GC	GC43	MOL004885	licoisoflavanone	Cyclin-A2	CCNA2
GC	GC43	MOL004885	licoisoflavanone	Nuclear receptor coactivator 1	NCOA1
GC	GC43	MOL004885	licoisoflavanone	Calmodulin	CAMK1
GC	GC44	MOL004891	shinpterocarpin	Nitric oxide synthase, inducible	NOS2
GC	GC44	MOL004891	shinpterocarpin	Prostaglandin G/H synthase 1	PTGS1
GC	GC44	MOL004891	shinpterocarpin	Muscarinic acetylcholine receptor M3	CHRM3
GC	GC44	MOL004891	shinpterocarpin	Potassium voltage-gated channel subfamily H member 2	KCNH2
GC	GC44	MOL004891	shinpterocarpin	Muscarinic acetylcholine receptor M1	CHRM1
GC	GC44	MOL004891	shinpterocarpin	Estrogen receptor	ESR1
GC	GC44	MOL004891	shinpterocarpin	Androgen receptor	AR
GC	GC44	MOL004891	shinpterocarpin	Sodium channel protein type 5 subunit alpha	SCN5A
GC	GC44	MOL004891	shinpterocarpin	Peroxisome proliferator activated receptor gamma	PPARG
GC	GC44	MOL004891	shinpterocarpin	Prostaglandin G/H synthase 2	PTGS2
GC	GC44	MOL004891	shinpterocarpin	5-hydroxytryptamine receptor 3A	HTR3A
GC	GC44	MOL004891	shinpterocarpin	Retinoic acid receptor RXR-alpha	RXRA
GC	GC44	MOL004891	shinpterocarpin	Delta-type opioid receptor	OPRD1
GC	GC44	MOL004891	shinpterocarpin	Alpha-1B adrenergic receptor	ADRA1B
GC	GC44	MOL004891	shinpterocarpin	Beta-2 adrenergic receptor	ADRB2
GC	GC44	MOL004891	shinpterocarpin	Alpha-1D adrenergic receptor	ADRA1D
GC	GC44	MOL004891	shinpterocarpin	Mu-type opioid receptor	OPRM1
GC	GC44	MOL004891	shinpterocarpin	Estrogen receptor beta	ESR2
GC	GC44	MOL004891	shinpterocarpin	Mitogen-activated protein kinase 14	MAPK14
GC	GC44	MOL004891	shinpterocarpin	Glycogen synthase kinase-3 beta	GSK3B
GC	GC44	MOL004891	shinpterocarpin	Phosphatidylinositol-4,5-bisphosphate 3-kinase catalytic subunit, gamma isoform	PIK3CG
GC	GC44	MOL004891	shinpterocarpin	Retinoic acid receptor RXR-beta	RXRB
GC	GC44	MOL004891	shinpterocarpin	Trypsin-1	PRSS1
[truncated: 650 more rows]

## Sheet: Depressive related targets
Supplementary Table S2C. Known depressive related targets
Target Protein Name	Target Gene Name	Source
Dopamine D2 receptor	DRD2	Drugbank
Dopamine D3 receptor	DRD3	Drugbank
5-hydroxytryptamine receptor 7	HTR7	Drugbank
5-hydroxytryptamine receptor 2A	HTR2A	Drugbank
Multidrug and toxin extrusion protein 1	SLC47A1	Drugbank
Multidrug and toxin extrusion protein 2	SLC47A2	Drugbank
P-glycoprotein 1	ABCG2	Drugbank
ATP-binding cassette sub-family G member 2	ABCB1	Drugbank
Solute carrier family 22 member 1	SLC22A1	Drugbank
Mu-type opioid receptor	OPRM1	Drugbank
Delta-type opioid receptor	OPRD1	Drugbank
Kappa-type opioid receptor	OPRK1	Drugbank
Sodium-dependent serotonin transporter	SLC6A4	Drugbank
Sodium-dependent noradrenaline transporter	SLC6A2	Drugbank
Potassium voltage-gated channel subfamily KQT member 2	KCNQ2	Drugbank
Alpha-2A adrenergic receptor	ADRA2A	Drugbank
Cytochrome P450 1A2	CYP1A2	Drugbank
Cytochrome P450 2C19	CYP2C19	Drugbank
Cytochrome P450 2D6	CYP2D6	Drugbank
Serum albumin	ALB	Drugbank
Alpha-1-acid glycoprotein 1	ORM1	Drugbank
Histamine H1 receptor	HRH1	Drugbank
5-hydroxytryptamine receptor 1A	HTR1A	Drugbank
Alpha-1A adrenergic receptor	ADRA1A	Drugbank
Cytochrome P450 3A4	CYP3A4	Drugbank
Cytochrome P450 3A5	CYP3A5	Drugbank
Potassium voltage-gated channel subfamily A member 1	KCNA1	Drugbank
Alpha-1D adrenergic receptor	ADRA1D	Drugbank
High affinity nerve growth factor receptor	NTRK1	Drugbank
BDNF/NT-3 growth factors receptor	NTRK2	Drugbank
Cytochrome P450 2C9	CYP2C9	Drugbank
Cytochrome P450 2B6	CYP2B6	Drugbank
Cytochrome P450 2C8	CYP2C8	Drugbank
Histamine H2 receptor	HRH2	Drugbank
Histamine H4 receptor	HRH4	Drugbank
Sigma non-opioid intracellular receptor 1	SIGMAR1	Drugbank
5-hydroxytryptamine receptor 2C	HTR2C	Drugbank
Alpha-1B adrenergic receptor	ADRA1B	Drugbank
5-hydroxytryptamine receptor 1D	HTR1D	Drugbank
5-hydroxytryptamine receptor 1B	HTR1B	Drugbank
5-hydroxytryptamine receptor 6	HTR6	Drugbank
Potassium voltage-gated channel subfamily KQT member 3	KCNQ3	Drugbank
UDP-glucuronosyltransferase 2B10	UGT2B10	Drugbank
5-hydroxytryptamine receptor 1C	Htr2c	Drugbank
Muscarinic acetylcholine receptor	CHRM5	Drugbank
HERG human cardiac K+ channel	KCNH2	Drugbank
UDP-glucuronosyltransferase 1-4	UGT1A4	Drugbank
Dopamine D1 receptor	DRD1	Drugbank
Muscarinic acetylcholine receptor M1	CHRM1	Drugbank
Gamma-aminobutyric acid receptor subunit alpha-1	GABRA1	Drugbank
Dopamine D4 receptor	DRD4	Drugbank
Alpha-1 adrenergic receptors	ADRA2A	Drugbank
Alpha-1 adrenergic receptors	ADRA2B	Drugbank
Alpha-1 adrenergic receptors	ADRA2C	Drugbank
5-hydroxytryptamine receptor 2B	HTR2B	Drugbank
5-hydroxytryptamine receptor 3A	HTR3A	Drugbank
Alpha-2 adrenergic receptors	ADRA1A	Drugbank
Alpha-2 adrenergic receptors	ADRA1B	Drugbank
Alpha-2 adrenergic receptors	ADRA1D	Drugbank
GABA(A) Receptor	GABRA1	Drugbank
GABA(A) Receptor	GABRA2	Drugbank
GABA(A) Receptor	GABRA2	Drugbank
GABA(A) Receptor	GABRA3	Drugbank
GABA(A) Receptor	GABRA4	Drugbank
GABA(A) Receptor	GABRA5	Drugbank
GABA(A) Receptor	GABRA6	Drugbank
GABA(A) Receptor	GABRB1	Drugbank
GABA(A) Receptor	GABRB2	Drugbank
GABA(A) Receptor	GABRB3	Drugbank
GABA(A) Receptor	GABRD	Drugbank
GABA(A) Receptor	GABRE	Drugbank
GABA(A) Receptor	GABRG1	Drugbank
GABA(A) Receptor	GABRG2	Drugbank
GABA(A) Receptor	GABRG3	Drugbank
GABA(A) Receptor	GABRP	Drugbank
GABA(A) Receptor	GABRQ	Drugbank
Sodium-dependent dopamine transporter	SLC6A3	Drugbank
Cocaine- and amphetamine-regulated transcript protein	CARTPT	Drugbank
Trace amine-associated receptor 1	TAAR1	Drugbank
Solute carrier family 22 member 3	SLC22A3	Drugbank
Solute carrier family 22 member 5	SLC22A5	Drugbank
Synaptic vesicular amine transporter	SLC18A2	Drugbank
Cytochrome P450 2A6	CYP2A6	Drugbank
Alpha adrenergic receptor	ADRA1A	Drugbank
Alpha adrenergic receptor	ADRA1B	Drugbank
Alpha adrenergic receptor	ADRA1D	Drugbank
Alpha adrenergic receptor	ADRA2A	Drugbank
Alpha adrenergic receptor	ADRA2B	Drugbank
Alpha adrenergic receptor	ADRA2C	Drugbank
Beta adrenergic receptor	ADRB1	Drugbank
Beta adrenergic receptor	ADRB2	Drugbank
Beta adrenergic receptor	ADRB3	Drugbank
Amine oxidase [flavin-containing] B	MAOB	Drugbank
Monoamine oxidase	MAOA	Drugbank
Monoamine oxidase	MAOB	Drugbank
vesicular monoamine transporter 2 (VMAT2)	VMAT2	Drugbank
Cytochrome P450 3A7	CYP3A7	Drugbank
GABA(A) Receptor Benzodiazepine Binding Site	GABRA1	Drugbank
GABA(A) Receptor Benzodiazepine Binding Site	GABRA2	Drugbank
GABA(A) Receptor Benzodiazepine Binding Site	GABRA3	Drugbank
GABA(A) Receptor Benzodiazepine Binding Site	GABRA5	Drugbank
GABA(A) Receptor Benzodiazepine Binding Site	GABRG1	Drugbank
GABA(A) Receptor Benzodiazepine Binding Site	GABRG2	Drugbank
GABA(A) Receptor Benzodiazepine Binding Site	GABRG3	Drugbank
Glutathione S-transferase P	GSTP1	Drugbank
Beta-2 adrenergic receptor	ADRB2	Drugbank
Muscarinic acetylcholine receptor M2	CHRM2	Drugbank
Beta-1 adrenergic receptor	ADRB1	Drugbank
Muscarinic acetylcholine receptor M3	CHRM3	Drugbank
Muscarinic acetylcholine receptor M4	CHRM4	Drugbank
Muscarinic acetylcholine receptor M5	CHRM5	Drugbank
Solute carrier family 22 member 2	SLC22A2	Drugbank
Solute carrier family 22 member 4	SLC22A4	Drugbank
Cytochrome P450 2E1	CYP2E1	Drugbank
Sphingomyelin phosphodiesterase	SMPD1	Drugbank
Potassium voltage-gated channel subfamily H member 2	KCNH2	Drugbank
Cholinesterase	BCHE	Drugbank
Acetylcholinesterase	ACHE	Drugbank
CYP2B protein	CYP2B	Drugbank
Cyclin-dependent kinases regulatory subunit 1	CKS1B	Drugbank
Neuronal acetylcholine receptor subunit alpha-2	CHRNA2	Drugbank
Neuronal acetylcholine receptor subunit alpha-3	CHRNA3	Drugbank
Neuronal acetylcholine receptor subunit beta-4	CHRNB4	Drugbank
Aromatic-L-amino-acid decarboxylase	DDC	Drugbank
Liver carboxylesterase 1	CES1	Drugbank
Calmodulin	CALM1	Drugbank
Androgen receptor	AR	Drugbank
Phospholipase A2, membrane associated	PLA2G2A	Drugbank
Glycine receptor subunit alpha-1	GLRA1	Drugbank
Gamma-aminobutyric acid receptor subunit beta-2	GABRB2	Drugbank
Gamma-aminobutyric acid receptor subunit gamma-2	GABRG2	Drugbank
Amine oxidase [flavin-containing] A	MAOA	Drugbank
Nitric oxide synthase, inducible	NOS2	Drugbank
Cytochrome P450 1B1	CYP1B1	Drugbank
Cytochrome P450 1A1	CYP1A1	Drugbank
Potassium voltage-gated channel subfamily D member 2	KCND2	Drugbank
Potassium voltage-gated channel subfamily D member 3	KCND3	Drugbank
Cytochrome P450 2C18	CYP2C18	Drugbank
D(1) dopamine receptor	DRD1	Drugbank
D(1) dopamine receptor	DRD5	Drugbank
Potassium voltage-gated channel subfamily H member 1	KCNH1	Drugbank
Alpha-1-acid glycoprotein 2	ORM2	Drugbank
Inositol monophosphatase 2	IMPA2	Drugbank
Inositol monophosphatase 1	IMPA1	Drugbank
Glycogen synthase kinase-3 beta	GSK3B	Drugbank
Glutamate receptor 3	GRIA3	Drugbank
UDP-glucuronosyltransferase 2B15	UGT2B15	Drugbank
Alpha-2C adrenergic receptor	ADRA2C	Drugbank
5-hydroxytryptamine receptor 1F	HTR1F	Drugbank
Alpha-2B adrenergic receptor	ADRA2B	Drugbank
Cytochrome P450 3A Subfamily	CYP3A4	Drugbank
Cytochrome P450 3A Subfamily	CYP3A43	Drugbank
Cytochrome P450 3A Subfamily	CYP3A5	Drugbank
Cytochrome P450 3A Subfamily	CYP3A7	Drugbank
Solute carrier organic anion transporter family member 1B3	SLCO1B3	Drugbank
Solute carrier organic anion transporter family member 2B1	SLCO2B1	Drugbank
Bile salt export pump	ABCB11	Drugbank
Beta-3 adrenergic receptor	ADRB3	Drugbank
UDP-glucuronosyltransferases (UGTs)	UGT1A1	Drugbank
UDP-glucuronosyltransferases (UGTs)	UGT1A10	Drugbank
UDP-glucuronosyltransferases (UGTs)	UGT1A3	Drugbank
UDP-glucuronosyltransferases (UGTs)	UGT1A4	Drugbank
UDP-glucuronosyltransferases (UGTs)	UGT1A6	Drugbank
UDP-glucuronosyltransferases (UGTs)	UGT1A7	Drugbank
UDP-glucuronosyltransferases (UGTs)	UGT1A8	Drugbank
UDP-glucuronosyltransferases (UGTs)	UGT1A9	Drugbank
UDP-glucuronosyltransferases (UGTs)	UGT2B15	Drugbank
UDP-glucuronosyltransferases (UGTs)	UGT2B4	Drugbank
UDP-glucuronosyltransferases (UGTs)	UGT2B7	Drugbank
Sulfotransferase	SULT2A1	Drugbank
Sulfotransferase	SULT1A1	Drugbank
Sulfotransferase	SULT1A2	Drugbank
Sulfotransferase	SULT1A3	Drugbank
Sulfotransferase	SULT1A4	Drugbank
Sulfotransferase	SULT1C2	Drugbank
Sulfotransferase	SULT1C3	Drugbank
Sulfotransferase	SULT1C4	Drugbank
Sulfotransferase	SULT4A1	Drugbank
Sulfotransferase	SULT6B1	Drugbank
Sulfotransferase	SULT1B1	Drugbank
alpha1-acid glycoprotein	ORM1	Drugbank
alpha1-acid glycoprotein	ORM2	Drugbank
cAMP-specific 3',5'-cyclic phosphodiesterase 4A	PDE4A	Drugbank
cAMP and cAMP-inhibited cGMP 3',5'-cyclic phosphodiesterase 10A	PDE10A	Drugbank
cGMP-inhibited 3',5'-cyclic phosphodiesterase A	PDE3A	Drugbank
cGMP-dependent 3',5'-cyclic phosphodiesterase	PDE2A	Drugbank
Tryptophan--tRNA ligase, cytoplasmic	WARS1	Drugbank
Tryptophan--tRNA ligase	trpS	Drugbank
Tryptophan--tRNA ligase, mitochondrial	WARS2	Drugbank
Tryptophan 2,3-dioxygenase	TDO2	Drugbank
Monocarboxylate transporter 8	SLC16A2	Drugbank
Monocarboxylate transporter 10	SLC16A10	Drugbank
Tryptophan 5-hydroxylase 1	TPH1	Drugbank
Tryptophan 5-hydroxylase 2	TPH2	Drugbank
Indoleamine 2,3-dioxygenase 1	IDO1	Drugbank
Limonene-1,2-epoxide hydrolase	limA	Drugbank
Norepinephrine transporter	NET	TTD
Serotonin transporter	SERT	TTD
Neuronal acetylcholine receptor alpha-7	CHRNA7	TTD
GABA(A) receptor beta-2	GABRB2	TTD
Gamma-aminobutyric acid receptor	GAR	TTD
GABA(A) receptor gamma-2	GABRG2	TTD
GABA(A) receptor alpha-1	GABRA1	TTD
GABA(A) receptor delta	GABRD	TTD
GABA(A) receptor gamma-3	GABRG3	TTD
Monoamine oxidase type A	MAO-A	TTD
Monoamine oxidase	MAO	TTD
Histamine H1 receptor	H1R	TTD
Glutamate receptor AMPA	GRIA	TTD
Corticotropin-releasing factor receptor 1	CRHR1	TTD
5-HT 2C receptor	HTR2C	TTD
Serotonin transporter	SERT	TTD
5-HT 1A receptor	HTR1A	TTD
Norepinephrine transporter	NET	TTD
5-HT 2 receptor	5HT2R	TTD
Serotoninnorepinephrinedopamine reuptake	SNDR	TTD
Indoleamine 2,3-dioxygenase 1	IDO1	TTD
Substance-P receptor	TACR1	TTD
Gamma-aminobutyric acid B receptor	GABBR	TTD
Thymidine phosphorylase	TYMP	TTD
N-methyl-D-aspartate receptor	NMDAR	TTD
5-HT 2A receptor	HTR2A	TTD
Adrenergic receptor alpha-2C	ADRA2C	TTD
Glucocorticoid receptor	NR3C1	TTD
Muscarinic acetylcholine receptor M5	CHRM5	TTD
Adrenergic receptor alpha-2A	ADRA2A	TTD
Dopamine D2 receptor	D2R	TTD
Monoamine oxidase type B	MAO-B	TTD
Monoamine oxidase	MAO	TTD
Norepinephrine transporter	NET	TTD
Serotonin transporter	SERT	TTD
5-HT 2A receptor	HTR2A	TTD
5-HT receptor	5HTR	TTD
Norepinephrine transporter	NET	TTD
5-HT 2B receptor	HTR2B	TTD
Erythropoietin Receptor	EPOR	TTD
Neuronal acetylcholine receptor alpha-2	CHRNA2	TTD
Opioid receptor mu	MOP	TTD
GABA(A) receptor beta-2	GABRB2	TTD
Gamma-aminobutyric acid receptor	GAR	TTD
GABA(A) receptor gamma-2	GABRG2	TTD
GABA(A) receptor alpha-1	GABRA1	TTD
GABA(A) receptor delta	GABRD	TTD
GABA(A) receptor gamma-3	GABRG3	TTD
5-Hydroxytryptamine Receptor 2A	HTR2A	Genecards
Solute Carrier Family 6 Member 4	SLC6A4	Genecards
Tryptophan Hydroxylase 2	TPH2	Genecards
FKBP Prolyl Isomerase 5	FKBP5	Genecards
Brain Derived Neurotrophic Factor	BDNF	Genecards
Notch Receptor 3	NOTCH3	Genecards
Catechol-O-Methyltransferase	COMT	Genecards
Solute Carrier Family 6 Member 4 Gene Promoter	LOC110806262	Genecards
Major Depressive Disorder	MDD1	Genecards
Major Depressive Disorder 2	MDD2	Genecards
5-Hydroxytryptamine Receptor 1A	HTR1A	Genecards
Monoamine Oxidase A	MAOA	Genecards
Corticotropin Releasing Hormone	CRH	Genecards
Nuclear Receptor Subfamily 3 Group C Member 1	NR3C1	Genecards
Interleukin 6	IL6	Genecards
Dopamine Receptor D2	DRD2	Genecards
Tumor Necrosis Factor	TNF	Genecards
Prolactin	PRL	Genecards
Apolipoprotein E	APOE	Genecards
Major Affective Disorder 1	MAFD1	Genecards
Tryptophan Hydroxylase 1	TPH1	Genecards
Major Affective Disorder 2	MAFD2	Genecards
Methylenetetrahydrofolate Reductase	MTHFR	Genecards
Glutamate Ionotropic Receptor AMPA Type Subunit 1	GRIA1	Genecards
Corticotropin Releasing Hormone Receptor 1	CRHR1	Genecards
5-Hydroxytryptamine Receptor 2C	HTR2C	Genecards
C-Reactive Protein	CRP	Genecards
Twinkle MtDNA Helicase	TWNK	Genecards
Major Affective Disorder-9, Susceptibility To	MAFD9	Genecards
Major Affective Disorder 3, Early Onset	MAFD3	Genecards
Major Affective Disorder 4	MAFD4	Genecards
Major Affective Disorder 5	MAFD5	Genecards
Major Affective Disorder 6	MAFD6	Genecards
Major Affective Disorder-8, Susceptibility To	MAFD8	Genecards
Glutamate Ionotropic Receptor NMDA Type Subunit 2B	GRIN2B	Genecards
Microtubule Associated Protein Tau	MAPT	Genecards
Interleukin 1 Beta	IL1B	Genecards
Solute Carrier Family 6 Member 3	SLC6A3	Genecards
Solute Carrier Family 6 Member 2	SLC6A2	Genecards
Proopiomelanocortin	POMC	Genecards
Dynactin Subunit 1	DCTN1	Genecards
CAMP Responsive Element Binding Protein 1	CREB1	Genecards
G Protein Subunit Beta 3	GNB3	Genecards
Calcium Voltage-Gated Channel Subunit Alpha1 C	CACNA1C	Genecards
5-Hydroxytryptamine Receptor 3A	HTR3A	Genecards
Oxytocin/Neurophysin I Prepropeptide	OXT	Genecards
Estrogen Receptor 1	ESR1	Genecards
Cytochrome P450 Family 2 Subfamily D Member 6	CYP2D6	Genecards
Piccolo Presynaptic Cytomatrix Protein	PCLO	Genecards
Tyrosine Hydroxylase	TH	Genecards
Oxytocin Receptor	OXTR	Genecards
X-Box Binding Protein 1	XBP1	Genecards
Reelin	RELN	Genecards
Fibroblast Growth Factor Receptor 1	FGFR1	Genecards
Neurotrophic Receptor Tyrosine Kinase 2	NTRK2	Genecards
Dopamine Receptor D4	DRD4	Genecards
5-Hydroxytryptamine Receptor 1B	HTR1B	Genecards
Glutamate Metabotropic Receptor 1	GRM1	Genecards
Glutamate Ionotropic Receptor AMPA Type Subunit 3	GRIA3	Genecards
Interleukin 10	IL10	Genecards
Clock Circadian Regulator	CLOCK	Genecards
Wolframin ER Transmembrane Glycoprotein	WFS1	Genecards
Methyl-CpG Binding Protein 2	MECP2	Genecards
Glutamate Ionotropic Receptor AMPA Type Subunit 2	GRIA2	Genecards
DNA Polymerase Gamma, Catalytic Subunit	POLG	Genecards
Nuclear Receptor Subfamily 3 Group C Member 2	NR3C2	Genecards
Dopamine Receptor D3	DRD3	Genecards
Glutamate Ionotropic Receptor NMDA Type Subunit 2A	GRIN2A	Genecards
DISC1 Scaffold Protein	DISC1	Genecards
Period Circadian Regulator 3	PER3	Genecards
Leptin	LEP	Genecards
Glutamate Decarboxylase 1	GAD1	Genecards
Angiotensin I Converting Enzyme	ACE	Genecards
Neuropeptide Y	NPY	Genecards
Opioid Receptor Mu 1	OPRM1	Genecards
Synuclein Alpha	SNCA	Genecards
5-Hydroxytryptamine Receptor 1D	HTR1D	Genecards
Insulin	INS	Genecards
FMRP Translational Regulator 1	FMR1	Genecards
Prion Protein	PRNP	Genecards
Glutamate Metabotropic Receptor 7	GRM7	Genecards
Glucosylceramidase Beta	GBA	Genecards
Nuclear Receptor Subfamily 4 Group A Member 2	NR4A2	Genecards
Disrupted In Schizophrenia 2	DISC2	Genecards
Protein Interacting With PRKCA 1	PICK1	Genecards
Period Circadian Regulator 2	PER2	Genecards
Glutamate Ionotropic Receptor Delta Type Subunit 2	GRID2	Genecards
Neuronal PAS Domain Protein 2	NPAS2	Genecards
Aryl Hydrocarbon Receptor Nuclear Translocator Like	ARNTL	Genecards
Glycogen Synthase Kinase 3 Beta	GSK3B	Genecards
Cannabinoid Receptor 1	CNR1	Genecards
AKT Serine/Threonine Kinase 1	AKT1	Genecards
DNA Methyltransferase 1	DNMT1	Genecards
Interferon Gamma	IFNG	Genecards
MicroRNA 132	MIR132	Genecards
Glial Cell Derived Neurotrophic Factor	GDNF	Genecards
Galanin And GMAP Prepropeptide	GAL	Genecards
ATP Binding Cassette Subfamily B Member 1	ABCB1	Genecards
Nerve Growth Factor	NGF	Genecards
Phosphoinositide-3-Kinase Regulatory Subunit 1	PIK3R1	Genecards
Cerebellin 1 Precursor	CBLN1	Genecards
Dendritic Cell Associated Nuclear Protein	DCANP1	Genecards
Cholinergic Receptor Muscarinic 2	CHRM2	Genecards
Thyroid Peroxidase	TPO	Genecards
Purinergic Receptor P2X 7	P2RX7	Genecards
Interleukin 2	IL2	Genecards
PDZ And LIM Domain 5	PDLIM5	Genecards
Gonadotropin Releasing Hormone 1	GNRH1	Genecards
Glutamate Metabotropic Receptor 5	GRM5	Genecards
Monoamine Oxidase B	MAOB	Genecards
Nuclear Receptor Subfamily 1 Group D Member 1	NR1D1	Genecards
Discs Large MAGUK Scaffold Protein 1	DLG1	Genecards
S100 Calcium Binding Protein B	S100B	Genecards
Insulin Like Growth Factor 1	IGF1	Genecards
Neurexin 1	NRXN1	Genecards
Patched 1	PTCH1	Genecards
D-Amino Acid Oxidase Activator	DAOA	Genecards
Solute Carrier Family 6 Member 15	SLC6A15	Genecards
Leucine Rich Repeat Kinase 2	LRRK2	Genecards
Glutamate Metabotropic Receptor 2	GRM2	Genecards
CREB Binding Protein	CREBBP	Genecards
Parkin RBR E3 Ubiquitin Protein Ligase	PRKN	Genecards
B-Raf Proto-Oncogene, Serine/Threonine Kinase	BRAF	Genecards
RAR Related Orphan Receptor A	RORA	Genecards
KRAS Proto-Oncogene, GTPase	KRAS	Genecards
Huntingtin	HTT	Genecards
Mitogen-Activated Protein Kinase Kinase 1	MAP2K1	Genecards
Dishevelled Segment Polarity Protein 3	DVL3	Genecards
Dystrobrevin Binding Protein 1	DTNBP1	Genecards
Cytochrome P450 Family 2 Subfamily C Member 19	CYP2C19	Genecards
Cytochrome P450 Family 2 Subfamily B Member 6	CYP2B6	Genecards
Ghrelin And Obestatin Prepropeptide	GHRL	Genecards
Superoxide Dismutase 1	SOD1	Genecards
Mechanistic Target Of Rapamycin Kinase	MTOR	Genecards
GNAS Complex Locus	GNAS	Genecards
Phosphatase And Tensin Homolog	PTEN	Genecards
Glutamate Ionotropic Receptor Kainate Type Subunit 2	GRIK2	Genecards
Nitric Oxide Synthase 1	NOS1	Genecards
Discs Large MAGUK Scaffold Protein 4	DLG4	Genecards
GTP Cyclohydrolase 1	GCH1	Genecards
Dopamine Receptor D1	DRD1	Genecards
Glutamate Ionotropic Receptor NMDA Type Subunit 1	GRIN1	Genecards
Hypocretin Neuropeptide Precursor	HCRT	Genecards
SH3 And Multiple Ankyrin Repeat Domains 3	SHANK3	Genecards
Serotonin Transporter Intronic VNTR Enhancer	STIN2-VNTR	Genecards
Somatostatin	SST	Genecards
Cryptochrome Circadian Regulator 2	CRY2	Genecards
Gamma-Aminobutyric Acid Type A Receptor Subunit Alpha1	GABRA1	Genecards
Gamma-Aminobutyric Acid Type A Receptor Subunit Delta	GABRD	Genecards
Inter-Alpha-Trypsin Inhibitor Heavy Chain 3	ITIH3	Genecards
Major Histocompatibility Complex, Class II, DQ Beta 1	HLA-DQB1	Genecards
Amyloid Beta Precursor Protein	APP	Genecards
Solute Carrier Family 18 Member A2	SLC18A2	Genecards
Cytochrome P450 Family 1 Subfamily A Member 2	CYP1A2	Genecards
Presenilin 1	PSEN1	Genecards
Cryptochrome Circadian Regulator 1	CRY1	Genecards
Lysine Demethylase 6A	KDM6A	Genecards
Synaptojanin 1	SYNJ1	Genecards
Collagen Type I Alpha 1 Chain	COL1A1	Genecards
Glutamate Metabotropic Receptor 3	GRM3	Genecards
Collagen Type II Alpha 1 Chain	COL2A1	Genecards
Albumin	ALB	Genecards
Sonic Hedgehog Signaling Molecule	SHH	Genecards
Cytochrome P450 Family 2 Subfamily C Member 9	CYP2C9	Genecards
Tachykinin Receptor 1	TACR1	Genecards
GLI Family Zinc Finger 2	GLI2	Genecards
Fibroblast Growth Factor 8	FGF8	Genecards
E1A Binding Protein P300	EP300	Genecards
Zinc Finger And BTB Domain Containing 20	ZBTB20	Genecards
Adenylate Cyclase Activating Polypeptide 1	ADCYAP1	Genecards
Sirtuin 1	SIRT1	Genecards
C9orf72-SMCR8 Complex Subunit	C9orf72	Genecards
Solute Carrier Family 1 Member 2	SLC1A2	Genecards
Mediator Complex Subunit 13L	MED13L	Genecards
Arginine Vasopressin Receptor 1B	AVPR1B	Genecards
Collagen Type XI Alpha 2 Chain	COL11A2	Genecards
Lysine Methyltransferase 2A	KMT2A	Genecards
Cytochrome P450 Family 3 Subfamily A Member 4	CYP3A4	Genecards
Tumor Protein P53	TP53	Genecards
Torsin Family 1 Member A	TOR1A	Genecards
Mitogen-Activated Protein Kinase 1	MAPK1	Genecards
Mitogen-Activated Protein Kinase Kinase 2	MAP2K2	Genecards
Ankyrin 3	ANK3	Genecards
Collagen Type XI Alpha 1 Chain	COL11A1	Genecards
Lysine Methyltransferase 2D	KMT2D	Genecards
Phospholipase A2 Group VI	PLA2G6	Genecards
Dopamine Beta-Hydroxylase	DBH	Genecards
Choline O-Acetyltransferase	CHAT	Genecards
Translocator Protein	TSPO	Genecards
Proline Dehydrogenase 1	PRODH	Genecards
Synapsin II	SYN2	Genecards
Zinc Finger Protein 804A	ZNF804A	Genecards
Parvalbumin	PVALB	Genecards
Neurotrophin 3	NTF3	Genecards
Major Histocompatibility Complex, Class II, DR Beta 1	HLA-DRB1	Genecards
Androgen Receptor	AR	Genecards
POU Class 1 Homeobox 1	POU1F1	Genecards
ATPase Na+/K+ Transporting Subunit Alpha 3	ATP1A3	Genecards
Myocyte Enhancer Factor 2C	MEF2C	Genecards
D-Amino Acid Oxidase	DAO	Genecards
Corticotropin Releasing Hormone Binding Protein	CRHBP	Genecards
TATA-Box Binding Protein	TBP	Genecards
Tachykinin Precursor 1	TAC1	Genecards
G Protein-Coupled Receptor 50	GPR50	Genecards
Fibroblast Growth Factor Receptor 2	FGFR2	Genecards
Thyrotropin Releasing Hormone	TRH	Genecards
Glial Fibrillary Acidic Protein	GFAP	Genecards
Solute Carrier Family 1 Member 3	SLC1A3	Genecards
Gamma-Aminobutyric Acid Type A Receptor Subunit Beta3	GABRB3	Genecards
ALX Homeobox 4	ALX4	Genecards
ATPase Sarcoplasmic/Endoplasmic Reticulum Ca2+ Transporting 2	ATP2A2	Genecards
Synaptosome Associated Protein 25	SNAP25	Genecards
ADAM Metallopeptidase Domain 10	ADAM10	Genecards
Catenin Beta 1	CTNNB1	Genecards
Prosaposin	PSAP	Genecards
GBA Recombination Region	LOC106627981	Genecards
Fragile Site, Folic Acid Type, Rare, Fra(X)(Q27.3) A (Macroorchidism, Mental Retardation)	FRAXA	Genecards
Inositol Monophosphatase 1	IMPA1	Genecards
Fatty Acid Desaturase 1	FADS1	Genecards
DNA Polymerase Gamma 2, Accessory Subunit	POLG2	Genecards
Sodium Voltage-Gated Channel Alpha Subunit 1	SCN1A	Genecards
Granulin Precursor	GRN	Genecards
Corticotropin Releasing Hormone Receptor 2	CRHR2	Genecards
BRCA2 DNA Repair Associated	BRCA2	Genecards
Glutamate Ionotropic Receptor AMPA Type Subunit 4	GRIA4	Genecards
Twist Family BHLH Transcription Factor 2	TWIST2	Genecards
Opsin 4	OPN4	Genecards
Ataxin 2	ATXN2	Genecards
Interleukin 2 Receptor Subunit Beta	IL2RB	Genecards
FKBP Prolyl Isomerase 4	FKBP4	Genecards
Mannosidase Alpha Class 2B Member 1	MAN2B1	Genecards
Dipeptidyl Peptidase 4	DPP4	Genecards
Discs Large MAGUK Scaffold Protein 3	DLG3	Genecards
Aryl Hydrocarbon Receptor Interacting Protein	AIP	Genecards
Ribonucleotide Reductase Regulatory TP53 Inducible Subunit M2B	RRM2B	Genecards
ATXN8 Opposite Strand LncRNA	ATXN8OS	Genecards
Dispatched RND Transporter Family Member 1	DISP1	Genecards
CDGSH Iron Sulfur Domain 2	CISD2	Genecards
Contactin Associated Protein 2	CNTNAP2	Genecards
Charged Multivesicular Body Protein 2B	CHMP2B	Genecards
Neuregulin 1	NRG1	Genecards
Protein Kinase CAMP-Dependent Type I Regulatory Subunit Alpha	PRKAR1A	Genecards
Sphingomyelin Phosphodiesterase 1	SMPD1	Genecards
Zic Family Member 2	ZIC2	Genecards
Prodynorphin	PDYN	Genecards
H2A Clustered Histone 18	H2AC18	Genecards
WD Repeat Domain 26	WDR26	Genecards
TGFB Induced Factor Homeobox 1	TGIF1	Genecards
C-X-C Motif Chemokine Ligand 8	CXCL8	Genecards
Paraoxonase 1	PON1	Genecards
Glutamate Decarboxylase 2	GAD2	Genecards
Inositol Polyphosphate Phosphatase Like 1	INPPL1	Genecards
Heterochromatin Protein 1 Binding Protein 3	HP1BP3	Genecards
Gamma-Aminobutyric Acid Type A Receptor Subunit Beta2	GABRB2	Genecards
Sarcoglycan Epsilon	SGCE	Genecards
TSC Complex Subunit 2	TSC2	Genecards
Tonsoku Like, DNA Repair Protein	TONSL	Genecards
Nuclear Factor I X	NFIX	Genecards
Delta Like Canonical Notch Ligand 1	DLL1	Genecards
Cholinergic Receptor Nicotinic Alpha 7 Subunit	CHRNA7	Genecards
Filamin B	FLNB	Genecards
LDL Receptor Related Protein 8	LRP8	Genecards
Paired Box 6	PAX6	Genecards
Menin 1	MEN1	Genecards
SIX Homeobox 3	SIX3	Genecards
Mediator Complex Subunit 12	MED12	Genecards
Leptin, Serum Levels Of	LEPQTL1	Genecards
Glutamate Ionotropic Receptor Kainate Type Subunit 4	GRIK4	Genecards
5-Hydroxytryptamine Receptor 2B	HTR2B	Genecards
Growth Associated Protein 43	GAP43	Genecards
Transcription Factor AP-2 Beta	TFAP2B	Genecards
Tumor Protein P63	TP63	Genecards
Cell Adhesion Associated, Oncogene Regulated	CDON	Genecards
X-Linked Kx Blood Group	XK	Genecards
Solute Carrier Family 25 Member 4	SLC25A4	Genecards
SET Domain Containing 5	SETD5	Genecards
Transcription Factor 4	TCF4	Genecards
WASH Complex Subunit 5	WASHC5	Genecards
Mitochondrially Encoded NADH:Ubiquinone Oxidoreductase Core Subunit 1	MT-ND1	Genecards
Arylsulfatase A	ARSA	Genecards
Platelet Derived Growth Factor Subunit B	PDGFB	Genecards
Timeless Circadian Regulator	TIMELESS	Genecards
Trafficking Protein Particle Complex Subunit 9	TRAPPC9	Genecards
Solute Carrier Family 2 Member 1	SLC2A1	Genecards
Valosin Containing Protein	VCP	Genecards
Prepronociceptin	PNOC	Genecards
Fibroblast Growth Factor Receptor 3	FGFR3	Genecards
Cadherin Related 23	CDH23	Genecards
Serpin Family A Member 3	SERPINA3	Genecards
Usherin	USH2A	Genecards
Phosphodiesterase 4B	PDE4B	Genecards
Fos Proto-Oncogene, AP-1 Transcription Factor Subunit	FOS	Genecards
Spectrin Repeat Containing Nuclear Envelope Protein 1	SYNE1	Genecards
Protein Associated With LIN7 1, MAGUK P55 Family Member	PALS1	Genecards
Prolyl Endopeptidase	PREP	Genecards
Gamma-Aminobutyric Acid Type A Receptor Subunit Gamma2	GABRG2	Genecards
Tetratricopeptide Repeat Domain 9B	TTC9B	Genecards
Glypican 6	GPC6	Genecards
Interferon Alpha 1	IFNA1	Genecards
TAR DNA Binding Protein	TARDBP	Genecards
Euchromatic Histone Lysine Methyltransferase 1	EHMT1	Genecards
Homer Scaffold Protein 1	HOMER1	Genecards
Synapsin I	SYN1	Genecards
Indoleamine 2,3-Dioxygenase 1	IDO1	Genecards
Potassium Voltage-Gated Channel Subfamily Q Member 3	KCNQ3	Genecards
Hydroxymethylbilane Synthase	HMBS	Genecards
Casein Kinase 1 Epsilon	CSNK1E	Genecards
Forkhead Box H1	FOXH1	Genecards
Growth Arrest Specific 1	GAS1	Genecards
Major Histocompatibility Complex, Class II, DQ Alpha 1	HLA-DQA1	Genecards
Solute Carrier Family 6 Member 1	SLC6A1	Genecards
Insulin Like Growth Factor Binding Protein 1	IGFBP1	Genecards
HESX Homeobox 1	HESX1	Genecards
Thyroglobulin	TG	Genecards
Alcohol Dehydrogenase 1C (Class I), Gamma Polypeptide	ADH1C	Genecards
Elongator Acetyltransferase Complex Subunit 4	ELP4	Genecards
Glutathione-Disulfide Reductase	GSR	Genecards
Regulator Of G Protein Signaling 4	RGS4	Genecards
Chromodomain Helicase DNA Binding Protein 7	CHD7	Genecards
CD96 Molecule	CD96	Genecards
ALG9 Alpha-1,2-Mannosyltransferase	ALG9	Genecards
BMP Binding Endothelial Regulator	BMPER	Genecards
Vascular Endothelial Growth Factor A	VEGFA	Genecards
Mitochondrially Encoded TRNA-Leu (UUA/G) 1	MT-TL1	Genecards
Parkinsonism Associated Deglycase	PARK7	Genecards
Phospholysine Phosphohistidine Inorganic Pyrophosphate Phosphatase	LHPP	Genecards
Peroxisome Proliferator Activated Receptor Gamma	PPARG	Genecards
Adrenoceptor Alpha 1A	ADRA1A	Genecards
Hydroxysteroid 11-Beta Dehydrogenase 1	HSD11B1	Genecards
Transmembrane Protein 106B	TMEM106B	Genecards
Phosphodiesterase 11A	PDE11A	Genecards
Erb-B2 Receptor Tyrosine Kinase 4	ERBB4	Genecards
Cytokine Receptor Like Factor 1	CRLF1	Genecards
BDNF Antisense RNA	BDNF-AS	Genecards
Methyl-CpG Binding Domain Protein 5	MBD5	Genecards
Sex Hormone Binding Globulin	SHBG	Genecards
Nodal Growth Differentiation Factor	NODAL	Genecards
Netrin G2	NTNG2	Genecards
Sp4 Transcription Factor	SP4	Genecards
Coiled-Coil And C2 Domain Containing 1A	CC2D1A	Genecards
TEF Transcription Factor, PAR BZIP Family Member	TEF	Genecards
Cytotoxic T-Lymphocyte Associated Protein 4	CTLA4	Genecards
Gamma-Aminobutyric Acid Type A Receptor Subunit Alpha2	GABRA2	Genecards
Alpha-L-Iduronidase	IDUA	Genecards
Arginine Vasopressin	AVP	Genecards
Platelet Derived Growth Factor Receptor Beta	PDGFRB	Genecards
WW Domain Containing Adaptor With Coiled-Coil	WAC	Genecards
Vacuolar Protein Sorting 13 Homolog C	VPS13C	Genecards
G Protein Subunit Alpha L	GNAL	Genecards
Eukaryotic Translation Initiation Factor 2B Subunit Epsilon	EIF2B5	Genecards
Solute Carrier Family 17 Member 5	SLC17A5	Genecards
Tetratricopeptide Repeat And Ankyrin Repeat Containing 1	TRANK1	Genecards
Cardiotrophin Like Cytokine Factor 1	CLCF1	Genecards
Carbohydrate Sulfotransferase 3	CHST3	Genecards
Phenylalanine Hydroxylase	PAH	Genecards
Adiponectin, C1Q And Collagen Domain Containing	ADIPOQ	Genecards
Pericentrin	PCNT	Genecards
Phosphomannomutase 2	PMM2	Genecards
FAM20C Golgi Associated Secretory Pathway Kinase	FAM20C	Genecards
Teratocarcinoma-Derived Growth Factor 1	TDGF1	Genecards
Protein Kinase CAMP-Activated Catalytic Subunit Alpha	PRKACA	Genecards
5-Hydroxytryptamine Receptor 7	HTR7	Genecards
Long Intergenic Non-Protein Coding RNA 2153	LINC02153	Genecards
Long Intergenic Non-Protein Coding RNA 2152	LINC02152	Genecards
Tachykinin Receptor 2	TACR2	Genecards
Synuclein Alpha Interacting Protein	SNCAIP	Genecards
Microtubule Associated Protein 2	MAP2	Genecards
Myelin Transcription Factor 1 Like	MYT1L	Genecards
Lipoprotein Lipase	LPL	Genecards
Hypocretin Receptor 1	HCRTR1	Genecards
SRY-Box Transcription Factor 5	SOX5	Genecards
Small Integral Membrane Protein 30	SMIM30	Genecards
Long Intergenic Non-Protein Coding RNA 1108	LINC01108	Genecards
Cytochrome P450 Family 27 Subfamily A Member 1	CYP27A1	Genecards
Ubiquitin Specific Peptidase 8	USP8	Genecards
STIP1 Homology And U-Box Containing Protein 1	STUB1	Genecards
T-Box Transcription Factor 1	TBX1	Genecards
Mitochondrially Encoded TRNA-Lys (AAA/G)	MT-TK	Genecards
Haptoglobin	HP	Genecards
Nebulin	NEB	Genecards
Cholecystokinin	CCK	Genecards
Neuronal PAS Domain Protein 3	NPAS3	Genecards
Synaptophysin	SYP	Genecards
Frizzled Class Receptor 2	FZD2	Genecards
Heparan Sulfate Proteoglycan 2	HSPG2	Genecards
Syntaxin Binding Protein 1	STXBP1	Genecards
Peroxisomal Biogenesis Factor 6	PEX6	Genecards
Chloride Voltage-Gated Channel 1	CLCN1	Genecards
Neurogranin	NRGN	Genecards
Kelch Like Family Member 7	KLHL7	Genecards
Gamma-Aminobutyric Acid Type A Receptor Subunit Alpha5	GABRA5	Genecards
CLN6 Transmembrane ER Protein	CLN6	Genecards
Neurofibromin 1	NF1	Genecards
Amylase Alpha 1A	AMY1A	Genecards
Acyl-CoA Synthetase Long Chain Family Member 4	ACSL4	Genecards
Protein Tyrosine Phosphatase Non-Receptor Type 22	PTPN22	Genecards
G Protein Subunit Alpha I2	GNAI2	Genecards
MutS Homolog 2	MSH2	Genecards
Stromal Antigen 2	STAG2	Genecards
Dystrophin	DMD	Genecards
Cholinergic Receptor Nicotinic Alpha 4 Subunit	CHRNA4	Genecards
Gap Junction Protein Alpha 1	GJA1	Genecards
NPC Intracellular Cholesterol Transporter 1	NPC1	Genecards
Triggering Receptor Expressed On Myeloid Cells 2	TREM2	Genecards
Amylase Alpha 1C	AMY1C	Genecards
Amylase Alpha 1B	AMY1B	Genecards
SH3 And Multiple Ankyrin Repeat Domains 2	SHANK2	Genecards
Transmembrane Protein 132D	TMEM132D	Genecards
Inositol Monophosphatase 2	IMPA2	Genecards
Interleukin 18	IL18	Genecards
Dopamine Receptor D5	DRD5	Genecards
AT-Hook DNA Binding Motif Containing 1	AHDC1	Genecards
ATRX Chromatin Remodeler	ATRX	Genecards
CUB And Sushi Multiple Domains 1	CSMD1	Genecards
VGF Nerve Growth Factor Inducible	VGF	Genecards
Structural Maintenance Of Chromosomes 1A	SMC1A	Genecards
IQ Motif And Sec7 Domain ArfGEF 2	IQSEC2	Genecards
Nibrin	NBN	Genecards
Zinc Finger E-Box Binding Homeobox 2	ZEB2	Genecards
Solute Carrier Family 17 Member 7	SLC17A7	Genecards
Interferon Regulatory Factor 6	IRF6	Genecards
Protein Kinase C Alpha	PRKCA	Genecards
Major Histocompatibility Complex, Class I, B	HLA-B	Genecards
TONSL Antisense RNA 1	TONSL-AS1	Genecards
Dopa Decarboxylase	DDC	Genecards
DnaJ Heat Shock Protein Family (Hsp40) Member C13	DNAJC13	Genecards
Myristoylated Alanine Rich Protein Kinase C Substrate	MARCKS	Genecards
MicroRNA 137	MIR137	Genecards
Sodium Voltage-Gated Channel Alpha Subunit 2	SCN2A	Genecards
Interleukin 2 Receptor Subunit Alpha	IL2RA	Genecards
Lysine Methyltransferase 2E (Inactive)	KMT2E	Genecards
Neurocan	NCAN	Genecards
T-Box Transcription Factor 4	TBX4	Genecards
MAF BZIP Transcription Factor	MAF	Genecards
Calcium Sensing Receptor	CASR	Genecards
DEAF1 Transcription Factor	DEAF1	Genecards
PHD Finger Protein 21A	PHF21A	Genecards
Tachykinin Receptor 3	TACR3	Genecards
EBF Transcription Factor 3	EBF3	Genecards
Filamin A	FLNA	Genecards
Endothelin Receptor Type A	EDNRA	Genecards
Galactosidase Beta 1	GLB1	Genecards
ASXL Transcriptional Regulator 3	ASXL3	Genecards
Gamma-Aminobutyric Acid Type B Receptor Subunit 1	GABBR1	Genecards
Protein Arginine Methyltransferase 7	PRMT7	Genecards
ATP Binding Cassette Subfamily C Member 9	ABCC9	Genecards
Ankyrin Repeat Domain 11	ANKRD11	Genecards
Solute Carrier Family 2 Member 3	SLC2A3	Genecards
Interleukin 1 Alpha	IL1A	Genecards
ATPase Copper Transporting Beta	ATP7B	Genecards
Retinoic Acid Induced 1	RAI1	Genecards
Cystatin B	CSTB	Genecards
Protein Kinase C Gamma	PRKCG	Genecards
Adenosine Kinase	ADK	Genecards
Nitric Oxide Synthase 2	NOS2	Genecards
Protein Tyrosine Phosphatase Non-Receptor Type 11	PTPN11	Genecards
Cyclin Dependent Kinase Inhibitor 1B	CDKN1B	Genecards
Epithelial Membrane Protein 1	EMP1	Genecards
C-C Motif Chemokine Ligand 2	CCL2	Genecards
SET Binding Protein 1	SETBP1	Genecards
Colony Stimulating Factor 1 Receptor	CSF1R	Genecards
Programmed Cell Death 1	PDCD1	Genecards
Potassium Channel Tetramerization Domain Containing 17	KCTD17	Genecards
Arginine Vasopressin Receptor 1A	AVPR1A	Genecards
Histone Deacetylase 9	HDAC9	Genecards
Galactose-1-Phosphate Uridylyltransferase	GALT	Genecards
Procollagen-Lysine,2-Oxoglutarate 5-Dioxygenase 1	PLOD1	Genecards
Transcription Factor 20	TCF20	Genecards
PTEN Induced Kinase 1	PINK1	Genecards
MicroRNA 433	MIR433	Genecards
NADH:Ubiquinone Oxidoreductase Core Subunit V2	NDUFV2	Genecards
Podocalyxin Like	PODXL	Genecards
Sperm Antigen With Calponin Homology And Coiled-Coil Domains 1 Like	SPECC1L	Genecards
Phosphodiesterase 4D	PDE4D	Genecards
Syntaxin 1A	STX1A	Genecards
Chitinase 3 Like 1	CHI3L1	Genecards
Calreticulin	CALR	Genecards
Prostaglandin-Endoperoxide Synthase 2	PTGS2	Genecards
Interleukin 4	IL4	Genecards
Raf-1 Proto-Oncogene, Serine/Threonine Kinase	RAF1	Genecards
Inositol Polyphosphate-1-Phosphatase	INPP1	Genecards
Glypican 4	GPC4	Genecards
Phosphatidylinositol Glycan Anchor Biosynthesis Class T	PIGT	Genecards
Adrenoceptor Alpha 2A	ADRA2A	Genecards
Prolyl Endopeptidase Like	PREPL	Genecards
Elastin	ELN	Genecards
Chromodomain Helicase DNA Binding Protein 8	CHD8	Genecards
Growth Hormone Receptor	GHR	Genecards
DnaJ Heat Shock Protein Family (Hsp40) Member C6	DNAJC6	Genecards
Calcium Voltage-Gated Channel Subunit Alpha1 A	CACNA1A	Genecards
Interleukin 1 Receptor Antagonist	IL1RN	Genecards
Arylsulfatase B	ARSB	Genecards
Estrogen Receptor 2	ESR2	Genecards
Calcium Voltage-Gated Channel Auxiliary Subunit Beta 2	CACNB2	Genecards
Dihydropyrimidinase Like 2	DPYSL2	Genecards
SET Domain Containing 1A, Histone Lysine Methyltransferase	SETD1A	Genecards
DNA Methyltransferase 3 Beta	DNMT3B	Genecards
Toll Like Receptor 4	TLR4	Genecards
Lamin B Receptor	LBR	Genecards
Arginine-Glutamic Acid Dipeptide Repeats	RERE	Genecards
Transthyretin	TTR	Genecards
Patched Domain Containing 1	PTCHD1	Genecards
Fibrillin 1	FBN1	Genecards
TNF Receptor Superfamily Member 1A	TNFRSF1A	Genecards
Cholinergic Receptor Nicotinic Beta 2 Subunit	CHRNB2	Genecards
Histone Deacetylase 6	HDAC6	Genecards
GATA Binding Protein 1	GATA1	Genecards
ETS2 Repressor Factor	ERF	Genecards
Coiled-Coil Domain Containing 22	CCDC22	Genecards
SRY-Box Transcription Factor 9	SOX9	Genecards
Adenosine A1 Receptor	ADORA1	Genecards
Leucine Rich Glioma Inactivated 1	LGI1	Genecards
Transient Receptor Potential Cation Channel Subfamily V Member 1	TRPV1	Genecards
Glutamate Receptor Interacting Protein 1	GRIP1	Genecards
Hemicentin 1	HMCN1	Genecards
SUFU Negative Regulator Of Hedgehog Signaling	SUFU	Genecards
Delta Like Non-Canonical Notch Ligand 1	DLK1	Genecards
Alcohol Dehydrogenase 1B (Class I), Beta Polypeptide	ADH1B	Genecards
Phosphatidylinositol Glycan Anchor Biosynthesis Class N	PIGN	Genecards
Sequestosome 1	SQSTM1	Genecards
Ryanodine Receptor 1	RYR1	Genecards
Uncharacterized LOC102724058	LOC102724058	Genecards
SWI/SNF Related, Matrix Associated, Actin Dependent Regulator Of Chromatin, Subfamily A, Member 2	SMARCA2	Genecards
Methyltransferase 13, EEF1A Lysine And N-Terminal Methyltransferase	METTL13	Genecards
Gamma-Glutamyltransferase 1	GGT1	Genecards
Activity Dependent Neuroprotector Homeobox	ADNP	Genecards
Dual Specificity Tyrosine Phosphorylation Regulated Kinase 1A	DYRK1A	Genecards
Transcription Factor AP-2 Alpha	TFAP2A	Genecards
Chromosome 19 Open Reading Frame 12	C19orf12	Genecards
MicroRNA 29c	MIR29C	Genecards
Phospholipase C Gamma 1	PLCG1	Genecards
RAB3 GTPase Activating Protein Catalytic Subunit 1	RAB3GAP1	Genecards
Nitric Oxide Synthase 3	NOS3	Genecards
Aldehyde Dehydrogenase 2 Family Member	ALDH2	Genecards
Orthodenticle Homeobox 2	OTX2	Genecards
Potassium Voltage-Gated Channel Subfamily Q Member 2	KCNQ2	Genecards
PMS1 Homolog 2, Mismatch Repair System Component	PMS2	Genecards
FUS RNA Binding Protein	FUS	Genecards
Transient Receptor Potential Cation Channel Subfamily V Member 4	TRPV4	Genecards
Chromodomain Helicase DNA Binding Protein 2	CHD2	Genecards
Synaptic Ras GTPase Activating Protein 1	SYNGAP1	Genecards
Calbindin 1	CALB1	Genecards
Interleukin 1 Receptor Type 1	IL1R1	Genecards
PDZ Domain Containing 7	PDZD7	Genecards
MicroRNA 24-1	MIR24-1	Genecards
Lysine Acetyltransferase 5	KAT5	Genecards
Diacylglycerol Kinase Eta	DGKH	Genecards
Bone Morphogenetic Protein 2	BMP2	Genecards
Protein Kinase Domain Containing, Cytoplasmic	PKDCC	Genecards
Peptide YY	PYY	Genecards
Transforming Growth Factor Beta 1	TGFB1	Genecards
Transformation/Transcription Domain Associated Protein	TRRAP	Genecards
Dual Specificity Phosphatase 6	DUSP6	Genecards
SWI/SNF Related, Matrix Associated, Actin Dependent Regulator Of Chromatin, Subfamily A, Member 4	SMARCA4	Genecards
Collagen And Calcium Binding EGF Domains 1	CCBE1	Genecards
Adaptor Related Protein Complex 2 Subunit Sigma 1	AP2S1	Genecards
Lysine Methyltransferase 2B	KMT2B	Genecards
Sepiapterin Reductase	SPR	Genecards
TATA-Box Binding Protein Associated Factor 1	TAF1	Genecards
Structural Maintenance Of Chromosomes 3	SMC3	Genecards
Solute Carrier Family 12 Member 2	SLC12A2	Genecards
FAT Atypical Cadherin 4	FAT4	Genecards
Nuclear Receptor Binding SET Domain Protein 1	NSD1	Genecards
Thymidine Kinase 2	TK2	Genecards
Matrix Metallopeptidase 9	MMP9	Genecards
Neural Cell Adhesion Molecule 1	NCAM1	Genecards
Glutamate Decarboxylase Like 1	GADL1	Genecards
HRas Proto-Oncogene, GTPase	HRAS	Genecards
Lysine Acetyltransferase 6B	KAT6B	Genecards
Growth Hormone 1	GH1	Genecards
Fatty Acid Amide Hydrolase	FAAH	Genecards
Glutamate Dehydrogenase 2	GLUD2	Genecards
Catalase	CAT	Genecards
Ubiquitin C-Terminal Hydrolase L1	UCHL1	Genecards
Sodium Leak Channel, Non-Selective	NALCN	Genecards
ATPase Cation Transporting 13A2	ATP13A2	Genecards
GLI Family Zinc Finger 3	GLI3	Genecards
Endothelin 1	EDN1	Genecards
Matrix Metallopeptidase 1	MMP1	Genecards
Ribosomal Protein S6 Kinase A3	RPS6KA3	Genecards
Alanyl-TRNA Synthetase 2, Mitochondrial	AARS2	Genecards
Solute Carrier Family 26 Member 2	SLC26A2	Genecards
Dishevelled Segment Polarity Protein 1	DVL1	Genecards
Solute Carrier Family 1 Member 1	SLC1A1	Genecards
Acetylcholinesterase (Cartwright Blood Group)	ACHE	Genecards
5-Hydroxytryptamine Receptor 3B	HTR3B	Genecards
Mitotic Arrest Deficient 1 Like 1	MAD1L1	Genecards
Opioid Receptor Delta 1	OPRD1	Genecards
Dihydropyrimidine Dehydrogenase	DPYD	Genecards
Glutamate-Ammonia Ligase	GLUL	Genecards
PPARG Coactivator 1 Alpha	PPARGC1A	Genecards
Purine Rich Element Binding Protein A	PURA	Genecards
AT-Rich Interaction Domain 1B	ARID1B	Genecards
Heat Shock Protein 90 Beta Family Member 1	HSP90B1	Genecards
KiSS-1 Metastasis Suppressor	KISS1	Genecards
Nuclear Receptor Subfamily 1 Group H Member 3	NR1H3	Genecards
PROP Paired-Like Homeobox 1	PROP1	Genecards
Sortilin Related VPS10 Domain Containing Receptor 2	SORCS2	Genecards
Resistin	RETN	Genecards
Wnt Family Member 5A	WNT5A	Genecards
Gonadotropin Releasing Hormone Receptor	GNRHR	Genecards
Advanced Glycosylation End-Product Specific Receptor	AGER	Genecards
Teneurin Transmembrane Protein 4	TENM4	Genecards
IQ Motif And Sec7 Domain ArfGEF 1	IQSEC1	Genecards
5-Hydroxytryptamine Receptor 6	HTR6	Genecards
Protein Phosphatase 1 Regulatory Inhibitor Subunit 1B	PPP1R1B	Genecards
Flavin Containing Dimethylaniline Monoxygenase 3	FMO3	Genecards
Solute Carrier Family 7 Member 6 Opposite Strand	SLC7A6OS	Genecards
Origin Of Replication In 5' Region Of FMR1	LOC107032825	Genecards
Fumarate Hydratase	FH	Genecards
Transferrin	TF	Genecards
Coenzyme Q2, Polyprenyltransferase	COQ2	Genecards
Neuroligin 3	NLGN3	Genecards
Prokineticin Receptor 2	PROKR2	Genecards
Calcitonin Related Polypeptide Alpha	CALCA	Genecards
Solute Carrier Family 18 Member A3	SLC18A3	Genecards
Nerve Growth Factor Receptor	NGFR	Genecards
Histone Deacetylase 4	HDAC4	Genecards
ATR Interacting Protein	ATRIP	Genecards
C-C Motif Chemokine Receptor 6	CCR6	Genecards
Grainyhead Like Transcription Factor 3	GRHL3	Genecards
T-Box Brain Transcription Factor 1	TBR1	Genecards
Tachykinin Precursor 3	TAC3	Genecards
Ectodysplasin A	EDA	Genecards
Insulin Like Growth Factor Binding Protein 3	IGFBP3	Genecards
Receptor Tyrosine Kinase Like Orphan Receptor 2	ROR2	Genecards
Neurite Extension And Migration Factor	NEXMIF	Genecards
Phosphatidylinositol-4,5-Bisphosphate 3-Kinase Catalytic Subunit Alpha	PIK3CA	Genecards
ERCC Excision Repair 1, Endonuclease Non-Catalytic Subunit	ERCC1	Genecards
Selectin P	SELP	Genecards
Piezo Type Mechanosensitive Ion Channel Component 2	PIEZO2	Genecards
Protocadherin Related 15	PCDH15	Genecards
BCR Activator Of RhoGEF And GTPase	BCR	Genecards
NudE Neurodevelopment Protein 1 Like 1	NDEL1	Genecards
Epidermal Growth Factor	EGF	Genecards
Phosphatidylinositol-4-Phosphate 3-Kinase Catalytic Subunit Type 2 Alpha	PIK3C2A	Genecards
Phosphatidylinositol Glycan Anchor Biosynthesis Class A	PIGA	Genecards
Histone Deacetylase 8	HDAC8	Genecards
Three Prime Repair Exonuclease 1	TREX1	Genecards
Solute Carrier Family 1 Member 4	SLC1A4	Genecards
MAP Kinase Activating Death Domain	MADD	Genecards
Interleukin 17A	IL17A	Genecards
MicroRNA 30e	MIR30E	Genecards
Lysine Demethylase 6B	KDM6B	Genecards
Janus Kinase 2	JAK2	Genecards
NOP2/Sun RNA Methyltransferase 2	NSUN2	Genecards
Cyclin Dependent Kinase Inhibitor 1A	CDKN1A	Genecards
Galactosidase Alpha	GLA	Genecards
Zinc Finger And BTB Domain Containing 24	ZBTB24	Genecards
Glutamic--Pyruvic Transaminase	GPT	Genecards
KISS1 Receptor	KISS1R	Genecards
Solute Carrier Family 45 Member 1	SLC45A1	Genecards
Potassium Sodium-Activated Channel Subfamily T Member 1	KCNT1	Genecards
Maternally Expressed 3	MEG3	Genecards
Inositol Polyphosphate-5-Phosphatase E	INPP5E	Genecards
Activity Regulated Cytoskeleton Associated Protein	ARC	Genecards
TANK Binding Kinase 1	TBK1	Genecards
Collagen Type VII Alpha 1 Chain	COL7A1	Genecards
Post-GPI Attachment To Proteins Inositol Deacylase 1	PGAP1	Genecards
Solute Carrier Family 9 Member B1	SLC9B1	Genecards
Supranuclear Palsy, Progressive, 2	PSNP2	Genecards
Supranuclear Palsy, Progressive, 3	PSNP3	Genecards
Serpin Family E Member 1	SERPINE1	Genecards
Dipeptidyl Peptidase Like 10	DPP10	Genecards
STIL Centriolar Assembly Protein	STIL	Genecards
Potassium Calcium-Activated Channel Subfamily M Alpha 1	KCNMA1	Genecards
CLN3 Lysosomal/Endosomal Transmembrane Protein, Battenin	CLN3	Genecards
Prokineticin 2	PROK2	Genecards
Neuronal Calcium Sensor 1	NCS1	Genecards
Mitochondrially Encoded Cytochrome C Oxidase I	MT-CO1	Genecards
Lysine Demethylase 4C	KDM4C	Genecards
Histidyl-TRNA Synthetase 1	HARS1	Genecards
Ataxin 10	ATXN10	Genecards
Sodium Voltage-Gated Channel Beta Subunit 1	SCN1B	Genecards
Whirlin	WHRN	Genecards
Cyclin D2	CCND2	Genecards
LIM Domain Kinase 1	LIMK1	Genecards
EDAR Associated Death Domain	EDARADD	Genecards
Ankyrin Repeat And Kinase Domain Containing 1	ANKK1	Genecards
Cannabinoid Receptor 2	CNR2	Genecards
Superoxide Dismutase 2	SOD2	Genecards
RUNX Family Transcription Factor 2	RUNX2	Genecards
Prickle Planar Cell Polarity Protein 2	PRICKLE2	Genecards
Tubulin Beta Class I	TUBB	Genecards
ETS Proto-Oncogene 1, Transcription Factor	ETS1	Genecards
Eukaryotic Translation Elongation Factor 1 Alpha 2	EEF1A2	Genecards
Phosphatidylinositol Glycan Anchor Biosynthesis Class L	PIGL	Genecards
Pogo Transposable Element Derived With ZNF Domain	POGZ	Genecards
Intercellular Adhesion Molecule 1	ICAM1	Genecards
RAB39B, Member RAS Oncogene Family	RAB39B	Genecards
Glutamate Ionotropic Receptor NMDA Type Subunit 2C	GRIN2C	Genecards
Ubiquitin Specific Peptidase 9 X-Linked	USP9X	Genecards
Ectodysplasin A Receptor	EDAR	Genecards
Calcium Voltage-Gated Channel Auxiliary Subunit Gamma 2	CACNG2	Genecards
FTO Alpha-Ketoglutarate Dependent Dioxygenase	FTO	Genecards
Cytochrome P450 Oxidoreductase	POR	Genecards
WASP Family Member 1	WASF1	Genecards
BUB1 Mitotic Checkpoint Serine/Threonine Kinase B	BUB1B	Genecards
Melatonin Receptor 1B	MTNR1B	Genecards
Cyclin Dependent Kinase Like 5	CDKL5	Genecards
USH1 Protein Network Component Harmonin	USH1C	Genecards
Fibroblast Growth Factor 23	FGF23	Genecards
Protocadherin 19	PCDH19	Genecards
Collagen Type IX Alpha 1 Chain	COL9A1	Genecards
Ciliary Neurotrophic Factor	CNTF	Genecards
Phosphatidylinositol-4,5-Bisphosphate 3-Kinase Catalytic Subunit Delta	PIK3CD	Genecards
Major Histocompatibility Complex, Class I, A	HLA-A	Genecards
TNF Alpha Induced Protein 3	TNFAIP3	Genecards
Vacuolar Protein Sorting 13 Homolog A	VPS13A	Genecards
Ribosomal Protein S20	RPS20	Genecards
CAP-Gly Domain Containing Linker Protein 1	CLIP1	Genecards
Adenosine A2a Receptor	ADORA2A	Genecards
GRB10 Interacting GYF Protein 2	GIGYF2	Genecards
Adenosine Deaminase	ADA	Genecards
Aristaless Related Homeobox	ARX	Genecards
ALG3 Alpha-1,3- Mannosyltransferase	ALG3	Genecards
Smoothened, Frizzled Class Receptor	SMO	Genecards
Diphthamide Biosynthesis 1	DPH1	Genecards
Pantothenate Kinase 2	PANK2	Genecards
Caspase 3	CASP3	Genecards
Misato Mitochondrial Distribution And Morphology Regulator 1	MSTO1	Genecards
NIMA Related Kinase 1	NEK1	Genecards
DEP Domain Containing 5, GATOR1 Subcomplex Subunit	DEPDC5	Genecards
MicroRNA 135a-1	MIR135A1	Genecards
Glutamate Ionotropic Receptor Kainate Type Subunit 5	GRIK5	Genecards
Adrenoceptor Beta 2	ADRB2	Genecards
Natriuretic Peptide B	NPPB	Genecards
Angiotensin II Receptor Type 2	AGTR2	Genecards
Spen Family Transcriptional Repressor	SPEN	Genecards
Potassium Calcium-Activated Channel Subfamily N Member 3	KCNN3	Genecards
Spectrin Alpha, Non-Erythrocytic 1	SPTAN1	Genecards
Forkhead Box P2	FOXP2	Genecards
P21 (RAC1) Activated Kinase 3	PAK3	Genecards
Bone Morphogenetic Protein Receptor Type 1A	BMPR1A	Genecards
NMDA Receptor Synaptonuclear Signaling And Neuronal Migration Factor	NSMF	Genecards
Thyroid Stimulating Hormone Subunit Beta	TSHB	Genecards
Myosin VIIA	MYO7A	Genecards
Host Cell Factor C1	HCFC1	Genecards
Coiled-Coil-Helix-Coiled-Coil-Helix Domain Containing 10	CHCHD10	Genecards
Coagulation Factor II, Thrombin	F2	Genecards
Sclerostin	SOST	Genecards
Parathyroid Hormone	PTH	Genecards
Ribonuclease H2 Subunit C	RNASEH2C	Genecards
Glutamate Ionotropic Receptor Kainate Type Subunit 3	GRIK3	Genecards
MicroRNA Let-7d	MIRLET7D	Genecards
Protein Phosphatase 2 Regulatory Subunit Bbeta	PPP2R2B	Genecards
SOS Ras/Rac Guanine Nucleotide Exchange Factor 1	SOS1	Genecards
Solute Carrier Family 16 Member 2	SLC16A2	Genecards
Lysine Methyltransferase 2C	KMT2C	Genecards
Hyperpolarization Activated Cyclic Nucleotide Gated Potassium Channel 1	HCN1	Genecards
HECT, UBA And WWE Domain Containing E3 Ubiquitin Protein Ligase 1	HUWE1	Genecards
Fibroblast Growth Factor 2	FGF2	Genecards
Hydroxysteroid 17-Beta Dehydrogenase 4	HSD17B4	Genecards
Dihydropyrimidinase Like 5	DPYSL5	Genecards
Insulin Receptor	INSR	Genecards
BRCA1 Associated ATM Activator 1	BRAT1	Genecards
Syntaxin 16	STX16	Genecards
Thyroid Hormone Receptor Interactor 12	TRIP12	Genecards
EPM2A Glucan Phosphatase, Laforin	EPM2A	Genecards
Calcium Voltage-Gated Channel Subunit Alpha1 H	CACNA1H	Genecards
Potassium Voltage-Gated Channel Subfamily B Member 1	KCNB1	Genecards
Endogenous Retrovirus Group W Member 1, Envelope	ERVW-1	Genecards
Phosphoserine Aminotransferase 1	PSAT1	Genecards
Cystathionine Beta-Synthase	CBS	Genecards
Transmembrane Protein 94	TMEM94	Genecards
Dynein Cytoplasmic 2 Heavy Chain 1	DYNC2H1	Genecards
Potassium Inwardly Rectifying Channel Subfamily J Member 2	KCNJ2	Genecards
VPS35 Retromer Complex Component	VPS35	Genecards
Complement C4A (Rodgers Blood Group)	C4A	Genecards
Muscle Associated Receptor Tyrosine Kinase	MUSK	Genecards
Actin Beta	ACTB	Genecards
MicroRNA 185	MIR185	Genecards
Eukaryotic Translation Initiation Factor 2B Subunit Beta	EIF2B2	Genecards
Ataxin 3	ATXN3	Genecards
Sodium Voltage-Gated Channel Alpha Subunit 9	SCN9A	Genecards
Fibroblast Growth Factor 20	FGF20	Genecards
LIM Homeobox Transcription Factor 1 Beta	LMX1B	Genecards
RNA Component Of Mitochondrial RNA Processing Endoribonuclease	RMRP	Genecards
Tyrosine 3-Monooxygenase/Tryptophan 5-Monooxygenase Activation Protein Eta	YWHAH	Genecards
Apolipoprotein D	APOD	Genecards
Platelet Factor 4	PF4	Genecards
F-Box Protein 31	FBXO31	Genecards
Uncharacterized LOC100507346	LOC100507346	Genecards
Mitochondrially Encoded NADH:Ubiquinone Oxidoreductase Core Subunit 5	MT-ND5	Genecards
Solute Carrier Organic Anion Transporter Family Member 1C1	SLCO1C1	Genecards
Myogenic Differentiation 1	MYOD1	Genecards
Platelet Activating Factor Acetylhydrolase 1b Regulatory Subunit 1	PAFAH1B1	Genecards
Centrosomal Protein 290	CEP290	Genecards
Interleukin 6 Receptor	IL6R	Genecards
Ring Finger And SPRY Domain Containing 1	RSPRY1	Genecards
Cytochrome P450 Family 19 Subfamily A Member 1	CYP19A1	Genecards
Protoporphyrinogen Oxidase	PPOX	Genecards
Mitochondrially Encoded Cytochrome C Oxidase III	MT-CO3	Genecards
Sharpr-MPRA Regulatory Region 11645	LOC112543470	Genecards
Cyclin Dependent Kinase Inhibitor 1C	CDKN1C	Genecards
G Protein-Coupled Receptor Kinase 3	GRK3	Genecards
WD Repeat Domain 35	WDR35	Genecards
SATB Homeobox 2	SATB2	Genecards
ADCYAP Receptor Type I	ADCYAP1R1	Genecards
OPA1 Mitochondrial Dynamin Like GTPase	OPA1	Genecards
Nuclear Receptor Subfamily 1 Group H Member 4	NR1H4	Genecards
Ret Proto-Oncogene	RET	Genecards
Receptor Associated Protein Of The Synapse	RAPSN	Genecards
N-Alpha-Acetyltransferase 10, NatA Catalytic Subunit	NAA10	Genecards
Forkhead Box C1	FOXC1	Genecards
Phosphatidylinositol Glycan Anchor Biosynthesis Class Y	PIGY	Genecards
Mast Cell Immunoglobulin Like Receptor 1	MILR1	Genecards
Eukaryotic Translation Initiation Factor 4 Gamma 1	EIF4G1	Genecards
Exostosin Glycosyltransferase 2	EXT2	Genecards
Vascular Cell Adhesion Molecule 1	VCAM1	Genecards
Transforming Growth Factor Beta Receptor 2	TGFBR2	Genecards
MAM Domain Containing Glycosylphosphatidylinositol Anchor 1	MDGA1	Genecards
Insulin Receptor Substrate 1	IRS1	Genecards
Vitamin D Receptor	VDR	Genecards
Paired Box 3	PAX3	Genecards
RAR Related Orphan Receptor B	RORB	Genecards
MutL Homolog 1	MLH1	Genecards
Exostosin Like Glycosyltransferase 3	EXTL3	Genecards
Fibroblast Growth Factor 17	FGF17	Genecards
Sprouty RTK Signaling Antagonist 4	SPRY4	Genecards
Heparan Sulfate 6-O-Sulfotransferase 1	HS6ST1	Genecards
WD Repeat Domain 11	WDR11	Genecards
Ataxin 1	ATXN1	Genecards
FA Complementation Group L	FANCL	Genecards
Synuclein Beta	SNCB	Genecards
Phosphodiesterase 5A	PDE5A	Genecards
AFG3 Like Matrix AAA Peptidase Subunit 2	AFG3L2	Genecards
Espin	ESPN	Genecards
Xylosyltransferase 1	XYLT1	Genecards
Von Willebrand Factor	VWF	Genecards
MicroRNA 144	MIR144	Genecards
Arginine And Serine Rich Coiled-Coil 1	RSRC1	Genecards
Heterogeneous Nuclear Ribonucleoprotein A1	HNRNPA1	Genecards
3-Hydroxy-3-Methylglutaryl-CoA Reductase	HMGCR	Genecards
MicroRNA 133b	MIR133B	Genecards
MTOR Antisense RNA 1	MTOR-AS1	Genecards
GPC6 Antisense RNA 2	GPC6-AS2	Genecards
Parkinson Disease 10 (Susceptibility)	PARK10	Genecards
Parkinson Disease 16 (Susceptibility)	PARK16	Genecards
Celiac Disease 2	CELIAC2	Genecards
Parkinson Disease 12 (Susceptibility)	PARK12	Genecards
Celiac Disease, Susceptibility To, 10	CELIAC10	Genecards
Celiac Disease, Susceptibility To, 11	CELIAC11	Genecards
Celiac Disease, Susceptibility To, 12	CELIAC12	Genecards
Celiac Disease, Susceptibility To, 13	CELIAC13	Genecards
Celiac Disease, Susceptibility To, 5	CELIAC5	Genecards
Celiac Disease, Susceptibility To, 6	CELIAC6	Genecards
Celiac Disease, Susceptibility To, 7	CELIAC7	Genecards
Celiac Disease, Susceptibility To, 8	CELIAC8	Genecards
Celiac Disease, Susceptibility To, 9	CELIAC9	Genecards
Parkinson Disease 21	PARK21	Genecards
KAT8 Regulatory NSL Complex Subunit 1	KANSL1	Genecards
Bone Morphogenetic Protein 4	BMP4	Genecards
Hepatic And Glial Cell Adhesion Molecule	HEPACAM	Genecards
Solute Carrier Family 35 Member C1	SLC35C1	Genecards
Cyclin Dependent Kinase Inhibitor 2B	CDKN2B	Genecards
Transmembrane Protein 216	TMEM216	Genecards
TSC Complex Subunit 1	TSC1	Genecards
Cyclin F	CCNF	Genecards
Vasoactive Intestinal Peptide	VIP	Genecards
NRAS Proto-Oncogene, GTPase	NRAS	Genecards
Actin Gamma 1	ACTG1	Genecards
Connector Enhancer Of Kinase Suppressor Of Ras 2	CNKSR2	Genecards
SMAD Family Member 4	SMAD4	Genecards
Adhesion G Protein-Coupled Receptor V1	ADGRV1	Genecards
Peptidylprolyl Isomerase E Like Pseudogene	PPIEL	Genecards
Angiotensin II Receptor Type 1	AGTR1	Genecards
Renin	REN	Genecards
Protein Kinase C Epsilon	PRKCE	Genecards
MicroRNA 128-1	MIR128-1	Genecards
HIVEP Zinc Finger 1	HIVEP1	Genecards
Solute Carrier Family 25 Member 24	SLC25A24	Genecards
Actin Like 6B	ACTL6B	Genecards
General Transcription Factor IIi	GTF2I	Genecards
BUD23 RRNA Methyltransferase And Ribosome Maturation Factor	BUD23	Genecards
Lysine Demethylase 5C	KDM5C	Genecards
FANCD2 And FANCI Associated Nuclease 1	FAN1	Genecards
Cullin 4B	CUL4B	Genecards
Neurotrophic Receptor Tyrosine Kinase 3	NTRK3	Genecards
Junctophilin 3	JPH3	Genecards
Cholinergic Receptor Nicotinic Alpha 2 Subunit	CHRNA2	Genecards
Deoxyguanosine Kinase	DGUOK	Genecards
NHL Repeat Containing E3 Ubiquitin Protein Ligase 1	NHLRC1	Genecards
BCL2 Related Protein A1	BCL2A1	Genecards
FtsJ RNA 2'-O-Methyltransferase 1	FTSJ1	Genecards
Mitochondrially Encoded TRNA-Ser (AGU/C) 2	MT-TS2	Genecards
Calcium Voltage-Gated Channel Subunit Alpha1 G	CACNA1G	Genecards
Collagen Type IX Alpha 2 Chain	COL9A2	Genecards
Forkhead Box G1	FOXG1	Genecards
Mannosidase Alpha Class 1B Member 1	MAN1B1	Genecards
Signal Transducer And Activator Of Transcription 3	STAT3	Genecards
ARVCF Delta Catenin Family Member	ARVCF	Genecards
KIAA1109	KIAA1109	Genecards
FIG4 Phosphoinositide 5-Phosphatase	FIG4	Genecards
Period Circadian Regulator 1	PER1	Genecards
Docking Protein 7	DOK7	Genecards
Transcription Factor 7 Like 2	TCF7L2	Genecards
Huntingtin Repeat Instability Region	LOC109461479	Genecards
Phosphoglycerate Dehydrogenase	PHGDH	Genecards
Beta-1,3-Galactosyltransferase 6	B3GALT6	Genecards
Ubiquilin 2	UBQLN2	Genecards
NK2 Homeobox 5	NKX2-5	Genecards
HNF1 Homeobox A	HNF1A	Genecards
S100 Calcium Binding Protein A10	S100A10	Genecards
TNF Receptor Associated Factor 6	TRAF6	Genecards
Ribosomal Protein S24	RPS24	Genecards
Coiled-Coil And C2 Domain Containing 2A	CC2D2A	Genecards
Bromodomain Adjacent To Zinc Finger Domain 1B	BAZ1B	Genecards
WW Domain Containing Oxidoreductase	WWOX	Genecards
MLX Interacting Protein Like	MLXIPL	Genecards
Eukaryotic Translation Initiation Factor 4H	EIF4H	Genecards
CAP-Gly Domain Containing Linker Protein 2	CLIP2	Genecards
Semaphorin 3E	SEMA3E	Genecards
Clarin 1	CLRN1	Genecards
ASXL Transcriptional Regulator 1	ASXL1	Genecards
Interleukin 1 Receptor Accessory Protein Like 1	IL1RAPL1	Genecards
Cadherin 11	CDH11	Genecards
RAD21 Cohesin Complex Component	RAD21	Genecards
Malate Dehydrogenase 1	MDH1	Genecards
Adaptor Related Protein Complex 2 Subunit Mu 1	AP2M1	Genecards
VRK Serine/Threonine Kinase 2	VRK2	Genecards
C-C Motif Chemokine Ligand 5	CCL5	Genecards
GDP Dissociation Inhibitor 1	GDI1	Genecards
Potassium Calcium-Activated Channel Subfamily N Member 2	KCNN2	Genecards
ATRIP-TREX1 Readthrough	ATRIP-TREX1	Genecards
SON DNA And RNA Binding Protein	SON	Genecards
MutL Homolog 3	MLH3	Genecards
Beta 3-Glucosyltransferase	B3GLCT	Genecards
Centrosomal Protein 57	CEP57	Genecards
Tripartite Motif Containing 32	TRIM32	Genecards
Phosphatidylinositol-5-Phosphate 4-Kinase Type 2 Alpha	PIP4K2A	Genecards
Fatty Acid 2-Hydroxylase	FA2H	Genecards
Glutamate Metabotropic Receptor 8	GRM8	Genecards
Heat Shock Protein Family A (Hsp70) Member 1A	HSPA1A	Genecards
TBC1 Domain Family Member 24	TBC1D24	Genecards
6-Pyruvoyltetrahydropterin Synthase	PTS	Genecards
Solute Carrier Family 38 Member 8	SLC38A8	Genecards
Myelin Associated Glycoprotein	MAG	Genecards
Reticulon 4 Receptor	RTN4R	Genecards
Interleukin 13	IL13	Genecards
Angiotensinogen	AGT	Genecards
Interleukin 1 Receptor Associated Kinase 1	IRAK1	Genecards
SIN3 Transcription Regulator Family Member A	SIN3A	Genecards
AT-Rich Interaction Domain 2	ARID2	Genecards
CCR4-NOT Transcription Complex Subunit 3	CNOT3	Genecards
Eukaryotic Translation Initiation Factor 3 Subunit F	EIF3F	Genecards
Spastin	SPAST	Genecards
Tetratricopeptide Repeat, Ankyrin Repeat And Coiled-Coil Containing 2	TANC2	Genecards
USH1 Protein Network Component Sans	USH1G	Genecards
Citron Rho-Interacting Serine/Threonine Kinase	CIT	Genecards
Ubiquitin Protein Ligase E3B	UBE3B	Genecards
LIM Homeobox 4	LHX4	Genecards
Signal Transducer And Activator Of Transcription 4	STAT4	Genecards
Myelin Oligodendrocyte Glycoprotein	MOG	Genecards
Stromal Antigen 3	STAG3	Genecards
PR/SET Domain 16	PRDM16	Genecards
Methyltransferase Like 23	METTL23	Genecards
ADP Ribosylation Factor Like GTPase 3	ARL3	Genecards
Dicer 1, Ribonuclease III	DICER1	Genecards
Macrophage Migration Inhibitory Factor	MIF	Genecards
MicroRNA 326	MIR326	Genecards
Obscurin Like Cytoskeletal Adaptor 1	OBSL1	Genecards
Heme Oxygenase 1	HMOX1	Genecards
SIM BHLH Transcription Factor 1	SIM1	Genecards
GATA Binding Protein 4	GATA4	Genecards
Collagen Type I Alpha 2 Chain	COL1A2	Genecards
GLIS Family Zinc Finger 3	GLIS3	Genecards
Electron Transfer Flavoprotein Dehydrogenase	ETFDH	Genecards
Lines Homolog 1	LINS1	Genecards
Pro-Platelet Basic Protein	PPBP	Genecards
7-Dehydrocholesterol Reductase	DHCR7	Genecards
Spectrin Beta, Non-Erythrocytic 1	SPTBN1	Genecards
DExH-Box Helicase 30	DHX30	Genecards
CAS1 Domain Containing 1	CASD1	Genecards
Lysine Methyltransferase 5B	KMT5B	Genecards
SPECC1L-ADORA2A Readthrough (NMD Candidate)	SPECC1L-ADORA2A	Genecards
PRICKLE2 Antisense RNA 1	PRICKLE2-AS1	Genecards
Uncharacterized LOC102723439	LOC102723439	Genecards
Uncharacterized LOC101927078	LOC101927078	Genecards
Dystonia 15, Myoclonic	DYT15	Genecards
Solute Carrier Family 5 Member 5	SLC5A5	Genecards
T-Box Transcription Factor 2	TBX2	Genecards
Proteolipid Protein 1	PLP1	Genecards
Glutathione Peroxidase 1	GPX1	Genecards
DM1 Protein Kinase	DMPK	Genecards
Partner And Localizer Of BRCA2	PALB2	Genecards
Potassium Two Pore Domain Channel Subfamily K Member 2	KCNK2	Genecards
Apolipoprotein B	APOB	Genecards
MRE11 Homolog, Double Strand Break Repair Nuclease	MRE11	Genecards
5-Methyltetrahydrofolate-Homocysteine Methyltransferase	MTR	Genecards
DAOA Antisense RNA 1	DAOA-AS1	Genecards
Arylsulfatase G	ARSG	Genecards
Calcium And Integrin Binding Family Member 2	CIB2	Genecards
Paired Like Homeodomain 2	PITX2	Genecards
Fas Cell Surface Death Receptor	FAS	Genecards
Thyroid Hormone Receptor Interactor 11	TRIP11	Genecards
Insulin Like Growth Factor 2	IGF2	Genecards
Solute Carrier Family 12 Member 6	SLC12A6	Genecards
CRK Like Proto-Oncogene, Adaptor Protein	CRKL	Genecards
Glutamate Ionotropic Receptor Kainate Type Subunit 1	GRIK1	Genecards
Insulin Like Growth Factor 1 Receptor	IGF1R	Genecards
AKT Serine/Threonine Kinase 3	AKT3	Genecards
Retrotransposon Gag Like 1	RTL1	Genecards
Arylsulfatase L	ARSL	Genecards
RNA Binding Fox-1 Homolog 1	RBFOX1	Genecards
Ubiquitin Protein Ligase E3A	UBE3A	Genecards
Interleukin 5	IL5	Genecards
Thyrotropin Releasing Hormone Receptor	TRHR	Genecards
ATPase H+ Transporting V1 Subunit B2	ATP6V1B2	Genecards
Eukaryotic Translation Initiation Factor 2 Alpha Kinase 3	EIF2AK3	Genecards
Phosphoinositide-3-Kinase Regulatory Subunit 2	PIK3R2	Genecards
Potassium Voltage-Gated Channel Subfamily A Member 1	KCNA1	Genecards
Chloride Intracellular Channel 2	CLIC2	Genecards
Glycosyltransferase 8 Domain Containing 1	GLT8D1	Genecards
HNF1 Homeobox B	HNF1B	Genecards
Cyclin Dependent Kinase 20	CDK20	Genecards
ALG13 UDP-N-Acetylglucosaminyltransferase Subunit	ALG13	Genecards
Adrenomedullin	ADM	Genecards
Jumonji And AT-Rich Interaction Domain Containing 2	JARID2	Genecards
Jagged Canonical Notch Ligand 1	JAG1	Genecards
Glucuronidase Beta	GUSB	Genecards
APC Regulator Of WNT Signaling Pathway	APC	Genecards
Sodium Voltage-Gated Channel Alpha Subunit 8	SCN8A	Genecards
MicroRNA 140	MIR140	Genecards
Calmodulin Binding Transcription Activator 1	CAMTA1	Genecards
Neutrophil Cytosolic Factor 1	NCF1	Genecards
DnaJ Heat Shock Protein Family (Hsp40) Member C30	DNAJC30	Genecards
Matrix Metallopeptidase 2	MMP2	Genecards
LDL Receptor Related Protein 2	LRP2	Genecards
Calcium/Calmodulin Dependent Protein Kinase II Gamma	CAMK2G	Genecards
Phospholipase C Beta 1	PLCB1	Genecards
Solute Carrier Family 18 Member A1	SLC18A1	Genecards
NPC Intracellular Cholesterol Transporter 2	NPC2	Genecards
Lamin B1	LMNB1	Genecards
KIAA0586	KIAA0586	Genecards
NIPBL Cohesin Loading Factor	NIPBL	Genecards
Parathyroid Hormone 1 Receptor	PTH1R	Genecards
Synaptosome Associated Protein 29	SNAP29	Genecards
Activator Of Transcription And Developmental Regulator AUTS2	AUTS2	Genecards
L1 Cell Adhesion Molecule	L1CAM	Genecards
ATPase Na+/K+ Transporting Subunit Alpha 2	ATP1A2	Genecards
Leptin Receptor	LEPR	Genecards
Transient Receptor Potential Cation Channel Subfamily M Member 3	TRPM3	Genecards
Profilin 1	PFN1	Genecards
Optineurin	OPTN	Genecards
GATA Zinc Finger Domain Containing 2B	GATAD2B	Genecards
ALMS1 Centrosome And Basal Body Associated Protein	ALMS1	Genecards
Calcium Voltage-Gated Channel Auxiliary Subunit Gamma 5	CACNG5	Genecards
Unc-51 Like Kinase 4	ULK4	Genecards
Adhesion G Protein-Coupled Receptor A3	ADGRA3	Genecards
Lymphotoxin Alpha	LTA	Genecards
Ribosomal Protein S19	RPS19	Genecards
Centrosome And Spindle Pole Associated Protein 1	CSPP1	Genecards
Diacylglycerol Kinase Iota	DGKI	Genecards
Integrin Subunit Alpha M	ITGAM	Genecards
Component Of Oligomeric Golgi Complex 4	COG4	Genecards
Calpain 3	CAPN3	Genecards
Protein Tyrosine Kinase 2 Beta	PTK2B	Genecards
Calcium/Calmodulin Dependent Protein Kinase II Beta	CAMK2B	Genecards
GLE1 RNA Export Mediator	GLE1	Genecards
BCL2 Apoptosis Regulator	BCL2	Genecards
MicroRNA 206	MIR206	Genecards
SWI/SNF Related, Matrix Associated, Actin Dependent Regulator Of Chromatin, Subfamily B, Member 1	SMARCB1	Genecards
RPGRIP1 Like	RPGRIP1L	Genecards
Neuroligin 1	NLGN1	Genecards
Ribosomal Protein S23	RPS23	Genecards
Folate Hydrolase 1	FOLH1	Genecards
Actin Alpha 1, Skeletal Muscle	ACTA1	Genecards
Coagulation Factor III, Tissue Factor	F3	Genecards
Mitochondrially Encoded NADH:Ubiquinone Oxidoreductase Core Subunit 6	MT-ND6	Genecards
Vacuolar Protein Sorting 13 Homolog B	VPS13B	Genecards
MYCN Proto-Oncogene, BHLH Transcription Factor	MYCN	Genecards
G Protein Subunit Alpha 11	GNA11	Genecards
BRD4 Interacting Chromatin Remodeling Complex Associated Protein	BICRA	Genecards
Phosphatidylinositol Glycan Anchor Biosynthesis Class G	PIGG	Genecards
Bone Gamma-Carboxyglutamate Protein	BGLAP	Genecards
Chondroitin Sulfate N-Acetylgalactosaminyltransferase 1	CSGALNACT1	Genecards
RNA Binding Region (RNP1, RRM) Containing 3	RNPC3	Genecards
Lysine Demethylase 4B	KDM4B	Genecards
Ras Responsive Element Binding Protein 1	RREB1	Genecards
NADH:Ubiquinone Oxidoreductase Subunit S4	NDUFS4	Genecards
Unc-13 Homolog A	UNC13A	Genecards
Cullin 7	CUL7	Genecards
Cadherin 2	CDH2	Genecards
Tripeptidyl Peptidase 1	TPP1	Genecards
Insulin Receptor Substrate 2	IRS2	Genecards
Phospholipase A2 Group IVA	PLA2G4A	Genecards
Tripartite Motif Containing 8	TRIM8	Genecards
Paired Like Homeodomain 1	PITX1	Genecards
Transmembrane Protein 67	TMEM67	Genecards
Mediator Complex Subunit 12L	MED12L	Genecards
CD40 Ligand	CD40LG	Genecards
Cyclin Dependent Kinase 5	CDK5	Genecards
Glypican 3	GPC3	Genecards
Gamma-Aminobutyric Acid Type A Receptor Subunit Beta1	GABRB1	Genecards
Growth Hormone Releasing Hormone	GHRH	Genecards
Ceruloplasmin	CP	Genecards
Histamine N-Methyltransferase	HNMT	Genecards
Zinc Finger MIZ-Type Containing 1	ZMIZ1	Genecards
Peptidase D	PEPD	Genecards
Bromodomain Containing 4	BRD4	Genecards
Neurofilament Light Chain	NEFL	Genecards
BTB Domain Containing 16	BTBD16	Genecards
AFG1 Like ATPase	AFG1L	Genecards
Expanded Repeat Domain, CAG/CTG 1	ERDA1	Genecards
Neurofilament Heavy Chain	NEFH	Genecards
Farnesyl-Diphosphate Farnesyltransferase 1	FDFT1	Genecards
Zinc Finger Protein, FOG Family Member 2	ZFPM2	Genecards
Sigma Non-Opioid Intracellular Receptor 1	SIGMAR1	Genecards
Protein Phosphatase 3 Catalytic Subunit Alpha	PPP3CA	Genecards
SLIT And NTRK Like Family Member 1	SLITRK1	Genecards
DNA Replication Helicase/Nuclease 2	DNA2	Genecards
G Protein-Coupled Receptor 101	GPR101	Genecards
Sortilin 1	SORT1	Genecards
RB Transcriptional Corepressor 1	RB1	Genecards
Cut Like Homeobox 1	CUX1	Genecards
Prolyl 4-Hydroxylase, Transmembrane	P4HTM	Genecards
Mastermind Like Domain Containing 1	MAMLD1	Genecards
Sulfatase Modifying Factor 1	SUMF1	Genecards
Potassium Voltage-Gated Channel Subfamily H Member 1	KCNH1	Genecards
Protein Kinase C Zeta	PRKCZ	Genecards
Replication Factor C Subunit 2	RFC2	Genecards
Claudin 4	CLDN4	Genecards
GTF2I Repeat Domain Containing 1	GTF2IRD1	Genecards
Claudin 3	CLDN3	Genecards
Bromodomain PHD Finger Transcription Factor	BPTF	Genecards
FKBP Prolyl Isomerase Family Member 6 (Inactive)	FKBP6	Genecards
Linker For Activation Of T Cells Family Member 2	LAT2	Genecards
Transducin Beta Like 2	TBL2	Genecards
Abhydrolase Domain Containing 11	ABHD11	Genecards
BAF Chromatin Remodeling Complex Subunit BCL7B	BCL7B	Genecards
GTF2I Repeat Domain Containing 2	GTF2IRD2	Genecards
VPS37D Subunit Of ESCRT-I	VPS37D	Genecards
Methyltransferase Like 27	METTL27	Genecards
Transmembrane Protein 270	TMEM270	Genecards
G Protein Subunit Alpha O1	GNAO1	Genecards
Fatty Acid Desaturase 2	FADS2	Genecards
Solute Carrier Family 26 Member 1	SLC26A1	Genecards
Galactosylceramidase	GALC	Genecards
Glycoprotein Ib Platelet Subunit Beta	GP1BB	Genecards
5-Hydroxytryptamine Receptor 4	HTR4	Genecards
TNF Receptor Superfamily Member 1B	TNFRSF1B	Genecards
Beta-1,3-Glucuronyltransferase 3	B3GAT3	Genecards
Phosphodiesterase 4A	PDE4A	Genecards
Dual Oxidase 2	DUOX2	Genecards
Zinc Finger Protein 292	ZNF292	Genecards
Dual Oxidase Maturation Factor 2	DUOXA2	Genecards
Mannose-6-Phosphate Receptor, Cation Dependent	M6PR	Genecards
RNA, U4atac Small Nuclear (U12-Dependent Splicing)	RNU4ATAC	Genecards
Activin A Receptor Like Type 1	ACVRL1	Genecards
Matrin 3	MATR3	Genecards
SRY-Box Transcription Factor 11	SOX11	Genecards
WASH Complex Subunit 4	WASHC4	Genecards
Ezrin	EZR	Genecards
Mitochondrially Encoded NADH:Ubiquinone Oxidoreductase Core Subunit 4	MT-ND4	Genecards
Cytochrome C, Somatic	CYCS	Genecards
Delta Like Canonical Notch Ligand 3	DLL3	Genecards
Ectonucleotide Pyrophosphatase/Phosphodiesterase 1	ENPP1	Genecards
Polynucleotide Kinase 3'-Phosphatase	PNKP	Genecards
Small Vasohibin Binding Protein	SVBP	Genecards
Dedicator Of Cytokinesis 3	DOCK3	Genecards
SKI Proto-Oncogene	SKI	Genecards
Wnt Family Member 10A	WNT10A	Genecards
Thyroid Stimulating Hormone Receptor	TSHR	Genecards
Histidine Decarboxylase	HDC	Genecards
B Cell Scaffold Protein With Ankyrin Repeats 1	BANK1	Genecards
Ectodysplasin A2 Receptor	EDA2R	Genecards
CLN5 Intracellular Trafficking Protein	CLN5	Genecards
CLN8 Transmembrane ER And ERGIC Protein	CLN8	Genecards
Cytochrome P450 Family 21 Subfamily A Member 2	CYP21A2	Genecards
Protein Phosphatase 2 Regulatory Subunit B'Delta	PPP2R5D	Genecards
Chloride Voltage-Gated Channel 4	CLCN4	Genecards
Nucleoredoxin	NXN	Genecards
EGF Containing Fibulin Extracellular Matrix Protein 2	EFEMP2	Genecards
Sushi Repeat Containing Protein X-Linked 2	SRPX2	Genecards
Aminolevulinate Dehydratase	ALAD	Genecards
DnaJ Heat Shock Protein Family (Hsp40) Member C5	DNAJC5	Genecards
Diacylglycerol Lipase Alpha	DAGLA	Genecards
Interleukin 18 Receptor 1	IL18R1	Genecards
OCRL Inositol Polyphosphate-5-Phosphatase	OCRL	Genecards
Trio Rho Guanine Nucleotide Exchange Factor	TRIO	Genecards
Ubiquitin Recognition Factor In ER Associated Degradation 1	UFD1	Genecards
Dynein 2 Intermediate Chain 1	DYNC2I1	Genecards
Tectonic Family Member 3	TCTN3	Genecards
Ataxin 7	ATXN7	Genecards
Proteasome 26S Subunit, Non-ATPase 9	PSMD9	Genecards
Ubiquitin Conjugating Enzyme E2 A	UBE2A	Genecards
Cytochrome P450 Family 2 Subfamily E Member 1	CYP2E1	Genecards
Collagen Type VI Alpha 2 Chain	COL6A2	Genecards
Collagen Type VI Alpha 1 Chain	COL6A1	Genecards
SWI/SNF Related, Matrix Associated, Actin Dependent Regulator Of Chromatin Subfamily C Member 2	SMARCC2	Genecards
Muscle RAS Oncogene Homolog	MRAS	Genecards
Jumonji Domain Containing 1C	JMJD1C	Genecards
Enhancer Of Zeste 2 Polycomb Repressive Complex 2 Subunit	EZH2	Genecards
Melanocortin 2 Receptor	MC2R	Genecards
SRY-Box Transcription Factor 6	SOX6	Genecards
ST3 Beta-Galactoside Alpha-2,3-Sialyltransferase 3	ST3GAL3	Genecards
Forkhead Box A2	FOXA2	Genecards
Epithelial Cell Adhesion Molecule	EPCAM	Genecards
Mannosidase Beta	MANBA	Genecards
Dynein Cytoplasmic 1 Heavy Chain 1	DYNC1H1	Genecards
GATA Binding Protein 6	GATA6	Genecards
Receptor Interacting Serine/Threonine Kinase 4	RIPK4	Genecards
Forkhead Box L2	FOXL2	Genecards
Twist Family BHLH Transcription Factor 1	TWIST1	Genecards
G Protein Subunit Beta 1	GNB1	Genecards
Netrin G1	NTNG1	Genecards
Ferric Chelate Reductase 1 Like	FRRS1L	Genecards
Cbl Proto-Oncogene	CBL	Genecards
Ribosomal Protein S27a	RPS27A	Genecards
Fukutin Related Protein	FKRP	Genecards
Translin Associated Factor X	TSNAX	Genecards
MutS Homolog 6	MSH6	Genecards
Cilia And Flagella Associated Protein 410	CFAP410	Genecards
MicroRNA 146a	MIR146A	Genecards
Zinc Finger SWIM-Type Containing 6	ZSWIM6	Genecards
Fc Gamma Receptor IIIb	FCGR3B	Genecards
HtrA Serine Peptidase 2	HTRA2	Genecards
Ataxin 8	ATXN8	Genecards
Inter-Alpha-Trypsin Inhibitor Heavy Chain 4	ITIH4	Genecards
Macrophage Stimulating 1	MST1	Genecards
CASP2 And RIPK1 Domain Containing Adaptor With Death Domain	CRADD	Genecards
Tumor Suppressor Candidate 3	TUSC3	Genecards
UFM1 Specific Peptidase 2	UFSP2	Genecards
Mitochondrially Encoded TRNA-Ser (UCN) 1	MT-TS1	Genecards
Mitochondrially Encoded TRNA-Leu (CUN) 2	MT-TL2	Genecards
Mitochondrially Encoded TRNA-Asn (AAU/C)	MT-TN	Genecards
Transmembrane Protein 107	TMEM107	Genecards
Hyaluronidase 1	HYAL1	Genecards
Phosphatidylinositol Glycan Anchor Biosynthesis Class P	PIGP	Genecards
Ribosomal Protein L11	RPL11	Genecards
Ribosomal Protein L5	RPL5	Genecards
Ribosomal Protein S10	RPS10	Genecards
Cysteinyl-TRNA Synthetase 1	CARS1	Genecards
5-Hydroxytryptamine Receptor 3D	HTR3D	Genecards
Hemoglobin Subunit Beta	HBB	Genecards
Serpin Family A Member 6	SERPINA6	Genecards
Erythropoietin	EPO	Genecards
Lysine Acetyltransferase 6A	KAT6A	Genecards
Cytosolic Thiouridylase Subunit 2	CTU2	Genecards
Opioid Receptor Kappa 1	OPRK1	Genecards
G Protein-Coupled Receptor 39	GPR39	Genecards
Erb-B2 Receptor Tyrosine Kinase 2	ERBB2	Genecards
Jumonji Domain Containing 8	JMJD8	Genecards
Nitric Oxide Synthase 1 Adaptor Protein	NOS1AP	Genecards
Glutamate Metabotropic Receptor 4	GRM4	Genecards
Notch Receptor 2	NOTCH2	Genecards
Limb Development Membrane Protein 1	LMBR1	Genecards
Semaphorin 3A	SEMA3A	Genecards
Zinc Finger CCCH-Type Containing 14	ZC3H14	Genecards
Artemin	ARTN	Genecards
EYA Transcriptional Coactivator And Phosphatase 1	EYA1	Genecards
N-Acetylglucosamine-1-Phosphate Transferase Subunits Alpha And Beta	GNPTAB	Genecards
Intraflagellar Transport 81	IFT81	Genecards
Solute Carrier Family 6 Member 9	SLC6A9	Genecards
SWI/SNF Related, Matrix Associated, Actin Dependent Regulator Of Chromatin, Subfamily E, Member 1	SMARCE1	Genecards
MicroRNA 183	MIR183	Genecards
Kininogen 1	KNG1	Genecards
Cathepsin D	CTSD	Genecards
Myeloperoxidase	MPO	Genecards
Opsin 5	OPN5	Genecards
Gamma-Aminobutyric Acid Type A Receptor Subunit Alpha3	GABRA3	Genecards
LFNG O-Fucosylpeptide 3-Beta-N-Acetylglucosaminyltransferase	LFNG	Genecards
Alpha-N-Acetylgalactosaminidase	NAGA	Genecards
Histone Cell Cycle Regulator	HIRA	Genecards
AMMECR Nuclear Protein 1	AMMECR1	Genecards
DNA Ligase 4	LIG4	Genecards
VAMP Associated Protein B And C	VAPB	Genecards
MCHR2 Antisense RNA 1	MCHR2-AS1	Genecards
Retinol Binding Protein 4	RBP4	Genecards
SET Domain Containing 2, Histone Lysine Methyltransferase	SETD2	Genecards
2',3'-Cyclic Nucleotide 3' Phosphodiesterase	CNP	Genecards
Checkpoint Kinase 2	CHEK2	Genecards
LIF Receptor Subunit Alpha	LIFR	Genecards
Peroxisomal Biogenesis Factor 13	PEX13	Genecards
Potassium Voltage-Gated Channel Subfamily A Regulatory Beta Subunit 2	KCNAB2	Genecards
Spermine Synthase	SMS	Genecards
Centrosomal Protein 85 Like	CEP85L	Genecards
Secreted Phosphoprotein 1	SPP1	Genecards
Complement C4B (Chido Blood Group)	C4B	Genecards
Amyloid Beta Precursor Protein Binding Family B Member 1	APBB1	Genecards
AF4/FMR2 Family Member 2	AFF2	Genecards
Potassium Voltage-Gated Channel Subfamily A Member 2	KCNA2	Genecards
Calcium/Calmodulin Dependent Serine Protein Kinase	CASK	Genecards
PHD Finger Protein 8	PHF8	Genecards
Armadillo Repeat Containing 5	ARMC5	Genecards
Adenylate Cyclase 10	ADCY10	Genecards
Mitogen-Activated Protein Kinase 3	MAPK3	Genecards
ADAM Metallopeptidase With Thrombospondin Type 1 Motif 2	ADAMTS2	Genecards
Potassium Voltage-Gated Channel Subfamily Q Member 1	KCNQ1	Genecards
Heterogeneous Nuclear Ribonucleoprotein K	HNRNPK	Genecards
Reticulon 4	RTN4	Genecards
Phosphatidylinositol Glycan Anchor Biosynthesis Class Q	PIGQ	Genecards
Iodothyronine Deiodinase 2	DIO2	Genecards
ATM Serine/Threonine Kinase	ATM	Genecards
T-Box Transcription Factor 5	TBX5	Genecards
Crystallin Alpha A	CRYAA	Genecards
NFKB Inhibitor Alpha	NFKBIA	Genecards
Beta-1,3-N-Acetylgalactosaminyltransferase 2	B3GALNT2	Genecards
Multiple EGF Like Domains 8	MEGF8	Genecards
Geminin DNA Replication Inhibitor	GMNN	Genecards
Potassium Voltage-Gated Channel Subfamily H Member 5	KCNH5	Genecards
Aquaporin 4	AQP4	Genecards
Vasoactive Intestinal Peptide Receptor 2	VIPR2	Genecards
Aminoadipate Aminotransferase	AADAT	Genecards
Transcription Termination Factor 2	TTF2	Genecards
Solute Carrier Family 5 Member 7	SLC5A7	Genecards
BicC Family RNA Binding Protein 1	BICC1	Genecards
Mitochondrially Encoded ATP Synthase Membrane Subunit 6	MT-ATP6	Genecards
RNA Polymerase III Subunit B	POLR3B	Genecards
Calcium Activated Nucleotidase 1	CANT1	Genecards
Lipocalin 2	LCN2	Genecards
DEAD-Box Helicase 3 X-Linked	DDX3X	Genecards
C-C Motif Chemokine Receptor 5	CCR5	Genecards
Enolase 2	ENO2	Genecards
Cholecystokinin A Receptor	CCKAR	Genecards
Cytochrome P450 Family 17 Subfamily A Member 1	CYP17A1	Genecards
RecQ Like Helicase 4	RECQL4	Genecards
Proenkephalin	PENK	Genecards
Potocki-Shaffer Syndrome	PSS	Genecards
Multiple Sclerosis, Susceptibility To, 3	MS3	Genecards
Multiple Sclerosis, Susceptiblity To, 4	MS4	Genecards
Multiple Sclerosis, Susceptibility To, 2	MS2	Genecards
Insulin Like Growth Factor Binding Protein 2	IGFBP2	Genecards
MicroRNA 155	MIR155	Genecards
ATP Binding Cassette Subfamily B Member 11	ABCB11	Genecards
Calmodulin-Lysine N-Methyltransferase	CAMKMT	Genecards
Ephrin B1	EFNB1	Genecards
Mediator Complex Subunit 25	MED25	Genecards
8-Oxoguanine DNA Glycosylase	OGG1	Genecards
Speckle Type BTB/POZ Protein	SPOP	Genecards
LDL Receptor Related Protein 1	LRP1	Genecards
Tectonic Family Member 2	TCTN2	Genecards
Solute Carrier Family 20 Member 2	SLC20A2	Genecards
Dual Specificity Phosphatase 19	DUSP19	Genecards
Coproporphyrinogen Oxidase	CPOX	Genecards
Potassium Voltage-Gated Channel Subfamily H Member 2	KCNH2	Genecards
Tetraspanin 7	TSPAN7	Genecards
Dolichyl-Phosphate Mannosyltransferase Subunit 1, Catalytic	DPM1	Genecards
Vesicle Associated Membrane Protein 2	VAMP2	Genecards
Double PHD Fingers 2	DPF2	Genecards
Urocortin	UCN	Genecards
Inhibitor Of Nuclear Factor Kappa B Kinase Regulatory Subunit Gamma	IKBKG	Genecards
Toll Like Receptor 2	TLR2	Genecards
Gelsolin	GSN	Genecards
Microtubule Associated Protein RP/EB Family Member 2	MAPRE2	Genecards
CCR4-NOT Transcription Complex Subunit 1	CNOT1	Genecards
CXXC Repeat Containing Interactor Of PDZ3 Domain	CRIPT	Genecards
N-Acylsphingosine Amidohydrolase 1	ASAH1	Genecards
MicroRNA 29a	MIR29A	Genecards
Selectin E	SELE	Genecards
Potassium Inwardly Rectifying Channel Subfamily J Member 11	KCNJ11	Genecards
Heat Shock Protein Family A (Hsp70) Member 9	HSPA9	Genecards
EPH Receptor A4	EPHA4	Genecards
Phosphofurin Acidic Cluster Sorting Protein 1	PACS1	Genecards
SEC24 Homolog C, COPII Coat Complex Component	SEC24C	Genecards
SWI/SNF Related, Matrix Associated, Actin Dependent Regulator Of Chromatin, Subfamily D, Member 1	SMARCD1	Genecards
Ubiquitin Conjugating Enzyme E2 L3	UBE2L3	Genecards
Dynein 2 Intermediate Chain 2	DYNC2I2	Genecards
Zinc Finger And BTB Domain Containing 18	ZBTB18	Genecards
Ubiquitin Specific Peptidase 27 X-Linked	USP27X	Genecards
Arrestin Beta 2	ARRB2	Genecards
Protein Tyrosine Phosphatase Receptor Type G	PTPRG	Genecards
ATP Binding Cassette Subfamily A Member 7	ABCA7	Genecards
Keratinocyte Differentiation Factor 1	KDF1	Genecards
CD4 Molecule	CD4	Genecards
TRAF2 And NCK Interacting Kinase	TNIK	Genecards
Enhancer Of MRNA Decapping 3	EDC3	Genecards
Lectin, Mannose Binding 2 Like	LMAN2L	Genecards
Vimentin	VIM	Genecards
C-X-C Motif Chemokine Ligand 12	CXCL12	Genecards
Contactin Associated Protein 1	CNTNAP1	Genecards
Cathelicidin Antimicrobial Peptide	CAMP	Genecards
Angiogenin	ANG	Genecards
Neurochondrin	NCDN	Genecards
Ripply Transcriptional Repressor 2	RIPPLY2	Genecards
Peroxisomal Biogenesis Factor 12	PEX12	Genecards
Progesterone Receptor	PGR	Genecards
Natriuretic Peptide Receptor 2	NPR2	Genecards
Myosin Heavy Chain 3	MYH3	Genecards
Beta-1,4-Galactosyltransferase 7	B4GALT7	Genecards
Paired Box 1	PAX1	Genecards
T-Box Transcription Factor 20	TBX20	Genecards
Migraine, Several Forms	MGR6	Genecards
Paraoxonase 2	PON2	Genecards
MEFV Innate Immuity Regulator, Pyrin	MEFV	Genecards
Mitogen-Activated Protein Kinase 14	MAPK14	Genecards
Fragile Histidine Triad Diadenosine Triphosphatase	FHIT	Genecards
RAB3 GTPase Activating Non-Catalytic Protein Subunit 2	RAB3GAP2	Genecards
Septin 9	SEPTIN9	Genecards
Fms Related Receptor Tyrosine Kinase 4	FLT4	Genecards
CD79a Molecule	CD79A	Genecards
Latent Transforming Growth Factor Beta Binding Protein 3	LTBP3	Genecards
AT-Rich Interaction Domain 1A	ARID1A	Genecards
MutS Homolog 4	MSH4	Genecards
Potassium Inwardly Rectifying Channel Subfamily J Member 5	KCNJ5	Genecards
Calcium/Calmodulin Dependent Protein Kinase II Alpha	CAMK2A	Genecards
Complexin 2	CPLX2	Genecards
Solute Carrier Family 2 Member 2	SLC2A2	Genecards
Sperm Associated Antigen 1	SPAG1	Genecards
Transmembrane Protein With Metallophosphoesterase Domain	TMPPE	Genecards
Cystatin C	CST3	Genecards
Myelin Basic Protein	MBP	Genecards
VANGL Planar Cell Polarity Protein 2	VANGL2	Genecards
Interferon Beta 1	IFNB1	Genecards
MicroRNA 198	MIR198	Genecards
Heat Shock Protein Family A (Hsp70) Member 4	HSPA4	Genecards
BLK Proto-Oncogene, Src Family Tyrosine Kinase	BLK	Genecards
Peroxisomal Biogenesis Factor 5	PEX5	Genecards
SH3 And PX Domains 2B	SH3PXD2B	Genecards
Methylenetetrahydrofolate Dehydrogenase, Cyclohydrolase And Formyltetrahydrofolate Synthetase 1	MTHFD1	Genecards
HECT, C2 And WW Domain Containing E3 Ubiquitin Protein Ligase 2	HECW2	Genecards
CD36 Molecule	CD36	Genecards
Cholinergic Receptor Nicotinic Delta Subunit	CHRND	Genecards
Transaldolase 1	TALDO1	Genecards
ATP Binding Cassette Subfamily B Member 4	ABCB4	Genecards
Fibroblast Growth Factor 14	FGF14	Genecards
G Protein-Coupled Receptor 35	GPR35	Genecards
Lysine Acetyltransferase 8	KAT8	Genecards
Mediator Complex Subunit 27	MED27	Genecards
Aggrecan	ACAN	Genecards
Protein Kinase D1	PRKD1	Genecards
Fc Gamma Receptor IIa	FCGR2A	Genecards
Hexosaminidase Subunit Alpha	HEXA	Genecards
Helicase, Lymphoid Specific	HELLS	Genecards
Dynein Cytoplasmic 2 Light Intermediate Chain 1	DYNC2LI1	Genecards
Cytochrome P450 Family 1 Subfamily B Member 1	CYP1B1	Genecards
Inducible T Cell Costimulator Ligand	ICOSLG	Genecards
Cholinergic Receptor Nicotinic Gamma Subunit	CHRNG	Genecards
BRCA1 DNA Repair Associated	BRCA1	Genecards
Nuclear Factor I B	NFIB	Genecards
Ubiquitination Factor E4B	UBE4B	Genecards
Podoplanin	PDPN	Genecards
Castor Zinc Finger 1	CASZ1	Genecards
Matrix Metallopeptidase 23B	MMP23B	Genecards
Leucine Zipper Protein 1	LUZP1	Genecards
ADP Ribosylation Factor 1	ARF1	Genecards
Interleukin 1 Receptor Accessory Protein Like 2	IL1RAPL2	Genecards
Cyclin Dependent Kinase Inhibitor 2C	CDKN2C	Genecards
Enoyl-CoA Hydratase And 3-Hydroxyacyl CoA Dehydrogenase	EHHADH	Genecards
RAB23, Member RAS Oncogene Family	RAB23	Genecards
C-C Motif Chemokine Ligand 3	CCL3	Genecards
Solute Carrier Family 3 Member 1	SLC3A1	Genecards
CD14 Molecule	CD14	Genecards
Peroxisomal Biogenesis Factor 7	PEX7	Genecards
Proteasome 26S Subunit, Non-ATPase 12	PSMD12	Genecards
ATPase Phospholipid Transporting 8B1	ATP8B1	Genecards
Lipase C, Hepatic Type	LIPC	Genecards
MicroRNA 9-1	MIR9-1	Genecards
Acetylserotonin O-Methyltransferase	ASMT	Genecards
ADAMTS Like 2	ADAMTSL2	Genecards
Scavenger Receptor Class F Member 2	SCARF2	Genecards
Paired Box 8	PAX8	Genecards
Valyl-TRNA Synthetase 1	VARS1	Genecards
Hepatocyte Nuclear Factor 4 Alpha	HNF4A	Genecards
ABL Proto-Oncogene 1, Non-Receptor Tyrosine Kinase	ABL1	Genecards
Ankyrin 1	ANK1	Genecards
Zinc Finger Protein 81	ZNF81	Genecards
Solute Carrier Family 30 Member 8	SLC30A8	Genecards
Solute Carrier Family 9 Member A6	SLC9A6	Genecards
Neuronal Growth Regulator 1	NEGR1	Genecards
Shugoshin 2	SGO2	Genecards
Neuroligin 4 X-Linked	NLGN4X	Genecards
Collagen Type XVIII Alpha 1 Chain	COL18A1	Genecards
Collectin Subfamily Member 11	COLEC11	Genecards
Exocyst Complex Component 2	EXOC2	Genecards
Nucleoporin 88	NUP88	Genecards
SMG9 Nonsense Mediated MRNA Decay Factor	SMG9	Genecards
TBC1 Domain Containing Kinase	TBCK	Genecards
Solute Carrier Family 19 Member 1	SLC19A1	Genecards
Glucagon	GCG	Genecards
Plasminogen Activator, Tissue Type	PLAT	Genecards
PINK1 Antisense RNA	PINK1-AS	Genecards
Intraflagellar Transport 52	IFT52	Genecards
Semaphorin 4D	SEMA4D	Genecards
Mediator Complex Subunit 23	MED23	Genecards
Membrane Bound O-Acyltransferase Domain Containing 7	MBOAT7	Genecards
Serine Protease 12	PRSS12	Genecards
Centrosomal Protein 78	CEP78	Genecards
Chromosome 12 Open Reading Frame 4	C12orf4	Genecards
Adenylate Cyclase 8	ADCY8	Genecards
Latent Transforming Growth Factor Beta Binding Protein 2	LTBP2	Genecards
ATPase Plasma Membrane Ca2+ Transporting 2	ATP2B2	Genecards
Cyclin D1	CCND1	Genecards
Insulin Like Growth Factor 2 MRNA Binding Protein 2	IGF2BP2	Genecards
Tyrosinase	TYR	Genecards
Cyclin Dependent Kinase 10	CDK10	Genecards
QKI, KH Domain Containing RNA Binding	QKI	Genecards
Lysine Demethylase 5B	KDM5B	Genecards
Mitochondrially Encoded TRNA-His (CAU/C)	MT-TH	Genecards
Serpin Family A Member 1	SERPINA1	Genecards
BUB1 Mitotic Checkpoint Serine/Threonine Kinase	BUB1	Genecards
MKS Transition Zone Complex Subunit 1	MKS1	Genecards
DCC Netrin 1 Receptor	DCC	Genecards
Complement C3d Receptor 2	CR2	Genecards
RNA Polymerase I And III Subunit C	POLR1C	Genecards
Cell Division Cycle 73	CDC73	Genecards
Pseudouridine Synthase 7	PUS7	Genecards
Thrombospondin 1	THBS1	Genecards
RNA Binding Fox-1 Homolog 3	RBFOX3	Genecards
Solute Carrier Family 2 Member 4	SLC2A4	Genecards
Apoptosis Inducing Factor Mitochondria Associated 1	AIFM1	Genecards
Argonaute RISC Catalytic Component 2	AGO2	Genecards
Ganglioside Induced Differentiation Associated Protein 2	GDAP2	Genecards
Adhesion G Protein-Coupled Receptor G6	ADGRG6	Genecards
Dual Specificity Phosphatase 29	DUSP29	Genecards
Aldehyde Dehydrogenase 4 Family Member A1	ALDH4A1	Genecards
Decapping Enzyme, Scavenger	DCPS	Genecards
AlkB Homolog 8, TRNA Methyltransferase	ALKBH8	Genecards
Nucleobindin 2	NUCB2	Genecards
MN1 Proto-Oncogene, Transcriptional Regulator	MN1	Genecards
Peroxisomal Biogenesis Factor 1	PEX1	Genecards
FAM20A Golgi Associated Secretory Pathway Pseudokinase	FAM20A	Genecards
USH2A Antisense RNA 1	USH2A-AS1	Genecards
Heat Shock Protein Family A (Hsp70) Member 1B	HSPA1B	Genecards
RPL36A-HNRNPH2 Readthrough	RPL36A-HNRNPH2	Genecards
Leucine Rich Repeat Containing 7	LRRC7	Genecards
Peroxisome Proliferator Activated Receptor Alpha	PPARA	Genecards
Major Histocompatibility Complex, Class I, C	HLA-C	Genecards
Polo Like Kinase 2	PLK2	Genecards
Kinetochore Localized Astrin (SPAG5) Binding Protein	KNSTRN	Genecards
Dmx Like 2	DMXL2	Genecards
Tryptophan 2,3-Dioxygenase	TDO2	Genecards
Cholinergic Receptor Nicotinic Alpha 1 Subunit	CHRNA1	Genecards
GNAS Antisense RNA 1	GNAS-AS1	Genecards
Fraser Extracellular Matrix Complex Subunit 1	FRAS1	Genecards
Inturned Planar Cell Polarity Protein	INTU	Genecards
Ciliogenesis Associated Kinase 1	CILK1	Genecards
Proprotein Convertase Subtilisin/Kexin Type 5	PCSK5	Genecards
Histamine Receptor H1	HRH1	Genecards
Interferon Alpha And Beta Receptor Subunit 1	IFNAR1	Genecards
Cell Division Cycle 42	CDC42	Genecards
Annexin A2	ANXA2	Genecards
C-X3-C Motif Chemokine Ligand 1	CX3CL1	Genecards
Ferritin Heavy Chain 1	FTH1	Genecards
Heat Shock Protein Family A (Hsp70) Member 5	HSPA5	Genecards
F-Box And WD Repeat Domain Containing 11	FBXW11	Genecards
TRNA Methyltransferase 1	TRMT1	Genecards
Actin Like 6A	ACTL6A	Genecards
UPF3B Regulator Of Nonsense Mediated MRNA Decay	UPF3B	Genecards
Intraflagellar Transport 80	IFT80	Genecards
Mesoderm Posterior BHLH Transcription Factor 2	MESP2	Genecards
BCL6 Corepressor Like 1	BCORL1	Genecards
KIAA0753	KIAA0753	Genecards
ATP Binding Cassette Subfamily C Member 8	ABCC8	Genecards
SRY-Box Transcription Factor 3	SOX3	Genecards
Prominin 1	PROM1	Genecards
MAGUK P55 Scaffold Protein 4	MPP4	Genecards
Chromosome 9 Open Reading Frame 72 Repeat Instability Region	LOC109504728	Genecards
Sp7 Transcription Factor	SP7	Genecards
Adenosine Deaminase TRNA Specific 3	ADAT3	Genecards
Interferon Regulatory Factor 5	IRF5	Genecards
U6 SnRNA Biogenesis Phosphodiesterase 1	USB1	Genecards
Cytoplasmic FMR1 Interacting Protein 2	CYFIP2	Genecards
Potassium Two Pore Domain Channel Subfamily K Member 4	KCNK4	Genecards
Aryl Hydrocarbon Receptor Nuclear Translocator Like 2	ARNTL2	Genecards
Presequence Translocase Associated Motor 16	PAM16	Genecards
Mediator Complex Subunit 13	MED13	Genecards
WD Repeat And FYVE Domain Containing 3	WDFY3	Genecards
Trinucleotide Repeat Containing Adaptor 6B	TNRC6B	Genecards
Versican	VCAN	Genecards
SZT2 Subunit Of KICSTOR Complex	SZT2	Genecards
Cathepsin A	CTSA	Genecards
Platelet And Endothelial Cell Adhesion Molecule 1	PECAM1	Genecards
Peripherin	PRPH	Genecards
Cereblon	CRBN	Genecards
PMS1 Homolog 1, Mismatch Repair System Component	PMS1	Genecards
THO Complex 2	THOC2	Genecards
Transcriptional Repressor GATA Binding 1	TRPS1	Genecards
Lon Peptidase 1, Mitochondrial	LONP1	Genecards
Collagen Type VI Alpha 3 Chain	COL6A3	Genecards
Glutathione S-Transferase Mu 1	GSTM1	Genecards
Serum/Glucocorticoid Regulated Kinase 1	SGK1	Genecards
Bromodomain And PHD Finger Containing 1	BRPF1	Genecards
Schizophrenia Disorder 6	SCZD6	Genecards
Schizophrenia Disorder 8	SCZD8	Genecards
Schizophrenia Disorder 1	SCZD1	Genecards
Schizophrenia Disorder 10 (Periodic Catatonia)	SCZD10	Genecards
Solute Carrier Family 39 Member 13	SLC39A13	Genecards
Kinesin Family Member 5C	KIF5C	Genecards
DNA Methyltransferase 3 Alpha	DNMT3A	Genecards
Clusterin	CLU	Genecards
Adaptor Related Protein Complex 4 Subunit Epsilon 1	AP4E1	Genecards
Ring Finger Protein, LIM Domain Interacting	RLIM	Genecards
Tubulin Folding Cofactor E	TBCE	Genecards
Forkhead Box P3	FOXP3	Genecards
La Ribonucleoprotein 7, Transcriptional Regulator	LARP7	Genecards
Peroxisomal Biogenesis Factor 11 Beta	PEX11B	Genecards
Sorting Nexin 14	SNX14	Genecards
Purinergic Receptor P2Y12	P2RY12	Genecards
Proteasome 20S Subunit Beta 8	PSMB8	Genecards
Carboxypeptidase N Subunit 1	CPN1	Genecards
Mitochondrially Encoded TRNA-Thr (ACN)	MT-TT	Genecards
Basic Helix-Loop-Helix Family Member E41	BHLHE41	Genecards
Apolipoprotein A1	APOA1	Genecards
Succinate Dehydrogenase Complex Flavoprotein Subunit A	SDHA	Genecards
Mitochondrially Encoded Cytochrome C Oxidase II	MT-CO2	Genecards
Neuropeptide S Receptor 1	NPSR1	Genecards
Neurotensin	NTS	Genecards
Eukaryotic Translation Initiation Factor 2 Subunit Gamma	EIF2S3	Genecards
Ribosomal Protein L35a	RPL35A	Genecards
Ribosomal Protein S17	RPS17	Genecards
Solute Carrier Family 25 Member 22	SLC25A22	Genecards
Lipase Family Member N	LIPN	Genecards
Zinc Finger Protein 41	ZNF41	Genecards
Nicotinamide Nucleotide Adenylyltransferase 1	NMNAT1	Genecards
OFD1 Centriole And Centriolar Satellite Protein	OFD1	Genecards
Heparan Sulfate 2-O-Sulfotransferase 1	HS2ST1	Genecards
MicroRNA 659	MIR659	Genecards
Retinoid Isomerohydrolase RPE65	RPE65	Genecards
Bardet-Biedl Syndrome 10	BBS10	Genecards
Thyroid Hormone Receptor Interactor 13	TRIP13	Genecards
CYLD Lysine 63 Deubiquitinase	CYLD	Genecards
FMR1 Antisense RNA 1	FMR1-AS1	Genecards
Chimerin 1	CHN1	Genecards
Lysyl Oxidase Like 3	LOXL3	Genecards
ATP Binding Cassette Subfamily A Member 13	ABCA13	Genecards
MUS81 Structure-Specific Endonuclease Subunit	MUS81	Genecards
Solute Carrier Family 6 Member 8	SLC6A8	Genecards
TRNA Nucleotidyl Transferase 1	TRNT1	Genecards
Embryonic Ectoderm Development	EED	Genecards
Transmembrane Protein 231	TMEM231	Genecards
Forkhead Box P1	FOXP1	Genecards
Interferon Alpha 2	IFNA2	Genecards
Rac/Cdc42 Guanine Nucleotide Exchange Factor 6	ARHGEF6	Genecards
ANKH Inorganic Pyrophosphate Transport Regulator	ANKH	Genecards
Eukaryotic Translation Initiation Factor 4E	EIF4E	Genecards
Intraflagellar Transport 140	IFT140	Genecards
Ubiquitin Protein Ligase E3 Component N-Recognin 7	UBR7	Genecards
Hes Family BHLH Transcription Factor 7	HES7	Genecards
Coenzyme A Synthase	COASY	Genecards
Glucosamine (N-Acetyl)-6-Sulfatase	GNS	Genecards
Poly(ADP-Ribose) Polymerase 1	PARP1	Genecards
Caspase 9	CASP9	Genecards
Glyceraldehyde-3-Phosphate Dehydrogenase	GAPDH	Genecards
Chromogranin A	CHGA	Genecards
Selectin L	SELL	Genecards
MAGE Family Member L2	MAGEL2	Genecards
Palmitoyl-Protein Thioesterase 1	PPT1	Genecards
Filamin C	FLNC	Genecards
Rap Guanine Nucleotide Exchange Factor 3	RAPGEF3	Genecards
Prickle Planar Cell Polarity Protein 1	PRICKLE1	Genecards
ST3 Beta-Galactoside Alpha-2,3-Sialyltransferase 5	ST3GAL5	Genecards
Cadherin 13	CDH13	Genecards
Ectopic P-Granules Autophagy Protein 5 Homolog	EPG5	Genecards
Electron Transfer Flavoprotein Subunit Beta	ETFB	Genecards
MYC Proto-Oncogene, BHLH Transcription Factor	MYC	Genecards
Collagen Type XII Alpha 1 Chain	COL12A1	Genecards
Colony Stimulating Factor 3	CSF3	Genecards
Patched 2	PTCH2	Genecards
Glutamate Ionotropic Receptor NMDA Type Subunit 3A	GRIN3A	Genecards
Diacylglycerol Kinase Gamma	DGKG	Genecards
Transferrin Receptor	TFRC	Genecards
Natriuretic Peptide A	NPPA	Genecards
Component Of Oligomeric Golgi Complex 2	COG2	Genecards
Serine/Threonine Kinase 32C	STK32C	Genecards
Decaprenyl Diphosphate Synthase Subunit 1	PDSS1	Genecards
Klotho	KL	Genecards
Aldehyde Dehydrogenase 6 Family Member A1	ALDH6A1	Genecards
Homeostatic Iron Regulator	HFE	Genecards
Apoptotic Peptidase Activating Factor 1	APAF1	Genecards
RAD54 Like	RAD54L	Genecards
Bromodomain Testis Associated	BRDT	Genecards
Apolipoprotein L2	APOL2	Genecards
Apolipoprotein L4	APOL4	Genecards
Insulin Like 6	INSL6	Genecards
Uncharacterized LOC100130987	LOC100130987	Genecards
Gilles De La Tourette Syndrome	GTS	Genecards
Panic Disorder 1	PAND1	Genecards
Schizophrenia Disorder 2	SCZD2	Genecards
Schizophrenia Disorder 3	SCZD3	Genecards
Schizophrenia Disorder 7	SCZD7	Genecards
Cystatin B Upstream Repeat Instability Region	LOC109029533	Genecards
Chromosome 1q21.1 Duplication Syndrome	DUP1Q21	Genecards
Migraine With Aura, Susceptibility To	MGR1	Genecards
Migraine With Or Without Aura, Susceptibility To, 10	MGR10	Genecards
Migraine With Or Without Aura, Susceptibility To, 11	MGR11	Genecards
Migraine, With Or Without Aura, Susceptibility To, 12	MGR12	Genecards
Migraine, Familial Typical, Susceptibility To	MGR2	Genecards
Migraine, Familial, With Or Without Aura, Susceptibility To	MGR3	Genecards
Migraine With Or Without Aura, Susceptibility To, 5	MGR5	Genecards
Migraine, Susceptibility To, 8	MGR8	Genecards
Schizophrenia 12	SCZD12	Genecards
Schizophrenia 13	SCZD13	Genecards
Schizophrenia, Susceptibility To, 14	SCZD14	Genecards
Schizophrenia Susceptibility Locus, Chromosome 10q-Related	SCZD11	Genecards
Toll Like Receptor 3	TLR3	Genecards
Cholinergic Receptor Nicotinic Alpha 5 Subunit	CHRNA5	Genecards
Replication Timing Regulatory Factor 1	RIF1	Genecards
Protein Kinase C Delta	PRKCD	Genecards
Adrenoceptor Beta 1	ADRB1	Genecards
Acyl-CoA Oxidase 1	ACOX1	Genecards
LIM Homeobox 3	LHX3	Genecards
Zinc Finger Protein 711	ZNF711	Genecards
Intraflagellar Transport 88	IFT88	Genecards
Steroid 5 Alpha-Reductase 3	SRD5A3	Genecards
Potassium Channel Tetramerization Domain Containing 1	KCTD1	Genecards
Short Stature Homeobox	SHOX	Genecards
Doublesex And Mab-3 Related Transcription Factor 1	DMRT1	Genecards
Glutamine Rich 1	QRICH1	Genecards
24-Dehydrocholesterol Reductase	DHCR24	Genecards
FRAS1 Related Extracellular Matrix 2	FREM2	Genecards
TSR2 Ribosome Maturation Factor	TSR2	Genecards
Xenotropic And Polytropic Retrovirus Receptor 1	XPR1	Genecards
Arrestin Beta 1	ARRB1	Genecards
D-Box Binding PAR BZIP Transcription Factor	DBP	Genecards
DIS3 Like 3'-5' Exoribonuclease 2	DIS3L2	Genecards
Solute Carrier Family 9 Member A7	SLC9A7	Genecards
Adenosine Deaminase RNA Specific	ADAR	Genecards
Cyclin Dependent Kinase Inhibitor 3	CDKN3	Genecards
Outer Mitochondrial Membrane Lipid Metabolism Regulator OPA3	OPA3	Genecards
Mitogen-Activated Protein Kinase Kinase Kinase 7	MAP3K7	Genecards
Fc Gamma Receptor IIb	FCGR2B	Genecards
Glutamate Ionotropic Receptor NMDA Type Subunit 2D	GRIN2D	Genecards
Lymphocyte Antigen 86	LY86	Genecards
Phospholipase A2 Group IIA	PLA2G2A	Genecards
Establishment Of Sister Chromatid Cohesion N-Acetyltransferase 2	ESCO2	Genecards
C-X-C Motif Chemokine Receptor 4	CXCR4	Genecards
Anti-Mullerian Hormone	AMH	Genecards
BUB3 Mitotic Checkpoint Protein	BUB3	Genecards
Gephyrin	GPHN	Genecards
Glutaminyl-TRNA Synthetase 1	QARS1	Genecards
SPARC Related Modular Calcium Binding 1	SMOC1	Genecards
Lamin A/C	LMNA	Genecards
Protein Tyrosine Kinase 7 (Inactive)	PTK7	Genecards
GM2 Ganglioside Activator	GM2A	Genecards
Paired Box 7	PAX7	Genecards
Urocortin 3	UCN3	Genecards
ANTXR Cell Adhesion Molecule 1	ANTXR1	Genecards
Peroxisomal Biogenesis Factor 10	PEX10	Genecards
Isoleucyl-TRNA Synthetase 2, Mitochondrial	IARS2	Genecards
Protein Phosphatase, Mg2+/Mn2+ Dependent 1B	PPM1B	Genecards
Cell Division Cycle Associated 7	CDCA7	Genecards
Dedicator Of Cytokinesis 6	DOCK6	Genecards
Shroom Family Member 4	SHROOM4	Genecards
Mitochondrially Encoded TRNA-Trp (UGA/G)	MT-TW	Genecards
Galactokinase 1	GALK1	Genecards
Tubulin Alpha 4a	TUBA4A	Genecards
Gap Junction Protein Gamma 2	GJC2	Genecards
Cyclin Dependent Kinase 13	CDK13	Genecards
RPGR Interacting Protein 1	RPGRIP1	Genecards
Tectonic Family Member 1	TCTN1	Genecards
Nuclear Receptor Subfamily 1 Group H Member 2	NR1H2	Genecards
Transmembrane Protein 161B	TMEM161B	Genecards
Calbindin 2	CALB2	Genecards
GEM Interacting Protein	GMIP	Genecards
ERCC Excision Repair 6, Chromatin Remodeling Factor	ERCC6	Genecards
Kynurenine 3-Monooxygenase	KMO	Genecards
FEV Transcription Factor, ETS Family Member	FEV	Genecards
Electron Transfer Flavoprotein Subunit Alpha	ETFA	Genecards
Serpin Family A Member 7	SERPINA7	Genecards
Myosin Binding Protein C3	MYBPC3	Genecards
High Mobility Group AT-Hook 1	HMGA1	Genecards
WD Repeat Domain 4	WDR4	Genecards
[truncated: 1,391 more rows]

## Sheet: All targets
Supplementary Table S2D. All targets and overlapping targets
Targets of DZXY	Targets of depression	Overlapping targets
PTGS1	DRD2	PTGS1
ESR1	DRD3	ESR1
PTGS2	HTR7	PTGS2
DPEP1	HTR2A	CAT
NCOA2	SLC47A1	NOS2
CAMK1	SLC47A2	AR
RXRA	ABCG2	DPP4
CAT	ABCB1	PIK3CG
HAS2	SLC22A1	ADRB2
NOS2	OPRM1	PDE3A
AR	OPRD1	BCL2
DPP4	OPRK1	CDKN1A
PRSS1	SLC6A4	BAX
NCOA1	SLC6A2	CASP3
PIK3CG	KCNQ2	TP53
CHEK1	ADRA2A	CASP8
ADRB2	CYP1A2	FASN
PDE3A	CYP2C19	FASLG
RELA	CYP2D6	CYP19A1
BCL2	ALB	IGHG1
CDKN1A	ORM1	TNF
BAX	HRH1	PRKCA
CASP3	HTR1A	PRKCE
TP53	ADRA1A	MYC
CASP8	CYP3A4	IL1B
FASN	CYP3A5	PRKCD
FASLG	KCNA1	HMOX1
CYP19A1	ADRA1D	NQO1
PKIA	NTRK1	ESR2
AKR1B1	NTRK2	EGFR
IGHG1	CYP2C9	AKT1
EIF6	CYP2B6	VEGFA
TNF	CYP2C8	CCND1
PRKCA	HRH2	BCL2L1
PRKCE	HRH4	CASP9
CDK1	SIGMAR1	MMP2
PCNA	HTR2C	MMP9
MYC	ADRA1B	MAPK1
IL1B	HTR1D	IL10
PRKCD	HTR1B	RB1
CCNB1	HTR6	JUN
HMOX1	KCNQ3	IL6
NFE2L2	UGT2B10	NFKBIA
NQO1	CHRM5	XDH
ESR2	KCNH2	TOP1
EGFR	UGT1A4	APP
AKT1	DRD1	MMP1
VEGFA	CHRM1	ERBB2
CCND1	GABRA1	PPARG
BCL2L1	DRD4	ICAM1
CASP9	ADRA2B	IL2
MMP2	ADRA2C	TYR
MMP9	HTR2B	IFNG
MAPK1	HTR3A	IL4
IL10	GABRA2	GSTP1
RB1	GABRA3	XIAP
CDK4	GABRA4	SLC2A4
JUN	GABRA5	INSR
IL6	GABRA6	CD40LG
NFKBIA	GABRB1	MET
XDH	GABRB2	GABRA1
TOP1	GABRB3	PGR
MDM2	GABRD	NR3C2
APP	GABRE	CD14
MMP1	GABRG1	CHRM3
ERBB2	GABRG2	CHRM1
PPARG	GABRG3	SCN5A
CASP7	GABRP	NOS3
ICAM1	GABRQ	ACHE
MCL1	SLC6A3	ADRA1A
BIRC5	CARTPT	CHRM2
IL2	TAAR1	OPRM1
TYR	SLC22A3	CHRNA7
IFNG	SLC22A5	KCNH2
IL4	SLC18A2	MMP3
TOP2A	CYP2A6	MAOB
GSTP1	ADRB1	FOS
XIAP	ADRB2	EGF
SLC2A4	ADRB3	POR
INSR	MAOB	RAF1
CD40LG	MAOA	SOD1
PTGES	VMAT2	HIF1A
NUF2	CYP3A7	STAT1
ADCY2	GSTP1	HSPA5
MET	CHRM2	CYP3A4
GABRA1	CHRM3	CYP1A2
PGR	CHRM4	F3
NR3C2	SLC22A2	GJA1
CD14	SLC22A4	CYP1A1
LBP	CYP2E1	CCL2
CHRM3	SMPD1	SELE
CHRM1	BCHE	VCAM1
SCN5A	ACHE	CXCL8
NOS3	CYP2B	PRKCB
ACHE	CKS1B	DUOX2
ADRA1A	CHRNA2	HSPB1
CHRM2	CHRNA3	TGFB1
OPRM1	CHRNB4	NR1I2
CHRNA7	DDC	CYP1B1
KCNH2	CES1	PLAT
MMP3	CALM1	THBD
F7	AR	SERPINE1
MAOB	PLA2G2A	COL1A1
FOS	GLRA1	ALOX5
PLAU	NOS2	PTEN
EGF	CYP1B1	IL1A
AHSA1	CYP1A1	MPO
ELK1	KCND2	NCF1
POR	KCND3	ABCG2
ODC1	CYP2C18	PARP1
RAF1	DRD5	COL3A1
SOD1	KCNH1	NR1I3
HIF1A	ORM2	CHEK2
STAT1	IMPA2	CLDN4
RUNX1T1	IMPA1	PPARA
HSPA5	GSK3B	CRP
ACACA	GRIA3	CXCL10
CYP3A4	UGT2B15	CHUK
CYP1A2	HTR1F	SPP1
CAV1	CYP3A43	RUNX2
F3	SLCO1B3	CTSD
GJA1	SLCO2B1	IGFBP3
CYP1A1	ABCB11	IGF2
CCL2	UGT1A1	IRF1
SELE	UGT1A10	ERBB3
VCAM1	UGT1A3	PON1
PTGER3	UGT1A6	DIO1
CXCL8	UGT1A7	RASA1
PRKCB	UGT1A8	GSTM1
DUOX2	UGT1A9	MAPK14
HSPB1	UGT2B4	GSK3B
TGFB1	UGT2B7	GABRA2
SULT1E1	SULT2A1	GABRA3
MGAM	SULT1A1	GABRA6
NR1I2	SULT1A2	SLC6A2
CYP1B1	SULT1A3	ADRA1B
PLAT	SULT1A4	MAPK8
THBD	SULT1C2	PPP3CA
SERPINE1	SULT1C3	ADH1C
COL1A1	SULT1C4	ADRA2A
ALOX5	SULT4A1	SLC6A3
PTEN	SULT6B1	LTA4H
IL1A	SULT1B1	MAOA
MPO	PDE4A	ADRB1
NCF1	PDE10A	HTR2A
ABCG2	PDE3A	DRD1
PARP1	PDE2A	CHRM4
AHR	WARS1	GABRA5
PSMD3	trpS	CHRNA2
COL3A1	WARS2	SLC6A4
CXCL11	TDO2	MAP2
CXCL2	SLC16A2	GRIA2
DCAF5	SLC16A10	ADH1B
NR1I3	TPH1	HTR3A
CHEK2	TPH2	ADRA1D
CLDN4	IDO1	CCNA2
PPARA	limA	CHRM5
PPARD	NET	SIRT1
HSF1	SERT	MT-ND6
CRP	CHRNA7	KDR
CXCL10	GAR	OPRD1
CHUK	MAO-A	MAPK10
SPP1	MAO	KCNMA1
RUNX2	H1R	STAT3
RASSF1	GRIA	MAPK3
E2F1	CRHR1	MTTP
E2F2	5HT2R	APOB
ACP3	SNDR	HMGCR
CTSD	TACR1	UGT1A1
IGFBP3	GABBR	GSR
IGF2	TYMP	ABCC1
IRF1	NMDAR	ADIPOQ
ERBB3	NR3C1	ABAT
PON1	D2R	CES1
DIO1	MAO-B	CACNA2D1
PCOLCE	5HTR
NPEPPS	EPOR
HK2	MOP
NKX3-1	FKBP5
RASA1	BDNF
GSTM1	NOTCH3
GSTM2	COMT
MAPK14	LOC110806262
GSK3B	MDD1
GABRA2	MDD2
GABRA3	CRH
GABRA6	IL6
SLC6A2	TNF
ADRA1B	PRL
IKBKB	APOE
MAPK8	MAFD1
PPP3CA	MAFD2
AKR1C3	MTHFR
SLPI	GRIA1
ADH1C	CRP
ADRA2A	TWNK
SLC6A3	MAFD9
LTA4H	MAFD3
MAOA	MAFD4
CTRB1	MAFD5
ADRB1	MAFD6
HTR2A	MAFD8
DRD1	GRIN2B
CHRM4	MAPT
GABRA5	IL1B
CHRNA2	POMC
SLC6A4	DCTN1
MAP2	CREB1
GRIA2	GNB3
ADH1B	CACNA1C
HTR3A	OXT
ADRA1D	ESR1
CCNA2	PCLO
CHRM5	TH
SIRT1	OXTR
ATP5F1B	XBP1
MT-ND6	RELN
HSD3B2	FGFR1
HSD3B1	GRM1
KDR	IL10
CA2	CLOCK
OPRD1	WFS1
RXRB	MECP2
MAPK10	GRIA2
KCNMA1	POLG
STAT3	NR3C2
FOSL2	GRIN2A
PYGM	DISC1
OLR1	PER3
MAPK3	LEP
LDLR	GAD1
BAD	ACE
MTTP	NPY
APOB	SNCA
PLB1	INS
HMGCR	FMR1
UGT1A1	PRNP
SREBF1	GRM7
GSR	GBA
ABCC1	NR4A2
ADIPOQ	DISC2
SOAT2	PICK1
AKR1C1	PER2
GOT1	GRID2
ABAT	NPAS2
CES1	ARNTL
SOAT1	CNR1
CACNA2D1	AKT1
	DNMT1
	IFNG
	MIR132
	GDNF
	GAL
	NGF
	PIK3R1
	CBLN1
	DCANP1
	TPO
	P2RX7
	IL2
	PDLIM5
	GNRH1
	GRM5
	NR1D1
	DLG1
	S100B
	IGF1
	NRXN1
	PTCH1
	DAOA
	SLC6A15
	LRRK2
	GRM2
	CREBBP
	PRKN
	BRAF
	RORA
	KRAS
	HTT
	MAP2K1
	DVL3
	DTNBP1
	GHRL
	SOD1
	MTOR
	GNAS
	PTEN
	GRIK2
	NOS1
	DLG4
	GCH1
	GRIN1
	HCRT
	SHANK3
	STIN2-VNTR
	SST
	CRY2
	ITIH3
	HLA-DQB1
	APP
	PSEN1
	CRY1
	KDM6A
	SYNJ1
	COL1A1
	GRM3
	COL2A1
	SHH
	GLI2
	FGF8
	EP300
	ZBTB20
	ADCYAP1
	SIRT1
	C9orf72
	SLC1A2
	MED13L
	AVPR1B
	COL11A2
	KMT2A
	TP53
	TOR1A
	MAPK1
	MAP2K2
	ANK3
	COL11A1
	KMT2D
	PLA2G6
	DBH
	CHAT
	TSPO
	PRODH
	SYN2
	ZNF804A
	PVALB
	NTF3
	HLA-DRB1
	POU1F1
	ATP1A3
	MEF2C
	DAO
	CRHBP
	TBP
	TAC1
	GPR50
	FGFR2
	TRH
	GFAP
	SLC1A3
	ALX4
	ATP2A2
	SNAP25
	ADAM10
	CTNNB1
	PSAP
	LOC106627981
	FRAXA
	FADS1
	POLG2
	SCN1A
	GRN
	CRHR2
	BRCA2
	GRIA4
	TWIST2
	OPN4
	ATXN2
	IL2RB
	FKBP4
	MAN2B1
	DPP4
	DLG3
	AIP
	RRM2B
	ATXN8OS
	DISP1
	CISD2
	CNTNAP2
	CHMP2B
	NRG1
	PRKAR1A
	ZIC2
	PDYN
	H2AC18
	WDR26
	TGIF1
	CXCL8
	PON1
	GAD2
	INPPL1
	HP1BP3
	SGCE
	TSC2
	TONSL
	NFIX
	DLL1
	FLNB
	LRP8
	PAX6
	MEN1
	SIX3
	MED12
	LEPQTL1
	GRIK4
	GAP43
	TFAP2B
	TP63
	CDON
	XK
	SLC25A4
	SETD5
	TCF4
	WASHC5
	MT-ND1
	ARSA
	PDGFB
	TIMELESS
	TRAPPC9
	SLC2A1
	VCP
	PNOC
	FGFR3
	CDH23
	SERPINA3
	USH2A
	PDE4B
	FOS
	SYNE1
	PALS1
	PREP
	TTC9B
	GPC6
	IFNA1
	TARDBP
	EHMT1
	HOMER1
	SYN1
	HMBS
	CSNK1E
	FOXH1
	GAS1
	HLA-DQA1
	SLC6A1
	IGFBP1
	HESX1
	TG
	ADH1C
	ELP4
	GSR
	RGS4
	CHD7
	CD96
	ALG9
	BMPER
	VEGFA
	MT-TL1
	PARK7
	LHPP
	PPARG
	HSD11B1
	TMEM106B
	PDE11A
	ERBB4
	CRLF1
	BDNF-AS
	MBD5
	SHBG
	NODAL
	NTNG2
	SP4
	CC2D1A
	TEF
	CTLA4
	IDUA
	AVP
	PDGFRB
	WAC
	VPS13C
	GNAL
	EIF2B5
	SLC17A5
	TRANK1
	CLCF1
	CHST3
	PAH
	ADIPOQ
	PCNT
	PMM2
	FAM20C
	TDGF1
	PRKACA
	LINC02153
	LINC02152
	TACR2
	SNCAIP
	MAP2
	MYT1L
	LPL
	HCRTR1
	SOX5
	SMIM30
	LINC01108
	CYP27A1
	USP8
	STUB1
	TBX1
	MT-TK
	HP
	NEB
	CCK
	NPAS3
	SYP
	FZD2
	HSPG2
	STXBP1
	PEX6
	CLCN1
	NRGN
	KLHL7
	CLN6
	NF1
	AMY1A
	ACSL4
	PTPN22
	GNAI2
	MSH2
	STAG2
	DMD
	CHRNA4
	GJA1
	NPC1
	TREM2
	AMY1C
	AMY1B
	SHANK2
	TMEM132D
	IL18
	AHDC1
	ATRX
	CSMD1
	VGF
	SMC1A
	IQSEC2
	NBN
	ZEB2
	SLC17A7
	IRF6
	PRKCA
	HLA-B
	TONSL-AS1
	DNAJC13
	MARCKS
	MIR137
	SCN2A
	IL2RA
	KMT2E
	NCAN
	TBX4
	MAF
	CASR
	DEAF1
	PHF21A
	TACR3
	EBF3
	FLNA
	EDNRA
	GLB1
	ASXL3
	GABBR1
	PRMT7
	ABCC9
	ANKRD11
	SLC2A3
	IL1A
	ATP7B
	RAI1
	CSTB
	PRKCG
	ADK
	PTPN11
	CDKN1B
	EMP1
	CCL2
	SETBP1
	CSF1R
	PDCD1
	KCTD17
	AVPR1A
	HDAC9
	GALT
	PLOD1
	TCF20
	PINK1
	MIR433
	NDUFV2
	PODXL
	SPECC1L
	PDE4D
	STX1A
	CHI3L1
	CALR
	PTGS2
	IL4
	RAF1
	INPP1
	GPC4
	PIGT
	PREPL
	ELN
	CHD8
	GHR
	DNAJC6
	CACNA1A
	IL1RN
	ARSB
	ESR2
	CACNB2
	DPYSL2
	SETD1A
	DNMT3B
	TLR4
	LBR
	RERE
	TTR
	PTCHD1
	FBN1
	TNFRSF1A
	CHRNB2
	HDAC6
	GATA1
	ERF
	CCDC22
	SOX9
	ADORA1
	LGI1
	TRPV1
	GRIP1
	HMCN1
	SUFU
	DLK1
	ADH1B
	PIGN
	SQSTM1
	RYR1
	LOC102724058
	SMARCA2
	METTL13
	GGT1
	ADNP
	DYRK1A
	TFAP2A
	C19orf12
	MIR29C
	PLCG1
	RAB3GAP1
	NOS3
	ALDH2
	OTX2
	PMS2
	FUS
	TRPV4
	CHD2
	SYNGAP1
	CALB1
	IL1R1
	PDZD7
	MIR24-1
	KAT5
	DGKH
	BMP2
	PKDCC
	PYY
	TGFB1
	TRRAP
	DUSP6
	SMARCA4
	CCBE1
	AP2S1
	KMT2B
	SPR
	TAF1
	SMC3
	SLC12A2
	FAT4
	NSD1
	TK2
	MMP9
	NCAM1
	GADL1
	HRAS
	KAT6B
	GH1
	FAAH
	GLUD2
	CAT
	UCHL1
	NALCN
	ATP13A2
	GLI3
	EDN1
	MMP1
	RPS6KA3
	AARS2
	SLC26A2
	DVL1
	SLC1A1
	HTR3B
	MAD1L1
	DPYD
	GLUL
	PPARGC1A
	PURA
	ARID1B
	HSP90B1
	KISS1
	NR1H3
	PROP1
	SORCS2
	RETN
	WNT5A
	GNRHR
	AGER
	TENM4
	IQSEC1
	PPP1R1B
	FMO3
	SLC7A6OS
	LOC107032825
	FH
	TF
	COQ2
	NLGN3
	PROKR2
	CALCA
	SLC18A3
	NGFR
	HDAC4
	ATRIP
	CCR6
	GRHL3
	TBR1
	TAC3
	EDA
	IGFBP3
	ROR2
	NEXMIF
	PIK3CA
	ERCC1
	SELP
	PIEZO2
	PCDH15
	BCR
	NDEL1
	EGF
	PIK3C2A
	PIGA
	HDAC8
	TREX1
	SLC1A4
	MADD
	IL17A
	MIR30E
	KDM6B
	JAK2
	NSUN2
	CDKN1A
	GLA
	ZBTB24
	GPT
	KISS1R
	SLC45A1
	KCNT1
	MEG3
	INPP5E
	ARC
	TBK1
	COL7A1
	PGAP1
	SLC9B1
	PSNP2
	PSNP3
	SERPINE1
	DPP10
	STIL
	KCNMA1
	CLN3
	PROK2
	NCS1
	MT-CO1
	KDM4C
	HARS1
	ATXN10
	SCN1B
	WHRN
	CCND2
	LIMK1
	EDARADD
	ANKK1
	CNR2
	SOD2
	RUNX2
	PRICKLE2
	TUBB
	ETS1
	EEF1A2
	PIGL
	POGZ
	ICAM1
	RAB39B
	GRIN2C
	USP9X
	EDAR
	CACNG2
	FTO
	POR
	WASF1
	BUB1B
	MTNR1B
	CDKL5
	USH1C
	FGF23
	PCDH19
	COL9A1
	CNTF
	PIK3CD
	HLA-A
	TNFAIP3
	VPS13A
	RPS20
	CLIP1
	ADORA2A
	GIGYF2
	ADA
	ARX
	ALG3
	SMO
	DPH1
	PANK2
	CASP3
	MSTO1
	NEK1
	DEPDC5
	MIR135A1
	GRIK5
	NPPB
	AGTR2
	SPEN
	KCNN3
	SPTAN1
	FOXP2
	PAK3
	BMPR1A
	NSMF
	TSHB
	MYO7A
	HCFC1
	CHCHD10
	F2
	SOST
	PTH
	RNASEH2C
	GRIK3
	MIRLET7D
	PPP2R2B
	SOS1
	KMT2C
	HCN1
	HUWE1
	FGF2
	HSD17B4
	DPYSL5
	INSR
	BRAT1
	STX16
	TRIP12
	EPM2A
	CACNA1H
	KCNB1
	ERVW-1
	PSAT1
	CBS
	TMEM94
	DYNC2H1
	KCNJ2
	VPS35
	C4A
	MUSK
	ACTB
	MIR185
	EIF2B2
	ATXN3
	SCN9A
	FGF20
	LMX1B
	RMRP
	YWHAH
	APOD
	PF4
	FBXO31
	LOC100507346
	MT-ND5
	SLCO1C1
	MYOD1
	PAFAH1B1
	CEP290
	IL6R
	RSPRY1
	CYP19A1
	PPOX
	MT-CO3
	LOC112543470
	CDKN1C
	GRK3
	WDR35
	SATB2
	ADCYAP1R1
	OPA1
	NR1H4
	RET
	RAPSN
	NAA10
	FOXC1
	PIGY
	MILR1
	EIF4G1
	EXT2
	VCAM1
	TGFBR2
	MDGA1
	IRS1
	VDR
	PAX3
	RORB
	MLH1
	EXTL3
	FGF17
	SPRY4
	HS6ST1
	WDR11
	ATXN1
	FANCL
	SNCB
	PDE5A
	AFG3L2
	ESPN
	XYLT1
	VWF
	MIR144
	RSRC1
	HNRNPA1
	HMGCR
	MIR133B
	MTOR-AS1
	GPC6-AS2
	PARK10
	PARK16
	CELIAC2
	PARK12
	CELIAC10
	CELIAC11
	CELIAC12
	CELIAC13
	CELIAC5
	CELIAC6
	CELIAC7
	CELIAC8
	CELIAC9
	PARK21
	KANSL1
	BMP4
	HEPACAM
	SLC35C1
	CDKN2B
	TMEM216
	TSC1
	CCNF
	VIP
	NRAS
	ACTG1
	CNKSR2
	SMAD4
	ADGRV1
	PPIEL
	AGTR1
	REN
	PRKCE
	MIR128-1
	HIVEP1
	SLC25A24
	ACTL6B
	GTF2I
	BUD23
	KDM5C
	FAN1
	CUL4B
	NTRK3
	JPH3
	DGUOK
	NHLRC1
	BCL2A1
	FTSJ1
	MT-TS2
	CACNA1G
	COL9A2
	FOXG1
	MAN1B1
	STAT3
	ARVCF
	KIAA1109
	FIG4
	PER1
	DOK7
	TCF7L2
	LOC109461479
	PHGDH
	B3GALT6
	UBQLN2
	NKX2-5
	HNF1A
	S100A10
	TRAF6
	RPS24
	CC2D2A
	BAZ1B
	WWOX
	MLXIPL
	EIF4H
	CLIP2
	SEMA3E
	CLRN1
	ASXL1
	IL1RAPL1
	CDH11
	RAD21
	MDH1
	AP2M1
	VRK2
	CCL5
	GDI1
	KCNN2
	ATRIP-TREX1
	SON
	MLH3
	B3GLCT
	CEP57
	TRIM32
	PIP4K2A
	FA2H
	GRM8
	HSPA1A
	TBC1D24
	PTS
	SLC38A8
	MAG
	RTN4R
	IL13
	AGT
	IRAK1
	SIN3A
	ARID2
	CNOT3
	EIF3F
	SPAST
	TANC2
	USH1G
	CIT
	UBE3B
	LHX4
	STAT4
	MOG
	STAG3
	PRDM16
	METTL23
	ARL3
	DICER1
	MIF
	MIR326
	OBSL1
	HMOX1
	SIM1
	GATA4
	COL1A2
	GLIS3
	ETFDH
	LINS1
	PPBP
	DHCR7
	SPTBN1
	DHX30
	CASD1
	KMT5B
	SPECC1L-ADORA2A
	PRICKLE2-AS1
	LOC102723439
	LOC101927078
	DYT15
	SLC5A5
	TBX2
	PLP1
	GPX1
	DMPK
	PALB2
	KCNK2
	APOB
	MRE11
	MTR
	DAOA-AS1
	ARSG
	CIB2
	PITX2
	FAS
	TRIP11
	IGF2
	SLC12A6
	CRKL
	GRIK1
	IGF1R
	AKT3
	RTL1
	ARSL
	RBFOX1
	UBE3A
	IL5
	TRHR
	ATP6V1B2
	EIF2AK3
	PIK3R2
	CLIC2
	GLT8D1
	HNF1B
	CDK20
	ALG13
	ADM
	JARID2
	JAG1
	GUSB
	APC
	SCN8A
	MIR140
	CAMTA1
	NCF1
	DNAJC30
	MMP2
	LRP2
	CAMK2G
	PLCB1
	SLC18A1
	NPC2
	LMNB1
	KIAA0586
	NIPBL
	PTH1R
	SNAP29
	AUTS2
	L1CAM
	ATP1A2
	LEPR
	TRPM3
	PFN1
	OPTN
	GATAD2B
	ALMS1
	CACNG5
	ULK4
	ADGRA3
	LTA
	RPS19
	CSPP1
	DGKI
	ITGAM
	COG4
	CAPN3
	PTK2B
	CAMK2B
	GLE1
	BCL2
	MIR206
	SMARCB1
	RPGRIP1L
	NLGN1
	RPS23
	FOLH1
	ACTA1
	F3
	MT-ND6
	VPS13B
	MYCN
	GNA11
	BICRA
	PIGG
	BGLAP
	CSGALNACT1
	RNPC3
	KDM4B
	RREB1
	NDUFS4
	UNC13A
	CUL7
	CDH2
	TPP1
	IRS2
	PLA2G4A
	TRIM8
	PITX1
	TMEM67
	MED12L
	CD40LG
	CDK5
	GPC3
	GHRH
	CP
	HNMT
	ZMIZ1
	PEPD
	BRD4
	NEFL
	BTBD16
	AFG1L
	ERDA1
	NEFH
	FDFT1
	ZFPM2
	PPP3CA
	SLITRK1
	DNA2
	GPR101
	SORT1
	RB1
	CUX1
	P4HTM
	MAMLD1
	SUMF1
	PRKCZ
	RFC2
	CLDN4
	GTF2IRD1
	CLDN3
	BPTF
	FKBP6
	LAT2
	TBL2
	ABHD11
	BCL7B
	GTF2IRD2
	VPS37D
	METTL27
	TMEM270
	GNAO1
	FADS2
	SLC26A1
	GALC
	GP1BB
	HTR4
	TNFRSF1B
	B3GAT3
	DUOX2
	ZNF292
	DUOXA2
	M6PR
	RNU4ATAC
	ACVRL1
	MATR3
	SOX11
	WASHC4
	EZR
	MT-ND4
	CYCS
	DLL3
	ENPP1
	PNKP
	SVBP
	DOCK3
	SKI
	WNT10A
	TSHR
	HDC
	BANK1
	EDA2R
	CLN5
	CLN8
	CYP21A2
	PPP2R5D
	CLCN4
	NXN
	EFEMP2
	SRPX2
	ALAD
	DNAJC5
	DAGLA
	IL18R1
	OCRL
	TRIO
	UFD1
	DYNC2I1
	TCTN3
	ATXN7
	PSMD9
	UBE2A
	COL6A2
	COL6A1
	SMARCC2
	MRAS
	JMJD1C
	EZH2
	MC2R
	SOX6
	ST3GAL3
	FOXA2
	EPCAM
	MANBA
	DYNC1H1
	GATA6
	RIPK4
	FOXL2
	TWIST1
	GNB1
	NTNG1
	FRRS1L
	CBL
	RPS27A
	FKRP
	TSNAX
	MSH6
	CFAP410
	MIR146A
	ZSWIM6
	FCGR3B
	HTRA2
	ATXN8
	ITIH4
	MST1
	CRADD
	TUSC3
	UFSP2
	MT-TS1
	MT-TL2
	MT-TN
	TMEM107
	HYAL1
	PIGP
	RPL11
	RPL5
	RPS10
	CARS1
	HTR3D
	HBB
	SERPINA6
	EPO
	KAT6A
	CTU2
	GPR39
	ERBB2
	JMJD8
	NOS1AP
	GRM4
	NOTCH2
	LMBR1
	SEMA3A
	ZC3H14
	ARTN
	EYA1
	GNPTAB
	IFT81
	SLC6A9
	SMARCE1
	MIR183
	KNG1
	CTSD
	MPO
	OPN5
	LFNG
	NAGA
	HIRA
	AMMECR1
	LIG4
	VAPB
	MCHR2-AS1
	RBP4
	SETD2
	CNP
	CHEK2
	LIFR
	PEX13
	KCNAB2
	SMS
	CEP85L
	SPP1
	C4B
	APBB1
	AFF2
	KCNA2
	CASK
	PHF8
	ARMC5
	ADCY10
	MAPK3
	ADAMTS2
	KCNQ1
	HNRNPK
	RTN4
	PIGQ
	DIO2
	ATM
	TBX5
	CRYAA
	NFKBIA
	B3GALNT2
	MEGF8
	GMNN
	KCNH5
	AQP4
	VIPR2
	AADAT
	TTF2
	SLC5A7
	BICC1
	MT-ATP6
	POLR3B
	CANT1
	LCN2
	DDX3X
	CCR5
	ENO2
	CCKAR
	CYP17A1
	RECQL4
	PENK
	PSS
	MS3
	MS4
	MS2
	IGFBP2
	MIR155
	CAMKMT
	EFNB1
	MED25
	OGG1
	SPOP
	LRP1
	TCTN2
	SLC20A2
	DUSP19
	CPOX
	TSPAN7
	DPM1
	VAMP2
	DPF2
	UCN
	IKBKG
	TLR2
	GSN
	MAPRE2
	CNOT1
	CRIPT
	ASAH1
	MIR29A
	SELE
	KCNJ11
	HSPA9
	EPHA4
	PACS1
	SEC24C
	SMARCD1
	UBE2L3
	DYNC2I2
	ZBTB18
	USP27X
	ARRB2
	PTPRG
	ABCA7
	KDF1
	CD4
	TNIK
	EDC3
	LMAN2L
	VIM
	CXCL12
	CNTNAP1
	CAMP
	ANG
	NCDN
	RIPPLY2
	PEX12
	PGR
	NPR2
	MYH3
	B4GALT7
	PAX1
	TBX20
	MGR6
	PON2
	MEFV
	MAPK14
	FHIT
	RAB3GAP2
	SEPTIN9
	FLT4
	CD79A
	LTBP3
	ARID1A
	MSH4
	KCNJ5
	CAMK2A
	CPLX2
	SLC2A2
	SPAG1
	TMPPE
	CST3
	MBP
	VANGL2
	IFNB1
	MIR198
	HSPA4
	BLK
	PEX5
	SH3PXD2B
	MTHFD1
	HECW2
	CD36
	CHRND
	TALDO1
	ABCB4
	FGF14
	GPR35
	KAT8
	MED27
	ACAN
	PRKD1
	FCGR2A
	HEXA
	HELLS
	DYNC2LI1
	ICOSLG
	CHRNG
	BRCA1
	NFIB
	UBE4B
	PDPN
	CASZ1
	MMP23B
	LUZP1
	ARF1
	IL1RAPL2
	CDKN2C
	EHHADH
	RAB23
	CCL3
	SLC3A1
	CD14
	PEX7
	PSMD12
	ATP8B1
	LIPC
	MIR9-1
	ASMT
	ADAMTSL2
	SCARF2
	PAX8
	VARS1
	HNF4A
	ABL1
	ANK1
	ZNF81
	SLC30A8
	SLC9A6
	NEGR1
	SGO2
	NLGN4X
	COL18A1
	COLEC11
	EXOC2
	NUP88
	SMG9
	TBCK
	SLC19A1
	GCG
	PLAT
	PINK1-AS
	IFT52
	SEMA4D
	MED23
	MBOAT7
	PRSS12
	CEP78
	C12orf4
	ADCY8
	LTBP2
	ATP2B2
	CCND1
	IGF2BP2
	TYR
	CDK10
	QKI
	KDM5B
	MT-TH
	SERPINA1
	BUB1
	MKS1
	DCC
	CR2
	POLR1C
	CDC73
	PUS7
	THBS1
	RBFOX3
	SLC2A4
	AIFM1
	AGO2
	GDAP2
	ADGRG6
	DUSP29
	ALDH4A1
	DCPS
	ALKBH8
	NUCB2
	MN1
	PEX1
	FAM20A
	USH2A-AS1
	HSPA1B
	RPL36A-HNRNPH2
	LRRC7
	PPARA
	HLA-C
	PLK2
	KNSTRN
	DMXL2
	CHRNA1
	GNAS-AS1
	FRAS1
	INTU
	CILK1
	PCSK5
	IFNAR1
	CDC42
	ANXA2
	CX3CL1
	FTH1
	HSPA5
	FBXW11
	TRMT1
	ACTL6A
	UPF3B
	IFT80
	MESP2
	BCORL1
	KIAA0753
	ABCC8
	SOX3
	PROM1
	MPP4
	LOC109504728
	SP7
	ADAT3
	IRF5
	USB1
	CYFIP2
	KCNK4
	ARNTL2
	PAM16
	MED13
	WDFY3
	TNRC6B
	VCAN
	SZT2
	CTSA
	PECAM1
	PRPH
	CRBN
	PMS1
	THOC2
	TRPS1
	LONP1
	COL6A3
	GSTM1
	SGK1
	BRPF1
	SCZD6
	SCZD8
	SCZD1
	SCZD10
	SLC39A13
	KIF5C
	DNMT3A
	CLU
	AP4E1
	RLIM
	TBCE
	FOXP3
	LARP7
	PEX11B
	SNX14
	P2RY12
	PSMB8
	CPN1
	MT-TT
	BHLHE41
	APOA1
	SDHA
	MT-CO2
	NPSR1
	NTS
	EIF2S3
	RPL35A
	RPS17
	SLC25A22
	LIPN
	ZNF41
	NMNAT1
	OFD1
	HS2ST1
	MIR659
	RPE65
	BBS10
	TRIP13
	CYLD
	FMR1-AS1
	CHN1
	LOXL3
	ABCA13
	MUS81
	SLC6A8
	TRNT1
	EED
	TMEM231
	FOXP1
	IFNA2
	ARHGEF6
	ANKH
	EIF4E
	IFT140
	UBR7
	HES7
	COASY
	GNS
	PARP1
	CASP9
	GAPDH
	CHGA
	SELL
	MAGEL2
	PPT1
	FLNC
	RAPGEF3
	PRICKLE1
	ST3GAL5
	CDH13
	EPG5
	ETFB
	MYC
	COL12A1
	CSF3
	PTCH2
	GRIN3A
	DGKG
	TFRC
	NPPA
	COG2
	STK32C
	PDSS1
	KL
	ALDH6A1
	HFE
	APAF1
	RAD54L
	BRDT
	APOL2
	APOL4
	INSL6
	LOC100130987
	GTS
	PAND1
	SCZD2
	SCZD3
	SCZD7
	LOC109029533
	DUP1Q21
	MGR1
	MGR10
	MGR11
	MGR12
	MGR2
	MGR3
	MGR5
	MGR8
	SCZD12
	SCZD13
	SCZD14
	SCZD11
	TLR3
	CHRNA5
	RIF1
	PRKCD
	ACOX1
	LHX3
	ZNF711
	IFT88
	SRD5A3
	KCTD1
	SHOX
	DMRT1
	QRICH1
	DHCR24
	FREM2
	TSR2
	XPR1
	ARRB1
	DBP
	DIS3L2
	SLC9A7
	ADAR
	CDKN3
	OPA3
	MAP3K7
	FCGR2B
	GRIN2D
	LY86
	ESCO2
	CXCR4
	AMH
	BUB3
	GPHN
	QARS1
	SMOC1
	LMNA
	PTK7
	GM2A
	PAX7
	UCN3
	ANTXR1
	PEX10
	IARS2
	PPM1B
	CDCA7
	DOCK6
	SHROOM4
	MT-TW
	GALK1
	TUBA4A
	GJC2
	CDK13
	RPGRIP1
	TCTN1
	NR1H2
	TMEM161B
	CALB2
	GMIP
	ERCC6
	KMO
	FEV
	ETFA
	SERPINA7
	MYBPC3
	HMGA1
	WDR4
	POLE
	IYD
	SLC17A6
	MTX2
	TTC37
	CCDC32
	PHF6
	NAGLU
	MOBP
	ADAMTS19
	CTSF
	SCGB1A1
	WDR45
	GDF1
	SAT1
	ACP1
	AGL
	KIF11
	PEX2
	FLII
	PIGU
	REV3L
	GPD2
	PLCB3
	AGA
	WT1
	NEUROD2
	TBX19
	ACO2
	MCHR1
	NEUROD1
	P4HA2
	ANXA11
	NDST1
	SEMA4A
	PON3
	TECR
	AIMP1
	TAF15
	UBE4A
	TBC1D7
	FMN2
	TTC5
	PIGC
	CABP4
	NEMF
	JRK
	SARS1
	MT-TF
	MT-TQ
	KYNU
	BBS1
	CPLANE1
	AMACR
	HSPA1L
	CORT
	LZTS1
	IL7
	GNPAT
	SIX2
	BCS1L
	MAP1B
	BBIP1
	ADA2
	DIO1
	GLO1
	ANXA5
	NOTCH1
	ITGAL
	GALR1
	AGRN
	MAPK8IP3
	SMPD4
	PEX16
	SOX4
	UGP2
	MIR21
	LAPTM4A
	PACRG
	MT-TP
	OTOP2
	C10orf105
	CDH23-AS1
	SLC26A5-AS1
	USH2A-AS2
	LOC105378311
	AIF1
	KCNK9
	ITGA8
	RNF135
	GNAT2
	SLC30A3
	BRWD3
	HOXB1
	XDH
	CCL4
	PABPN1
	CCKBR
	JAZF1
	ENG
	MIR124-1
	MAPK8
	SORL1
	ABCG5
	IRF4
	SCN5A
	BBS7
	DDR2
	DDX6
	SATB1
	RPS26
	TRIM37
	PTPN23
	TRAPPC4
	FRMPD4
	TMEM237
	HPDL
	MYMK
	APOH
	ITGB1
	PDE1A
	REST
	PLXND1
	PTX3
	TIMP1
	DDB1
	TET3
	PDE9A
	ORC4
	IGF2R
	CDH17
	PTPRD
	ATG7
	FREM1
	CD8A
	CHL1
	UCN2
	APOC2
	SCAPER
	GNAI3
	SCT
	MMP7
	BAX
[truncated: 1,224 more rows]
