# Supplementary material for: Proprietary Medicines Containing Bupleurum chinense DC. (Chaihu) for Depression: Network Meta-Analysis and Network Pharmacology Prediction
Source: Front Pharmacol. 2022 Apr 6;13:773537. doi: 10.3389/fphar.2022.773537 (PMC9019785; doi:10.3389/fphar.2022.773537)
Supplement: Supplementary file 1 [file DataSheet1.zip › Data Sheet 1/Supplementary Table S3. Top 16 in PPI network.xlsx]

## Sheet: Sheet1
Supplementary Table S3. Top 16 in PPI network ranked by MCC method
Rank	Name	Score
1	MAPK3	9648
2	JUN	9216
3	MAPK14	8784
4	MYC	8064
5	MAPK1	7944
6	STAT3	7728
7	ESR1	7200
8	FOS	6192
9	TP53	2208
10	AKT1	1704
11	IL6	1176
12	IL2	816
13	NFKBIA	744
13	STAT1	744
15	TGFB1	720
16	TNF	312
