# Supplementary material for: Proprietary Medicines Containing Bupleurum chinense DC. (Chaihu) for Depression: Network Meta-Analysis and Network Pharmacology Prediction
Source: Front Pharmacol. 2022 Apr 6;13:773537. doi: 10.3389/fphar.2022.773537 (PMC9019785; doi:10.3389/fphar.2022.773537)
Supplement: Supplementary file 1 [file DataSheet1.zip › Data Sheet 1/Supplementary Table S4. GO information.xlsx]

## Sheet: Sheet1
Supplement 4. The detailed GO information of DZXY on depression
Category	ID	Description	GeneRatio	BgRatio	pvalue	p.adjust	qvalue	geneID	Count
BP	GO:0032496	response to lipopolysaccharide	41/174	330/18670	1.82858e-34	7.9726e-31	3.15285e-31	PTGS2/NOS2/CASP3/CASP8/FASLG/TNF/PRKCA/PRKCE/IL1B/AKT1/CASP9/MAPK1/IL10/JUN/IL6/NFKBIA/ICAM1/GSTP1/CD14/NOS3/OPRM1/MAOB/FOS/CYP1A2/GJA1/CYP1A1/CCL2/SELE/VCAM1/CXCL8/TGFB1/THBD/SERPINE1/MPO/CXCL10/CHUK/MAPK14/MAPK8/MAPK3/APOB/UGT1A1	41
BP	GO:0002237	response to molecule of bacterial origin	41/174	343/18670	9.00649e-34	1.96341e-30	7.76454e-31	PTGS2/NOS2/CASP3/CASP8/FASLG/TNF/PRKCA/PRKCE/IL1B/AKT1/CASP9/MAPK1/IL10/JUN/IL6/NFKBIA/ICAM1/GSTP1/CD14/NOS3/OPRM1/MAOB/FOS/CYP1A2/GJA1/CYP1A1/CCL2/SELE/VCAM1/CXCL8/TGFB1/THBD/SERPINE1/MPO/CXCL10/CHUK/MAPK14/MAPK8/MAPK3/APOB/UGT1A1	41
BP	GO:0046677	response to antibiotic	40/174	327/18670	2.43702e-33	3.5418e-30	1.40065e-30	CAT/BCL2/CASP3/TP53/CASP8/PRKCE/PRKCD/HMOX1/NQO1/CCND1/BCL2L1/CASP9/IL10/JUN/IL6/ICAM1/IL2/GSTP1/SLC2A4/MET/CD14/OPRM1/MAOB/SOD1/STAT1/HSPA5/CYP1A1/VCAM1/CYP1B1/COL1A1/PTEN/CHUK/SLC6A3/HTR3A/SIRT1/STAT3/HMGCR/UGT1A1/ADIPOQ/ABAT	40
BP	GO:0035690	cellular response to drug	40/174	369/18670	3.04325e-31	3.31714e-28	1.3118e-28	PTGS2/NOS2/TP53/TNF/PRKCE/MYC/IL1B/PRKCD/HMOX1/NQO1/EGFR/CASP9/MAPK1/IL10/IL6/ICAM1/MET/CHRM3/CHRM1/CHRM2/OPRM1/CHRNA7/KCNH2/MMP3/SOD1/HSPA5/TGFB1/CYP1B1/PTEN/CHEK2/PPP3CA/DRD1/CHRM4/CCNA2/CHRM5/SIRT1/KDR/MAPK3/UGT1A1/ADIPOQ	40
BP	GO:0006979	response to oxidative stress	41/174	451/18670	5.78495e-29	5.04448e-26	1.9949e-26	PTGS1/PTGS2/CAT/BCL2/CASP3/TP53/TNF/PRKCD/HMOX1/NQO1/EGFR/AKT1/MMP2/MMP9/MAPK1/IL10/JUN/IL6/APP/GSTP1/MET/NOS3/MMP3/FOS/SOD1/HIF1A/STAT1/DUOX2/HSPB1/CYP1B1/COL1A1/MPO/NCF1/PARP1/CHUK/MAPK8/CCNA2/SIRT1/MAPK3/GSR/ADIPOQ	41
BP	GO:0072593	reactive oxygen species metabolic process	34/174	284/18670	5.27236e-28	3.83125e-25	1.51511e-25	PTGS2/CAT/NOS2/BCL2/CDKN1A/TP53/TNF/IL1B/PRKCD/NQO1/EGFR/AKT1/IL10/XDH/ICAM1/IFNG/GSTP1/INSR/NOS3/MMP3/MAOB/POR/SOD1/HIF1A/CYP1A2/CYP1A1/DUOX2/TGFB1/CYP1B1/MPO/NCF1/CRP/MAPK14/STAT3	34
BP	GO:0010038	response to metal ion	37/174	364/18670	7.27984e-28	4.5343e-25	1.79314e-25	PTGS2/CAT/BCL2/CASP3/CASP8/HMOX1/NQO1/EGFR/AKT1/CCND1/CASP9/MMP9/MAPK1/JUN/APP/ICAM1/CD14/SCN5A/MAOB/FOS/SOD1/HIF1A/HSPA5/CYP1A2/CYP1A1/VCAM1/PTEN/IL1A/NCF1/PARP1/CHUK/MAPK8/PPP3CA/SLC6A3/KCNMA1/MAPK3/ABAT	37
BP	GO:0031667	response to nutrient levels	41/174	499/18670	3.12507e-27	1.70317e-24	6.73536e-25	PTGS2/CAT/ADRB2/BCL2/CDKN1A/TP53/IL1B/HMOX1/NQO1/EGFR/AKT1/CCND1/MAPK1/JUN/PPARG/ICAM1/TYR/GSTP1/OPRM1/POR/SOD1/STAT1/HSPA5/CYP1A1/VCAM1/TGFB1/COL1A1/PTEN/MPO/PPARA/CXCL10/SPP1/PON1/MAPK8/ADRB1/SLC6A4/SIRT1/MAPK3/HMGCR/UGT1A1/ADIPOQ	41
BP	GO:0000302	response to reactive oxygen species	31/174	232/18670	4.75266e-27	2.3024e-24	9.1051e-25	CAT/BCL2/CASP3/TNF/PRKCD/HMOX1/NQO1/EGFR/AKT1/MMP2/MMP9/MAPK1/IL10/JUN/IL6/GSTP1/MET/NOS3/MMP3/FOS/SOD1/STAT1/CYP1B1/COL1A1/MPO/NCF1/CHUK/MAPK8/CCNA2/SIRT1/MAPK3	31
BP	GO:0034599	cellular response to oxidative stress	33/174	302/18670	6.93776e-26	3.02486e-23	1.19622e-23	CAT/BCL2/TP53/TNF/PRKCD/HMOX1/NQO1/EGFR/AKT1/MMP2/MMP9/MAPK1/IL10/JUN/IL6/GSTP1/MET/NOS3/MMP3/FOS/SOD1/HIF1A/HSPB1/CYP1B1/MPO/NCF1/PARP1/CHUK/MAPK8/CCNA2/SIRT1/MAPK3/GSR	33
BP	GO:0007568	aging	33/174	321/18670	5.03967e-25	1.99754e-22	7.89951e-23	PTGS2/CAT/BCL2/CDKN1A/TP53/PRKCD/NQO1/AKT1/CASP9/MAPK1/IL10/JUN/APP/ICAM1/ADRA1A/FOS/SOD1/CYP1A1/VCAM1/TGFB1/SERPINE1/PTEN/MPO/CHEK2/MAPK14/PPP3CA/SLC6A3/HTR2A/SIRT1/STAT3/MAPK3/HMGCR/ABAT	33
BP	GO:0097305	response to alcohol	29/174	233/18670	1.96774e-24	7.14946e-22	2.82733e-22	CAT/CDKN1A/CASP8/PRKCE/NQO1/AKT1/CCND1/BCL2L1/PPARG/ICAM1/IL2/GSTP1/SLC2A4/CD14/OPRM1/MAOB/FOS/SOD1/VCAM1/TGFB1/PTEN/PARP1/SLC6A3/HTR3A/STAT3/HMGCR/UGT1A1/ADIPOQ/ABAT	29
BP	GO:0070482	response to oxygen levels	34/174	394/18670	2.87254e-23	9.63405e-21	3.80989e-21	PTGS2/CAT/NOS2/DPP4/BCL2/CDKN1A/CASP3/TP53/PRKCE/MYC/HMOX1/AKT1/VEGFA/MMP2/PPARG/ICAM1/SLC2A4/CHRNA7/RAF1/HIF1A/CYP1A1/VCAM1/TGFB1/PLAT/COL1A1/PTEN/PPARA/SLC6A4/CCNA2/SIRT1/OPRD1/KCNMA1/ADIPOQ/ABAT	34
BP	GO:0009410	response to xenobiotic stimulus	30/174	292/18670	8.88122e-23	2.76586e-20	1.09379e-20	PTGS1/PRKCE/NQO1/EGFR/CASP9/RB1/PPARG/ICAM1/GSTP1/OPRM1/POR/SOD1/HSPA5/CYP3A4/CYP1A2/CYP1A1/TGFB1/NR1I2/CYP1B1/CHEK2/GSTM1/PPP3CA/SLC6A3/HTR2A/DRD1/HTR3A/CCNA2/UGT1A1/ABAT/CES1	30
BP	GO:0045471	response to ethanol	22/174	125/18670	4.05377e-22	1.17829e-19	4.6597e-20	CAT/CASP8/PRKCE/NQO1/CCND1/ICAM1/IL2/GSTP1/SLC2A4/CD14/OPRM1/MAOB/SOD1/VCAM1/PTEN/SLC6A3/HTR3A/STAT3/HMGCR/UGT1A1/ADIPOQ/ABAT	22
BP	GO:0034614	cellular response to reactive oxygen species	24/174	168/18670	8.49558e-22	2.31505e-19	9.15511e-20	TNF/PRKCD/NQO1/EGFR/AKT1/MMP2/MMP9/MAPK1/IL10/JUN/IL6/MET/NOS3/MMP3/FOS/SOD1/CYP1B1/MPO/NCF1/CHUK/MAPK8/CCNA2/SIRT1/MAPK3	24
BP	GO:0070997	neuron death	31/174	348/18670	1.17184e-21	3.00544e-19	1.18853e-19	BCL2/BAX/CASP3/TP53/CASP8/FASLG/TNF/HMOX1/NQO1/AKT1/BCL2L1/CASP9/IL10/RB1/JUN/APP/IFNG/CHRNA7/FOS/SOD1/HIF1A/HSPA5/CCL2/PARP1/PPARA/ERBB3/RASA1/GSK3B/GABRA5/SIRT1/STAT3	31
BP	GO:0009314	response to radiation	34/174	448/18670	1.81446e-21	4.39503e-19	1.73806e-19	PTGS2/CAT/BCL2/CDKN1A/BAX/CASP3/TP53/MYC/EGFR/AKT1/CCND1/BCL2L1/CASP9/JUN/APP/ICAM1/TYR/OPRM1/FOS/HIF1A/HSPA5/VCAM1/TGFB1/THBD/PARP1/COL3A1/CHEK2/CXCL10/MAPK14/MAPK8/DRD1/SIRT1/MAPK10/HMGCR	34
BP	GO:0048545	response to steroid hormone	32/174	385/18670	2.02045e-21	4.63639e-19	1.83351e-19	ESR1/PTGS2/AR/BCL2/CDKN1A/CASP3/TNF/ESR2/EGFR/CCND1/CASP9/IL10/RB1/IL6/PPARG/ICAM1/GSTP1/PGR/NR3C2/MAOB/FOS/TGFB1/NR1I2/COL1A1/PARP1/NR1I3/CLDN4/PPARA/SPP1/SIRT1/UGT1A1/ADIPOQ	32
BP	GO:0001666	response to hypoxia	31/174	359/18670	2.95504e-21	6.44199e-19	2.54756e-19	PTGS2/CAT/NOS2/DPP4/BCL2/CASP3/TP53/PRKCE/MYC/HMOX1/AKT1/VEGFA/MMP2/ICAM1/SLC2A4/CHRNA7/RAF1/HIF1A/CYP1A1/VCAM1/TGFB1/PLAT/PTEN/PPARA/SLC6A4/CCNA2/SIRT1/OPRD1/KCNMA1/ADIPOQ/ABAT	31
BP	GO:0051090	regulation of DNA-binding transcription factor activity	33/174	432/18670	6.20764e-21	1.28883e-18	5.0968e-19	ESR1/CAT/AR/TNF/IL1B/HMOX1/ESR2/AKT1/VEGFA/MAPK1/IL10/RB1/JUN/IL6/NFKBIA/APP/PPARG/ICAM1/CD40LG/FOS/PRKCB/TGFB1/CYP1B1/PTEN/CHUK/MAPK14/MAPK8/PPP3CA/SIRT1/OPRD1/MAPK10/STAT3/MAPK3	33
BP	GO:0042391	regulation of membrane potential	33/174	434/18670	7.16442e-21	1.36835e-18	5.41129e-19	ADRB2/BCL2/BAX/AKT1/BCL2L1/JUN/APP/GABRA1/CHRM1/SCN5A/ADRA1A/OPRM1/CHRNA7/KCNH2/SOD1/GJA1/PTEN/PARP1/GSK3B/GABRA2/GABRA3/GABRA6/PPP3CA/ADRB1/DRD1/GABRA5/CHRNA2/HTR3A/KDR/OPRD1/KCNMA1/ABAT/CACNA2D1	33
BP	GO:0036293	response to decreased oxygen levels	31/174	370/18670	7.21836e-21	1.36835e-18	5.41129e-19	PTGS2/CAT/NOS2/DPP4/BCL2/CASP3/TP53/PRKCE/MYC/HMOX1/AKT1/VEGFA/MMP2/ICAM1/SLC2A4/CHRNA7/RAF1/HIF1A/CYP1A1/VCAM1/TGFB1/PLAT/PTEN/PPARA/SLC6A4/CCNA2/SIRT1/OPRD1/KCNMA1/ADIPOQ/ABAT	31
BP	GO:0003018	vascular process in circulatory system	23/174	173/18670	3.39331e-20	6.16451e-18	2.43782e-18	PTGS2/ADRB2/PDE3A/HMOX1/EGFR/AKT1/VEGFA/ICAM1/CHRM3/NOS3/ADRA1A/SOD1/GJA1/TGFB1/CRP/ADRA1B/ADRA2A/ADRB1/HTR2A/DRD1/SLC6A4/KCNMA1/HMGCR	23
BP	GO:0032355	response to estradiol	21/174	134/18670	4.70308e-20	8.20217e-18	3.24364e-18	ESR1/PTGS2/CAT/CASP3/CASP8/NQO1/EGFR/CCND1/CASP9/IL10/GSTP1/CYP1A2/GJA1/TGFB1/COL1A1/PTEN/SLC6A4/CCNA2/STAT3/APOB/UGT1A1	21
BP	GO:0048732	gland development	32/174	434/18670	7.52477e-20	1.26185e-17	4.99011e-18	ESR1/AR/BCL2/BAX/FASN/CYP19A1/TNF/HMOX1/EGFR/AKT1/VEGFA/CCND1/MAPK1/IL10/JUN/XDH/TYR/INSR/MET/PGR/EGF/RAF1/SOD1/HIF1A/GJA1/CYP1A1/TGFB1/PTEN/IGF2/SLC6A3/MAPK3/UGT1A1	32
BP	GO:1901214	regulation of neuron death	28/174	313/18670	1.14806e-19	1.8539e-17	7.33146e-18	BCL2/BAX/CASP3/TP53/CASP8/FASLG/TNF/HMOX1/NQO1/AKT1/BCL2L1/CASP9/IL10/JUN/IFNG/CHRNA7/FOS/SOD1/HIF1A/CCL2/PARP1/PPARA/ERBB3/RASA1/GSK3B/GABRA5/SIRT1/STAT3	28
BP	GO:0071216	cellular response to biotic stimulus	25/174	236/18670	2.02103e-19	3.14703e-17	1.24453e-17	NOS2/TP53/TNF/PRKCA/PRKCE/IL1B/AKT1/MAPK1/IL10/IL6/NFKBIA/ICAM1/GSTP1/CD14/NOS3/HSPA5/CCL2/CXCL8/TGFB1/SERPINE1/CXCL10/MAPK14/GSK3B/MAPK8/MAPK3	25
BP	GO:0007584	response to nutrient	24/174	219/18670	5.02169e-19	7.54986e-17	2.98568e-17	PTGS2/CAT/IL1B/HMOX1/NQO1/EGFR/CCND1/PPARG/TYR/GSTP1/POR/SOD1/STAT1/CYP1A1/VCAM1/TGFB1/COL1A1/PTEN/CXCL10/SPP1/SLC6A4/HMGCR/UGT1A1/ADIPOQ	24
BP	GO:2000377	regulation of reactive oxygen species metabolic process	23/174	195/18670	5.36528e-19	7.79754e-17	3.08362e-17	PTGS2/BCL2/CDKN1A/TP53/TNF/IL1B/PRKCD/EGFR/AKT1/IL10/XDH/ICAM1/IFNG/GSTP1/INSR/MMP3/SOD1/HIF1A/TGFB1/CYP1B1/CRP/MAPK14/STAT3	23
BP	GO:0097237	cellular response to toxic substance	25/174	247/18670	6.15767e-19	8.66046e-17	3.42488e-17	PTGS1/PTGS2/CAT/TNF/PRKCE/PRKCD/HMOX1/NQO1/IL10/IL6/GSTP1/MET/NOS3/SOD1/DUOX2/CYP1B1/PTEN/MPO/ABCG2/GSTM1/SIRT1/KDR/OPRD1/UGT1A1/GSR	25
BP	GO:0050673	epithelial cell proliferation	31/174	434/18670	7.59291e-19	1.03453e-16	4.09118e-17	ESR1/AR/BAX/TNF/PRKCA/MYC/HMOX1/EGFR/AKT1/VEGFA/CCND1/MAPK1/IL10/RB1/JUN/XDH/ERBB2/PPARG/PGR/SCN5A/HIF1A/STAT1/F3/GJA1/CCL2/TGFB1/PTEN/IGFBP3/SIRT1/KDR/STAT3	31
BP	GO:0062013	positive regulation of small molecule metabolic process	21/174	153/18670	8.131e-19	1.07428e-16	4.24835e-17	PTGS2/NOS2/TNF/PRKCE/IL1B/AKT1/APP/PPARG/IFNG/IL4/INSR/NOS3/EGF/POR/HIF1A/PPARA/IGF2/HTR2A/SIRT1/STAT3/ADIPOQ	21
BP	GO:0097191	extrinsic apoptotic signaling pathway	24/174	224/18670	8.55731e-19	1.09735e-16	4.33959e-17	AR/BCL2/BAX/CASP3/CASP8/FASLG/TNF/IL1B/HMOX1/AKT1/BCL2L1/CASP9/ICAM1/IL2/IFNG/GSTP1/NOS3/RAF1/TGFB1/SERPINE1/PTEN/IL1A/ERBB3/GSK3B	24
BP	GO:0018209	peptidyl-serine modification	27/174	322/18670	2.89818e-18	3.6103e-16	1.42773e-16	PTGS2/BCL2/BAX/TNF/PRKCA/PRKCE/PRKCD/EGFR/AKT1/VEGFA/MAPK1/IL6/TOP1/APP/IFNG/RAF1/PRKCB/TGFB1/PARP1/CHEK2/CHUK/MAPK14/GSK3B/MAPK8/DRD1/OPRD1/MAPK3	27
BP	GO:1903409	reactive oxygen species biosynthetic process	19/174	122/18670	3.45496e-18	4.18434e-16	1.65475e-16	PTGS2/NOS2/TNF/IL1B/NQO1/AKT1/IL10/ICAM1/IFNG/INSR/NOS3/MAOB/SOD1/CYP1A2/CYP1A1/DUOX2/CYP1B1/MPO/STAT3	19
BP	GO:0062012	regulation of small molecule metabolic process	31/174	459/18670	3.78861e-18	4.26313e-16	1.6859e-16	PTGS2/NOS2/TP53/FASN/TNF/PRKCE/IL1B/NQO1/AKT1/APP/PPARG/IFNG/IL4/INSR/NOS3/EGF/POR/SOD1/HIF1A/TGFB1/PARP1/PPARA/IGFBP3/IGF2/GSK3B/HTR2A/SIRT1/STAT3/APOB/HMGCR/ADIPOQ	31
BP	GO:0035296	regulation of tube diameter	20/174	143/18670	3.91113e-18	4.26313e-16	1.6859e-16	PTGS2/ADRB2/HMOX1/EGFR/AKT1/ICAM1/CHRM3/NOS3/ADRA1A/SOD1/GJA1/CRP/ADRA1B/ADRA2A/ADRB1/HTR2A/DRD1/SLC6A4/KCNMA1/HMGCR	20
BP	GO:0050880	regulation of blood vessel size	20/174	143/18670	3.91113e-18	4.26313e-16	1.6859e-16	PTGS2/ADRB2/HMOX1/EGFR/AKT1/ICAM1/CHRM3/NOS3/ADRA1A/SOD1/GJA1/CRP/ADRA1B/ADRA2A/ADRB1/HTR2A/DRD1/SLC6A4/KCNMA1/HMGCR	20
BP	GO:0097746	regulation of blood vessel diameter	20/174	143/18670	3.91113e-18	4.26313e-16	1.6859e-16	PTGS2/ADRB2/HMOX1/EGFR/AKT1/ICAM1/CHRM3/NOS3/ADRA1A/SOD1/GJA1/CRP/ADRA1B/ADRA2A/ADRB1/HTR2A/DRD1/SLC6A4/KCNMA1/HMGCR	20
BP	GO:0035150	regulation of tube size	20/174	144/18670	4.50609e-18	4.79185e-16	1.89499e-16	PTGS2/ADRB2/HMOX1/EGFR/AKT1/ICAM1/CHRM3/NOS3/ADRA1A/SOD1/GJA1/CRP/ADRA1B/ADRA2A/ADRB1/HTR2A/DRD1/SLC6A4/KCNMA1/HMGCR	20
BP	GO:0018105	peptidyl-serine phosphorylation	26/174	299/18670	5.23581e-18	5.43527e-16	2.14944e-16	PTGS2/BCL2/BAX/TNF/PRKCA/PRKCE/PRKCD/EGFR/AKT1/VEGFA/MAPK1/IL6/TOP1/APP/IFNG/RAF1/PRKCB/TGFB1/CHEK2/CHUK/MAPK14/GSK3B/MAPK8/DRD1/OPRD1/MAPK3	26
BP	GO:0048608	reproductive structure development	30/174	431/18670	6.06652e-18	6.15117e-16	2.43255e-16	ESR1/PTGS2/AR/BCL2/BAX/CASP3/CASP8/CYP19A1/EGFR/AKT1/VEGFA/CCND1/BCL2L1/MAPK1/IL10/PPARG/ICAM1/INSR/PGR/NOS3/SOD1/HIF1A/HSPA5/GJA1/PTEN/SPP1/IGF2/MAPK14/SIRT1/MAPK3	30
BP	GO:0061458	reproductive system development	30/174	434/18670	7.35425e-18	7.22301e-16	2.85642e-16	ESR1/PTGS2/AR/BCL2/BAX/CASP3/CASP8/CYP19A1/EGFR/AKT1/VEGFA/CCND1/BCL2L1/MAPK1/IL10/PPARG/ICAM1/INSR/PGR/NOS3/SOD1/HIF1A/HSPA5/GJA1/PTEN/SPP1/IGF2/MAPK14/SIRT1/MAPK3	30
BP	GO:0071276	cellular response to cadmium ion	13/174	37/18670	7.45494e-18	7.22301e-16	2.85642e-16	HMOX1/EGFR/AKT1/MMP9/MAPK1/JUN/FOS/SOD1/CYP1A2/NCF1/CHUK/MAPK8/MAPK3	13
BP	GO:2001233	regulation of apoptotic signaling pathway	29/174	406/18670	1.14419e-17	1.0845e-15	4.28876e-16	PTGS2/AR/BCL2/BAX/TP53/CASP8/FASLG/TNF/IL1B/PRKCD/HMOX1/AKT1/BCL2L1/MMP9/RB1/ICAM1/GSTP1/NOS3/RAF1/SOD1/HIF1A/HSPB1/SERPINE1/PTEN/IL1A/PARP1/GSK3B/MAPK8/SIRT1	29
BP	GO:0050678	regulation of epithelial cell proliferation	28/174	378/18670	1.70867e-17	1.58507e-15	6.26832e-16	AR/BAX/TNF/PRKCA/MYC/HMOX1/EGFR/AKT1/VEGFA/CCND1/IL10/RB1/JUN/XDH/ERBB2/PPARG/PGR/SCN5A/HIF1A/STAT1/F3/GJA1/CCL2/TGFB1/PTEN/SIRT1/KDR/STAT3	28
BP	GO:0060359	response to ammonium ion	19/174	135/18670	2.47741e-17	2.25032e-15	8.89913e-16	CASP3/PRKCE/MAPK1/GABRA1/CHRM3/CHRM1/CHRM2/OPRM1/CHRNA7/HSPA5/SLC6A3/HTR2A/DRD1/CHRM4/HTR3A/CCNA2/CHRM5/MAPK3/ABAT	19
BP	GO:0071222	cellular response to lipopolysaccharide	22/174	205/18670	2.55065e-17	2.26955e-15	8.9752e-16	NOS2/TNF/PRKCA/PRKCE/IL1B/AKT1/MAPK1/IL10/IL6/NFKBIA/ICAM1/GSTP1/CD14/NOS3/CCL2/CXCL8/TGFB1/SERPINE1/CXCL10/MAPK14/MAPK8/MAPK3	22
BP	GO:0001505	regulation of neurotransmitter levels	27/174	354/18670	3.24218e-17	2.82718e-15	1.11804e-15	PTGS2/NOS2/TNF/IL1B/NQO1/AKT1/IL10/ICAM1/IFNG/INSR/NOS3/ACHE/ADRA1A/CHRM2/MAOB/POR/PRKCB/CYP1B1/GSK3B/GABRA2/SLC6A2/SLC6A3/MAOA/HTR2A/DRD1/SLC6A4/ABAT	27
BP	GO:0009612	response to mechanical stimulus	22/174	210/18670	4.2885e-17	3.66625e-15	1.44986e-15	PTGS2/CASP8/IL1B/EGFR/AKT1/JUN/NFKBIA/PPARG/FOS/RAF1/STAT1/GJA1/TGFB1/COL1A1/MPO/COL3A1/CXCL10/IRF1/MAPK14/MAPK8/HTR2A/MAPK3	22
BP	GO:0071219	cellular response to molecule of bacterial origin	22/174	212/18670	5.25853e-17	4.35327e-15	1.72155e-15	NOS2/TNF/PRKCA/PRKCE/IL1B/AKT1/MAPK1/IL10/IL6/NFKBIA/ICAM1/GSTP1/CD14/NOS3/CCL2/CXCL8/TGFB1/SERPINE1/CXCL10/MAPK14/MAPK8/MAPK3	22
BP	GO:0033002	muscle cell proliferation	23/174	239/18670	5.29183e-17	4.35327e-15	1.72155e-15	PTGS2/CDKN1A/TNF/HMOX1/EGFR/AKT1/MMP2/MMP9/MAPK1/IL10/JUN/IL6/PPARG/IFNG/GSTP1/STAT1/GJA1/PTEN/IGFBP3/MAPK14/STAT3/HMGCR/ADIPOQ	23
BP	GO:0018108	peptidyl-tyrosine phosphorylation	27/174	363/18670	6.11249e-17	4.93527e-15	1.95171e-15	TP53/TNF/PRKCE/PRKCD/EGFR/VEGFA/IL6/APP/ERBB2/ICAM1/IL2/IFNG/IL4/INSR/MET/ADRA1A/EGF/TGFB1/NCF1/IGF2/ERBB3/ADRA2A/HTR2A/KDR/STAT3/MAPK3/ADIPOQ	27
BP	GO:0071214	cellular response to abiotic stimulus	26/174	331/18670	6.41849e-17	4.99725e-15	1.97622e-15	PTGS2/CDKN1A/BAX/CASP3/TP53/CASP8/MYC/IL1B/EGFR/AKT1/BCL2L1/CASP9/SLC2A4/HSPA5/GJA1/TGFB1/COL1A1/PTEN/PARP1/CHEK2/IRF1/MAPK14/MAPK8/SIRT1/MAPK10/MAPK3	26
BP	GO:0104004	cellular response to environmental stimulus	26/174	331/18670	6.41849e-17	4.99725e-15	1.97622e-15	PTGS2/CDKN1A/BAX/CASP3/TP53/CASP8/MYC/IL1B/EGFR/AKT1/BCL2L1/CASP9/SLC2A4/HSPA5/GJA1/TGFB1/COL1A1/PTEN/PARP1/CHEK2/IRF1/MAPK14/MAPK8/SIRT1/MAPK10/MAPK3	26
BP	GO:2000379	positive regulation of reactive oxygen species metabolic process	17/174	102/18670	6.59856e-17	5.04732e-15	1.99602e-15	PTGS2/CDKN1A/TP53/TNF/IL1B/PRKCD/EGFR/AKT1/XDH/ICAM1/IFNG/GSTP1/INSR/SOD1/TGFB1/CRP/MAPK14	17
BP	GO:0018212	peptidyl-tyrosine modification	27/174	366/18670	7.52079e-17	5.65356e-15	2.23576e-15	TP53/TNF/PRKCE/PRKCD/EGFR/VEGFA/IL6/APP/ERBB2/ICAM1/IL2/IFNG/IL4/INSR/MET/ADRA1A/EGF/TGFB1/NCF1/IGF2/ERBB3/ADRA2A/HTR2A/KDR/STAT3/MAPK3/ADIPOQ	27
BP	GO:0071902	positive regulation of protein serine/threonine kinase activity	26/174	334/18670	8.00256e-17	5.91375e-15	2.33866e-15	PIK3CG/ADRB2/TNF/IL1B/EGFR/AKT1/VEGFA/CCND1/MAPK1/ERBB2/IFNG/INSR/CD40LG/CHRNA7/EGF/RAF1/SOD1/TGFB1/IGF2/MAPK14/ADRA2A/HTR2A/SIRT1/MAPK10/MAPK3/ADIPOQ	26
BP	GO:0071241	cellular response to inorganic substance	22/174	217/18670	8.67297e-17	6.30236e-15	2.49234e-15	PTGS2/HMOX1/NQO1/EGFR/AKT1/MMP9/MAPK1/JUN/APP/SCN5A/MMP3/FOS/SOD1/HSPA5/CYP1A2/CYP1A1/NCF1/PARP1/CHUK/MAPK8/CCNA2/MAPK3	22
BP	GO:0051098	regulation of binding	27/174	373/18670	1.21085e-16	8.65461e-15	3.42256e-15	ADRB2/BCL2/BAX/PRKCD/HMOX1/AKT1/MMP9/IL10/RB1/JUN/NFKBIA/APP/PPARG/IFNG/MET/EGF/HSPA5/TGFB1/PARP1/PPARA/PON1/GSK3B/MAPK8/PPP3CA/MAP2/MAPK3/ADIPOQ	27
BP	GO:0014074	response to purine-containing compound	19/174	149/18670	1.64628e-16	1.15771e-14	4.57829e-15	PTGS2/PIK3CG/PDE3A/IL1B/JUN/APP/PPARG/TYR/FOS/SOD1/STAT1/HSPA5/DUOX2/THBD/COL1A1/PTEN/SLC6A3/SLC6A4/ADIPOQ	19
BP	GO:0042133	neurotransmitter metabolic process	19/174	153/18670	2.72573e-16	1.88637e-14	7.45988e-15	PTGS2/NOS2/TNF/IL1B/NQO1/AKT1/IL10/ICAM1/IFNG/INSR/NOS3/ACHE/MAOB/POR/CYP1B1/SLC6A3/MAOA/SLC6A4/ABAT	19
BP	GO:2001234	negative regulation of apoptotic signaling pathway	22/174	230/18670	3.0026e-16	2.04552e-14	8.08923e-15	PTGS2/AR/BCL2/BAX/CASP8/FASLG/TNF/IL1B/HMOX1/AKT1/BCL2L1/MMP9/RB1/ICAM1/GSTP1/NOS3/RAF1/HIF1A/HSPB1/SERPINE1/IL1A/SIRT1	22
BP	GO:0071466	cellular response to xenobiotic stimulus	20/174	180/18670	3.91616e-16	2.62684e-14	1.03881e-14	PTGS1/NQO1/EGFR/CASP9/RB1/ICAM1/GSTP1/OPRM1/POR/CYP3A4/CYP1A2/CYP1A1/TGFB1/NR1I2/CYP1B1/CHEK2/GSTM1/CCNA2/UGT1A1/CES1	20
BP	GO:0046683	response to organophosphorus	18/174	134/18670	4.15554e-16	2.74517e-14	1.08561e-14	PTGS2/PIK3CG/PDE3A/IL1B/JUN/APP/TYR/FOS/SOD1/STAT1/HSPA5/DUOX2/THBD/COL1A1/PTEN/SLC6A3/SLC6A4/ADIPOQ	18
BP	GO:0046686	response to cadmium ion	14/174	63/18670	5.52311e-16	3.59415e-14	1.42134e-14	CAT/HMOX1/EGFR/AKT1/MMP9/MAPK1/JUN/FOS/SOD1/CYP1A2/NCF1/CHUK/MAPK8/MAPK3	14
BP	GO:0031960	response to corticosteroid	19/174	162/18670	8.0409e-16	5.15564e-14	2.03885e-14	PTGS2/BCL2/CDKN1A/CASP3/TNF/EGFR/CCND1/CASP9/IL10/IL6/ICAM1/GSTP1/MAOB/FOS/TGFB1/COL1A1/PARP1/UGT1A1/ADIPOQ	19
BP	GO:0071248	cellular response to metal ion	20/174	190/18670	1.13236e-15	7.15517e-14	2.82959e-14	PTGS2/HMOX1/NQO1/EGFR/AKT1/MMP9/MAPK1/JUN/APP/SCN5A/FOS/SOD1/HSPA5/CYP1A2/CYP1A1/NCF1/PARP1/CHUK/MAPK8/MAPK3	20
BP	GO:0071496	cellular response to external stimulus	25/174	339/18670	1.16793e-15	7.27454e-14	2.8768e-14	PTGS2/BCL2/CDKN1A/TP53/CASP8/IL1B/HMOX1/EGFR/AKT1/MAPK1/JUN/PPARG/ICAM1/GSTP1/FOS/SOD1/HSPA5/GJA1/VCAM1/TGFB1/COL1A1/IRF1/MAPK8/SIRT1/MAPK3	25
BP	GO:0034612	response to tumor necrosis factor	24/174	312/18670	1.76883e-15	1.07858e-13	4.26536e-14	PTGS2/CASP3/CASP8/TNF/AKT1/MAPK1/NFKBIA/ICAM1/GSTP1/SLC2A4/CD40LG/CD14/STAT1/CCL2/SELE/VCAM1/CXCL8/COL1A1/CHUK/MAPK14/SIRT1/MAPK3/APOB/ADIPOQ	24
BP	GO:0048660	regulation of smooth muscle cell proliferation	19/174	169/18670	1.78114e-15	1.07858e-13	4.26536e-14	PTGS2/CDKN1A/TNF/HMOX1/EGFR/AKT1/MMP2/MMP9/IL10/JUN/IL6/PPARG/IFNG/GSTP1/STAT1/PTEN/IGFBP3/HMGCR/ADIPOQ	19
BP	GO:1904951	positive regulation of establishment of protein localization	28/174	456/18670	2.1394e-15	1.27778e-13	5.05312e-14	PTGS2/BCL2/TP53/CASP8/TNF/PRKCE/IL1B/PRKCD/EGFR/MAPK1/IL10/IL6/ERBB2/IL2/IFNG/CD14/CHRM1/ACHE/HIF1A/GJA1/TGFB1/IL1A/CHUK/MAPK14/GSK3B/MAPK8/MAPK3/ABAT	28
BP	GO:0010212	response to ionizing radiation	18/174	147/18670	2.21447e-15	1.29072e-13	5.1043e-14	BCL2/CDKN1A/BAX/CASP3/TP53/MYC/CCND1/BCL2L1/ICAM1/HSPA5/VCAM1/TGFB1/THBD/PARP1/CHEK2/CXCL10/MAPK14/SIRT1	18
BP	GO:0048659	smooth muscle cell proliferation	19/174	171/18670	2.22028e-15	1.29072e-13	5.1043e-14	PTGS2/CDKN1A/TNF/HMOX1/EGFR/AKT1/MMP2/MMP9/IL10/JUN/IL6/PPARG/IFNG/GSTP1/STAT1/PTEN/IGFBP3/HMGCR/ADIPOQ	19
BP	GO:0042136	neurotransmitter biosynthetic process	16/174	106/18670	2.87102e-15	1.62851e-13	6.44014e-14	PTGS2/NOS2/TNF/IL1B/NQO1/AKT1/IL10/ICAM1/IFNG/INSR/NOS3/ACHE/CYP1B1/SLC6A3/SLC6A4/ABAT	16
BP	GO:0050730	regulation of peptidyl-tyrosine phosphorylation	22/174	256/18670	2.87605e-15	1.62851e-13	6.44014e-14	TP53/TNF/PRKCE/PRKCD/EGFR/VEGFA/IL6/APP/ICAM1/IL2/IFNG/IL4/ADRA1A/EGF/TGFB1/NCF1/IGF2/ERBB3/ADRA2A/HTR2A/STAT3/ADIPOQ	22
BP	GO:0001819	positive regulation of cytokine production	28/174	464/18670	3.32194e-15	1.85688e-13	7.34324e-14	PTGS2/CASP8/TNF/IL1B/HMOX1/IL10/IL6/APP/IL2/IFNG/IL4/CD40LG/CD14/SOD1/HIF1A/STAT1/HSPB1/TGFB1/CYP1B1/SERPINE1/IL1A/CHUK/IRF1/MAPK14/ADRA2A/STAT3/MAPK3/ADIPOQ	28
BP	GO:0031663	lipopolysaccharide-mediated signaling pathway	13/174	58/18670	5.57671e-15	3.07778e-13	1.21714e-13	TNF/PRKCA/PRKCE/IL1B/AKT1/MAPK1/NFKBIA/CD14/NOS3/CCL2/TGFB1/MAPK14/MAPK3	13
BP	GO:0043434	response to peptide hormone	27/174	436/18670	5.79125e-15	3.15623e-13	1.24817e-13	PTGS2/CAT/IL1B/PRKCD/AKT1/IL10/PPARG/ICAM1/GSTP1/SLC2A4/INSR/POR/STAT1/GJA1/PRKCB/TGFB1/COL1A1/PTEN/PARP1/PPARA/CHUK/IGF2/GSK3B/CCNA2/SIRT1/STAT3/ADIPOQ	27
BP	GO:0051402	neuron apoptotic process	21/174	239/18670	8.20804e-15	4.41816e-13	1.74721e-13	BCL2/BAX/CASP3/TP53/FASLG/TNF/HMOX1/NQO1/BCL2L1/CASP9/RB1/JUN/APP/SOD1/HIF1A/HSPA5/CCL2/PARP1/ERBB3/RASA1/GABRA5	21
BP	GO:0050727	regulation of inflammatory response	28/174	485/18670	1.01172e-14	5.3794e-13	2.12734e-13	ESR1/PTGS2/NOS2/PIK3CG/CYP19A1/IGHG1/TNF/IL1B/PRKCD/EGFR/MMP9/IL10/RB1/IL6/NFKBIA/PPARG/IL2/IL4/GSTP1/XIAP/MMP3/SOD1/SELE/SERPINE1/PPARA/MAPK14/ABCC1/ADIPOQ	28
BP	GO:0009266	response to temperature stimulus	21/174	243/18670	1.14424e-14	6.01072e-13	2.37701e-13	PTGS2/ADRB2/CDKN1A/CASP8/HMOX1/AKT1/MAPK1/NFKBIA/PPARG/CD14/NOS3/FOS/SOD1/HSPA5/IL1A/CXCL10/GSK3B/ADRB1/HTR2A/SIRT1/MAPK3	21
BP	GO:0001101	response to acid chemical	24/174	343/18670	1.46531e-14	7.60566e-13	3.00774e-13	PTGS2/CAT/CASP3/TNF/PRKCE/NQO1/EGFR/AKT1/VEGFA/BCL2L1/MMP2/PPARG/ICAM1/GSTP1/GJA1/COL1A1/COL3A1/CHUK/PON1/SLC6A4/KDR/MAPK10/APOB/ADIPOQ	24
BP	GO:0030099	myeloid cell differentiation	26/174	416/18670	1.55755e-14	7.98934e-13	3.15947e-13	CASP3/CASP8/FASN/TNF/PRKCA/MYC/VEGFA/CASP9/MMP9/RB1/JUN/NFKBIA/APP/PPARG/IFNG/IL4/FOS/HIF1A/STAT1/PRKCB/TGFB1/PARP1/MAPK14/SIRT1/STAT3/ADIPOQ	26
BP	GO:0060078	regulation of postsynaptic membrane potential	17/174	140/18670	1.58103e-14	8.01546e-13	3.1698e-13	ADRB2/AKT1/APP/GABRA1/CHRM1/OPRM1/CHRNA7/PTEN/GSK3B/GABRA2/GABRA3/GABRA6/PPP3CA/ADRB1/GABRA5/CHRNA2/ABAT	17
BP	GO:0045765	regulation of angiogenesis	25/174	383/18670	1.94674e-14	9.7561e-13	3.85816e-13	PTGS2/FASLG/PRKCA/IL1B/HMOX1/VEGFA/IL10/IL6/ERBB2/PPARG/NOS3/CHRNA7/HIF1A/STAT1/F3/CXCL8/PRKCB/HSPB1/CYP1B1/SERPINE1/IL1A/CXCL10/SIRT1/KDR/STAT3	25
BP	GO:1901342	regulation of vasculature development	26/174	422/18670	2.18201e-14	1.074e-12	4.24727e-13	PTGS2/FASLG/PRKCA/IL1B/HMOX1/VEGFA/IL10/IL6/XDH/ERBB2/PPARG/NOS3/CHRNA7/HIF1A/STAT1/F3/CXCL8/PRKCB/HSPB1/CYP1B1/SERPINE1/IL1A/CXCL10/SIRT1/KDR/STAT3	26
BP	GO:1901653	cellular response to peptide	25/174	385/18670	2.19235e-14	1.074e-12	4.24727e-13	ADRB2/TP53/IL1B/PRKCD/AKT1/APP/PPARG/ICAM1/GSTP1/SLC2A4/INSR/POR/STAT1/VCAM1/PRKCB/TGFB1/PTEN/PARP1/IGF2/GSK3B/CCNA2/SIRT1/STAT3/ADIPOQ/CACNA2D1	25
BP	GO:0044706	multi-multicellular organism process	20/174	222/18670	2.30397e-14	1.11615e-12	4.41393e-13	ESR1/PTGS2/AR/BCL2/IL1B/AKT1/MMP2/MMP9/MAPK1/PGR/FOS/SOD1/GJA1/CYP1A1/TGFB1/THBD/CLDN4/SPP1/SLC6A4/MAPK3	20
BP	GO:0070371	ERK1 and ERK2 cascade	23/174	317/18670	2.5014e-14	1.19847e-12	4.73949e-13	TNF/PRKCA/MYC/IL1B/EGFR/MAPK1/JUN/APP/ERBB2/ICAM1/GSTP1/ADRA1A/OPRM1/CHRNA7/EGF/CCL2/TGFB1/PTEN/HTR2A/KDR/MAPK3/HMGCR/ADIPOQ	23
BP	GO:0042110	T cell activation	27/174	464/18670	2.63118e-14	1.24695e-12	4.93121e-13	DPP4/PIK3CG/BCL2/BAX/CASP3/TP53/CASP8/IL1B/AKT1/IL10/IL6/ERBB2/ICAM1/IL2/IFNG/IL4/CD40LG/SOD1/GJA1/CCL2/VCAM1/TGFB1/RUNX2/IGF2/IRF1/PPP3CA/STAT3	27
BP	GO:0051384	response to glucocorticoid	17/174	146/18670	3.21145e-14	1.50558e-12	5.95399e-13	PTGS2/BCL2/CDKN1A/CASP3/TNF/EGFR/CCND1/CASP9/IL10/IL6/ICAM1/GSTP1/MAOB/FOS/TGFB1/UGT1A1/ADIPOQ	17
BP	GO:0032103	positive regulation of response to external stimulus	23/174	323/18670	3.73003e-14	1.7301e-12	6.84187e-13	PTGS2/PIK3CG/TNF/PRKCA/IL1B/EGFR/VEGFA/IL6/NFKBIA/IL2/MET/OPRM1/F3/CXCL8/HSPB1/TGFB1/THBD/SERPINE1/CXCL10/MAPK14/KDR/MAPK3/ABCC1	23
BP	GO:0050708	regulation of protein secretion	27/174	472/18670	3.97545e-14	1.82452e-12	7.21527e-13	NOS2/DPP4/TNF/PRKCA/PRKCE/IL1B/EGFR/IL10/IL6/IL2/IFNG/CD40LG/CD14/ACHE/OPRM1/HIF1A/GJA1/TGFB1/IL1A/CRP/CHUK/MAPK14/PPP3CA/ADRA2A/MAPK3/HMGCR/ABAT	27
BP	GO:2001237	negative regulation of extrinsic apoptotic signaling pathway	15/174	104/18670	4.38643e-14	1.99217e-12	7.87825e-13	AR/BCL2/CASP8/FASLG/TNF/IL1B/HMOX1/AKT1/BCL2L1/ICAM1/GSTP1/NOS3/RAF1/SERPINE1/IL1A	15
BP	GO:0051091	positive regulation of DNA-binding transcription factor activity	21/174	261/18670	4.73892e-14	2.13007e-12	8.4236e-13	ESR1/CAT/AR/TNF/IL1B/ESR2/AKT1/VEGFA/IL10/IL6/APP/PPARG/ICAM1/CD40LG/PRKCB/TGFB1/PTEN/CHUK/PPP3CA/OPRD1/STAT3	21
BP	GO:0071242	cellular response to ammonium ion	13/174	68/18670	5.11496e-14	2.27563e-12	8.99925e-13	CASP3/MAPK1/GABRA1/CHRM3/CHRM1/CHRM2/OPRM1/CHRNA7/DRD1/CHRM4/CCNA2/CHRM5/MAPK3	13
BP	GO:0048511	rhythmic process	22/174	295/18670	5.42658e-14	2.38989e-12	9.45108e-13	ESR1/NOS2/CASP3/TP53/EGFR/JUN/TOP1/PPARG/PGR/NOS3/OPRM1/HSPA5/SERPINE1/PTEN/CLDN4/PPARA/GSK3B/MAPK8/SLC6A4/SIRT1/MAPK10/ADIPOQ	22
BP	GO:0032102	negative regulation of response to external stimulus	24/174	365/18670	5.76686e-14	2.48005e-12	9.80763e-13	CDKN1A/CYP19A1/PRKCD/IL10/RB1/PPARG/IL2/IL4/GSTP1/NOS3/SOD1/GJA1/CCL2/PLAT/THBD/SERPINE1/PTEN/PPARA/SPP1/SLC6A3/DRD1/HMGCR/ADIPOQ/ABAT	24
BP	GO:0002573	myeloid leukocyte differentiation	19/174	204/18670	5.80195e-14	2.48005e-12	9.80763e-13	CASP8/FASN/TNF/PRKCA/MYC/VEGFA/MMP9/RB1/JUN/APP/PPARG/IFNG/IL4/FOS/TGFB1/PARP1/MAPK14/SIRT1/ADIPOQ	19
BP	GO:0045766	positive regulation of angiogenesis	19/174	204/18670	5.80195e-14	2.48005e-12	9.80763e-13	PTGS2/PRKCA/IL1B/HMOX1/VEGFA/IL10/NOS3/CHRNA7/HIF1A/F3/CXCL8/PRKCB/HSPB1/CYP1B1/SERPINE1/IL1A/SIRT1/KDR/STAT3	19
BP	GO:0022407	regulation of cell-cell adhesion	25/174	403/18670	6.18893e-14	2.61978e-12	1.03602e-12	DPP4/CASP3/TNF/PRKCA/IL1B/PRKCD/AKT1/VEGFA/IL10/IL6/ERBB2/ICAM1/IL2/IFNG/IL4/CD40LG/CCL2/VCAM1/TGFB1/PPARA/IGF2/IRF1/MAPK14/ADIPOQ/ABAT	25
BP	GO:0008202	steroid metabolic process	23/174	331/18670	6.27116e-14	2.62906e-12	1.03969e-12	ESR1/CAT/FASN/CYP19A1/TNF/IL1B/APP/IFNG/IL4/POR/SOD1/CYP3A4/CYP1A2/CYP1A1/NR1I2/CYP1B1/SPP1/PON1/SIRT1/APOB/HMGCR/UGT1A1/CES1	23
BP	GO:0030168	platelet activation	17/174	153/18670	7.04871e-14	2.92689e-12	1.15747e-12	PIK3CG/PRKCA/PRKCE/PRKCD/MAPK1/IL6/CD40LG/NOS3/RAF1/PRKCB/HSPB1/THBD/COL1A1/COL3A1/ADRA2A/MAPK3/ABAT	17
BP	GO:0048871	multicellular organismal homeostasis	27/174	485/18670	7.63965e-14	3.14235e-12	1.24268e-12	PTGS2/ADRB2/BCL2/BAX/TNF/PRKCA/IL1B/EGFR/VEGFA/RB1/IL6/IL4/MET/NOS3/ACHE/SOD1/GJA1/HSPB1/IL1A/CLDN4/SPP1/ADRB1/HTR2A/DRD1/STAT3/ADIPOQ/ABAT	27
BP	GO:0043405	regulation of MAP kinase activity	23/174	337/18670	9.17168e-14	3.73724e-12	1.47793e-12	PIK3CG/TNF/IL1B/PRKCD/EGFR/VEGFA/MAPK1/ERBB2/GSTP1/INSR/CD40LG/CHRNA7/EGF/RAF1/SOD1/TGFB1/MAPK14/ADRA2A/HTR2A/MAPK10/MAPK3/HMGCR/ADIPOQ	23
BP	GO:0006801	superoxide metabolic process	13/174	73/18670	1.35124e-13	5.45499e-12	2.15724e-12	NOS2/TNF/PRKCD/NQO1/EGFR/GSTP1/NOS3/SOD1/DUOX2/TGFB1/MPO/NCF1/CRP	13
BP	GO:0051222	positive regulation of protein transport	25/174	418/18670	1.41082e-13	5.64327e-12	2.23169e-12	PTGS2/TP53/TNF/PRKCE/IL1B/PRKCD/EGFR/MAPK1/IL10/IL6/ERBB2/IL2/IFNG/CD14/CHRM1/ACHE/HIF1A/GJA1/TGFB1/IL1A/CHUK/MAPK14/GSK3B/MAPK3/ABAT	25
BP	GO:0002791	regulation of peptide secretion	27/174	500/18670	1.58249e-13	6.27242e-12	2.4805e-12	NOS2/DPP4/TNF/PRKCA/PRKCE/IL1B/EGFR/IL10/IL6/IL2/IFNG/CD40LG/CD14/ACHE/OPRM1/HIF1A/GJA1/TGFB1/IL1A/CRP/CHUK/MAPK14/PPP3CA/ADRA2A/MAPK3/HMGCR/ABAT	27
BP	GO:0048638	regulation of developmental growth	23/174	347/18670	1.69878e-13	6.6727e-12	2.63879e-12	AR/ADRB2/BCL2/CDKN1A/AKT1/VEGFA/MAPK1/APP/INSR/POR/SOD1/GJA1/PTEN/PPARA/SPP1/IGF2/MAPK14/GSK3B/SLC6A3/ADRB1/SLC6A4/MAP2/STAT3	23
BP	GO:0023061	signal release	26/174	462/18670	1.80306e-13	7.01904e-12	2.77576e-12	NOS2/DPP4/CYP19A1/TNF/PRKCA/PRKCE/IL1B/EGFR/IL6/IFNG/ADRA1A/CHRM2/OPRM1/RAF1/HIF1A/GJA1/PRKCB/SPP1/GSK3B/PPP3CA/ADRA2A/HTR2A/DRD1/HMGCR/ADIPOQ/ABAT	26
BP	GO:0009416	response to light stimulus	22/174	314/18670	1.93761e-13	7.47609e-12	2.9565e-12	PTGS2/CAT/BCL2/CDKN1A/BAX/CASP3/TP53/MYC/EGFR/AKT1/CCND1/CASP9/APP/TYR/FOS/HIF1A/PARP1/MAPK8/DRD1/SIRT1/MAPK10/HMGCR	22
BP	GO:0007565	female pregnancy	18/174	192/18670	2.45966e-13	9.32533e-12	3.6878e-12	ESR1/PTGS2/AR/BCL2/IL1B/AKT1/MMP2/MMP9/MAPK1/PGR/FOS/SOD1/GJA1/TGFB1/THBD/CLDN4/SPP1/MAPK3	18
BP	GO:0050731	positive regulation of peptidyl-tyrosine phosphorylation	18/174	192/18670	2.45966e-13	9.32533e-12	3.6878e-12	TP53/TNF/VEGFA/IL6/ICAM1/IL2/IFNG/IL4/ADRA1A/EGF/TGFB1/NCF1/IGF2/ERBB3/ADRA2A/HTR2A/STAT3/ADIPOQ	18
BP	GO:0008585	female gonad development	14/174	96/18670	2.71093e-13	1.01893e-11	4.02949e-12	ESR1/BCL2/BAX/CASP3/CYP19A1/VEGFA/BCL2L1/ICAM1/INSR/PGR/NOS3/SOD1/HSPA5/SIRT1	14
BP	GO:0009411	response to UV	16/174	141/18670	2.83333e-13	1.05584e-11	4.17543e-12	PTGS2/CAT/BCL2/CDKN1A/BAX/CASP3/TP53/MYC/EGFR/AKT1/CCND1/CASP9/TYR/PARP1/MAPK8/SIRT1	16
BP	GO:0030879	mammary gland development	16/174	143/18670	3.53815e-13	1.30732e-11	5.16993e-12	ESR1/AR/BAX/FASN/CYP19A1/AKT1/VEGFA/CCND1/MAPK1/XDH/PGR/EGF/HIF1A/GJA1/TGFB1/SLC6A3	16
BP	GO:0051100	negative regulation of binding	17/174	169/18670	3.68162e-13	1.34889e-11	5.33435e-12	ADRB2/BAX/PRKCD/HMOX1/AKT1/IL10/JUN/NFKBIA/MET/HSPA5/PPARA/GSK3B/MAPK8/PPP3CA/MAP2/MAPK3/ADIPOQ	17
BP	GO:1904018	positive regulation of vasculature development	19/174	230/18670	5.09407e-13	1.85085e-11	7.31938e-12	PTGS2/PRKCA/IL1B/HMOX1/VEGFA/IL10/NOS3/CHRNA7/HIF1A/F3/CXCL8/PRKCB/HSPB1/CYP1B1/SERPINE1/IL1A/SIRT1/KDR/STAT3	19
BP	GO:0046545	development of primary female sexual characteristics	14/174	101/18670	5.58223e-13	2.01145e-11	7.9545e-12	ESR1/BCL2/BAX/CASP3/CYP19A1/VEGFA/BCL2L1/ICAM1/INSR/PGR/NOS3/SOD1/HSPA5/SIRT1	14
BP	GO:0042445	hormone metabolic process	19/174	232/18670	5.95007e-13	2.12642e-11	8.40916e-12	ESR1/CYP19A1/TNF/IL1B/IFNG/ACHE/POR/HIF1A/CYP3A4/CYP1A2/CYP1A1/DUOX2/CYP1B1/SPP1/DIO1/ADH1C/ADH1B/UGT1A1/CES1	19
BP	GO:0046209	nitric oxide metabolic process	13/174	82/18670	6.49899e-13	2.30371e-11	9.11027e-12	PTGS2/NOS2/TNF/IL1B/NQO1/AKT1/IL10/ICAM1/IFNG/INSR/NOS3/POR/CYP1B1	13
BP	GO:0001936	regulation of endothelial cell proliferation	17/174	176/18670	7.18094e-13	2.50766e-11	9.91683e-12	TNF/PRKCA/HMOX1/AKT1/VEGFA/IL10/JUN/XDH/PPARG/HIF1A/STAT1/F3/GJA1/CCL2/SIRT1/KDR/STAT3	17
BP	GO:0019216	regulation of lipid metabolic process	24/174	410/18670	7.1894e-13	2.50766e-11	9.91683e-12	PTGS2/PIK3CG/FASN/TNF/PRKCE/IL1B/PRKCD/AKT1/RB1/PPARG/IFNG/POR/SOD1/CYP1A1/TGFB1/PPARA/ADRA2A/HTR2A/CHRM5/SIRT1/APOB/HMGCR/UGT1A1/ADIPOQ	24
BP	GO:0050679	positive regulation of epithelial cell proliferation	18/174	206/18670	8.26908e-13	2.86136e-11	1.13156e-11	AR/PRKCA/MYC/HMOX1/EGFR/AKT1/VEGFA/CCND1/IL10/JUN/ERBB2/SCN5A/HIF1A/F3/TGFB1/SIRT1/KDR/STAT3	18
BP	GO:0097756	negative regulation of blood vessel diameter	13/174	84/18670	8.9713e-13	3.07991e-11	1.21799e-11	PTGS2/EGFR/AKT1/ICAM1/CHRM3/ADRA1A/GJA1/CRP/ADRA1B/ADRA2A/HTR2A/SLC6A4/HMGCR	13
BP	GO:1903034	regulation of response to wounding	17/174	179/18670	9.47388e-13	3.22704e-11	1.27617e-11	CDKN1A/PRKCA/PRKCE/PRKCD/IL10/NOS3/F3/GJA1/DUOX2/PLAT/THBD/SERPINE1/PTEN/SPP1/ADRA2A/HMGCR/ABAT	17
BP	GO:2001057	reactive nitrogen species metabolic process	13/174	85/18670	1.05062e-12	3.55094e-11	1.40426e-11	PTGS2/NOS2/TNF/IL1B/NQO1/AKT1/IL10/ICAM1/IFNG/INSR/NOS3/POR/CYP1B1	13
BP	GO:0043523	regulation of neuron apoptotic process	18/174	210/18670	1.14925e-12	3.85442e-11	1.52427e-11	BCL2/BAX/CASP3/TP53/FASLG/TNF/HMOX1/NQO1/BCL2L1/CASP9/JUN/SOD1/HIF1A/CCL2/PARP1/ERBB3/RASA1/GABRA5	18
BP	GO:0008217	regulation of blood pressure	17/174	182/18670	1.24336e-12	4.13175e-11	1.63395e-11	PTGS1/PTGS2/NOS2/AR/ADRB2/HMOX1/PPARG/NOS3/ADRA1A/SOD1/GJA1/PPARA/ADRA1B/ADRB1/ADIPOQ/ABAT/CES1	17
BP	GO:2001236	regulation of extrinsic apoptotic signaling pathway	16/174	155/18670	1.2509e-12	4.13175e-11	1.63395e-11	AR/BCL2/CASP8/FASLG/TNF/IL1B/HMOX1/AKT1/BCL2L1/ICAM1/GSTP1/NOS3/RAF1/SERPINE1/PTEN/IL1A	16
BP	GO:0009896	positive regulation of catabolic process	24/174	423/18670	1.4027e-12	4.59833e-11	1.81846e-11	ADRB2/BAX/TNF/PRKCE/IL1B/PRKCD/HMOX1/AKT1/IL6/APP/IFNG/IL4/INSR/EGF/HIF1A/GJA1/PTEN/PPARA/GSK3B/ADRA2A/HTR2A/SIRT1/KDR/MAPK3	24
BP	GO:0003012	muscle system process	25/174	465/18670	1.51041e-12	4.91447e-11	1.94348e-11	PTGS2/PIK3CG/ADRB2/PRKCA/IL1B/HMOX1/CHRM3/SCN5A/NOS3/ADRA1A/CHRM2/KCNH2/SOD1/GJA1/PARP1/PPARA/CHUK/ADRA1B/PPP3CA/ADRA2A/HTR2A/DRD1/KCNMA1/ABAT/CACNA2D1	25
BP	GO:1905952	regulation of lipid localization	16/174	157/18670	1.52731e-12	4.93263e-11	1.95066e-11	CYP19A1/TNF/IL1B/PRKCD/AKT1/IL6/NFKBIA/PPARG/EGF/PPARA/CRP/SPP1/PON1/SIRT1/APOB/ADIPOQ	16
BP	GO:0043281	regulation of cysteine-type endopeptidase activity involved in apoptotic process	18/174	215/18670	1.71706e-12	5.50469e-11	2.17689e-11	PTGS2/BAX/CASP8/FASLG/TNF/MYC/AKT1/VEGFA/CASP9/MMP9/XDH/PPARG/XIAP/POR/RAF1/F3/CTSD/SIRT1	18
BP	GO:1904019	epithelial cell apoptotic process	14/174	111/18670	2.11086e-12	6.71776e-11	2.65661e-11	PIK3CG/FASLG/TNF/HMOX1/BCL2L1/IL10/RB1/IL6/ICAM1/IL4/CD40LG/CCL2/SERPINE1/KDR	14
BP	GO:0010001	glial cell differentiation	18/174	218/18670	2.17364e-12	6.86744e-11	2.7158e-11	TNF/IL1B/EGFR/AKT1/MAPK1/IL6/APP/ERBB2/PPARG/IFNG/GSTP1/SOD1/TGFB1/PTEN/ERBB3/DRD1/STAT3/MAPK3	18
BP	GO:1904645	response to amyloid-beta	11/174	54/18670	2.26729e-12	7.11177e-11	2.81243e-11	ADRB2/MMP2/MMP9/APP/ICAM1/CHRNA7/MMP3/VCAM1/PARP1/GSK3B/CACNA2D1	11
BP	GO:0010959	regulation of metal ion transport	23/174	394/18670	2.38403e-12	7.42456e-11	2.93612e-11	PTGS2/PIK3CG/ADRB2/BCL2/BAX/PRKCE/AKT1/ICAM1/IFNG/SCN5A/NOS3/KCNH2/EGF/GJA1/CCL2/TGFB1/PTEN/CXCL10/ADRA2A/HTR2A/DRD1/OPRD1/CACNA2D1	23
BP	GO:0050804	modulation of chemical synaptic transmission	24/174	436/18670	2.67178e-12	8.26167e-11	3.26717e-11	PTGS2/ADRB2/TNF/PRKCE/IL1B/EGFR/MAPK1/APP/ACHE/ADRA1A/CHRM2/CHRNA7/CCL2/PRKCB/PLAT/PTEN/GSK3B/PPP3CA/HTR2A/DRD1/SLC6A4/STAT3/ADIPOQ/ABAT	24
BP	GO:0001935	endothelial cell proliferation	17/174	191/18670	2.72826e-12	8.37691e-11	3.31274e-11	TNF/PRKCA/HMOX1/AKT1/VEGFA/IL10/JUN/XDH/PPARG/HIF1A/STAT1/F3/GJA1/CCL2/SIRT1/KDR/STAT3	17
BP	GO:0038034	signal transduction in absence of ligand	12/174	72/18670	2.77143e-12	8.39126e-11	3.31842e-11	BCL2/BAX/CASP3/TNF/IL1B/AKT1/BCL2L1/CASP9/IL2/IL1A/ERBB3/GSK3B	12
BP	GO:0097192	extrinsic apoptotic signaling pathway in absence of ligand	12/174	72/18670	2.77143e-12	8.39126e-11	3.31842e-11	BCL2/BAX/CASP3/TNF/IL1B/AKT1/BCL2L1/CASP9/IL2/IL1A/ERBB3/GSK3B	12
BP	GO:0099177	regulation of trans-synaptic signaling	24/174	437/18670	2.80487e-12	8.43394e-11	3.3353e-11	PTGS2/ADRB2/TNF/PRKCE/IL1B/EGFR/MAPK1/APP/ACHE/ADRA1A/CHRM2/CHRNA7/CCL2/PRKCB/PLAT/PTEN/GSK3B/PPP3CA/HTR2A/DRD1/SLC6A4/STAT3/ADIPOQ/ABAT	24
BP	GO:0031331	positive regulation of cellular catabolic process	22/174	361/18670	3.17614e-12	9.48491e-11	3.75091e-11	ADRB2/BAX/TNF/IL1B/PRKCD/HMOX1/AKT1/IL6/APP/IFNG/IL4/INSR/EGF/HIF1A/PTEN/PPARA/GSK3B/ADRA2A/HTR2A/SIRT1/KDR/MAPK3	22
BP	GO:1901654	response to ketone	17/174	193/18670	3.23022e-12	9.58079e-11	3.78883e-11	AR/CDKN1A/PRKCE/EGFR/AKT1/CCND1/BCL2L1/CASP9/PPARG/ICAM1/MAOB/FOS/TGFB1/PARP1/CLDN4/SPP1/SIRT1	17
BP	GO:0097193	intrinsic apoptotic signaling pathway	20/174	289/18670	3.25717e-12	9.59545e-11	3.79463e-11	PTGS2/BCL2/CDKN1A/BAX/CASP3/TP53/TNF/PRKCD/HMOX1/AKT1/BCL2L1/CASP9/MMP9/SOD1/HIF1A/HSPB1/CYP1B1/PARP1/CHEK2/SIRT1	20
BP	GO:0046660	female sex differentiation	14/174	115/18670	3.46096e-12	1.00882e-10	3.98948e-11	ESR1/BCL2/BAX/CASP3/CYP19A1/VEGFA/BCL2L1/ICAM1/INSR/PGR/NOS3/SOD1/HSPA5/SIRT1	14
BP	GO:0042063	gliogenesis	20/174	290/18670	3.4707e-12	1.00882e-10	3.98948e-11	TNF/IL1B/EGFR/AKT1/MAPK1/IL6/APP/ERBB2/PPARG/IFNG/GSTP1/CHRM1/SOD1/CCL2/TGFB1/PTEN/ERBB3/DRD1/STAT3/MAPK3	20
BP	GO:0045862	positive regulation of proteolysis	22/174	363/18670	3.54325e-12	1.02308e-10	4.0459e-11	BAX/CASP8/FASLG/TNF/MYC/IL1B/AKT1/CASP9/XDH/APP/PPARG/IFNG/EGF/F3/PTEN/CTSD/MAPK14/GSK3B/ADRA2A/SIRT1/STAT3/MAPK3	22
BP	GO:0071356	cellular response to tumor necrosis factor	20/174	291/18670	3.69728e-12	1.06054e-10	4.19401e-11	CASP8/TNF/AKT1/MAPK1/NFKBIA/ICAM1/GSTP1/SLC2A4/CD40LG/STAT1/CCL2/VCAM1/CXCL8/COL1A1/CHUK/MAPK14/SIRT1/MAPK3/APOB/ADIPOQ	20
BP	GO:0043406	positive regulation of MAP kinase activity	19/174	258/18670	3.93473e-12	1.12127e-10	4.43418e-11	PIK3CG/TNF/IL1B/EGFR/VEGFA/MAPK1/ERBB2/INSR/CD40LG/CHRNA7/EGF/RAF1/SOD1/TGFB1/MAPK14/ADRA2A/HTR2A/MAPK10/MAPK3	19
BP	GO:1901216	positive regulation of neuron death	13/174	94/18670	3.98418e-12	1.12799e-10	4.46076e-11	BAX/CASP3/TP53/CASP8/FASLG/TNF/NQO1/CASP9/JUN/IFNG/FOS/PARP1/GSK3B	13
BP	GO:0015850	organic hydroxy compound transport	19/174	262/18670	5.15957e-12	1.45134e-10	5.73947e-11	CYP19A1/NFKBIA/PPARG/MAOB/EGF/SPP1/PON1/SLC6A2/ADRA2A/SLC6A3/HTR2A/DRD1/SLC6A4/CHRM5/SIRT1/APOB/ADIPOQ/ABAT/CES1	19
BP	GO:0009743	response to carbohydrate	18/174	230/18670	5.38478e-12	1.50498e-10	5.9516e-11	PTGS2/CAT/CASP3/PRKCE/IL1B/ICAM1/GSTP1/RAF1/HIF1A/GJA1/PRKCB/TGFB1/PTEN/PPP3CA/ADRA2A/APOB/HMGCR/ADIPOQ	18
BP	GO:0070661	leukocyte proliferation	20/174	298/18670	5.71623e-12	1.57946e-10	6.24616e-11	PIK3CG/BCL2/CDKN1A/BAX/CASP3/TP53/IL1B/PRKCD/IL10/IL6/ERBB2/IL2/IL4/GSTP1/CD40LG/GJA1/VCAM1/TGFB1/IGF2/IRF1	20
BP	GO:0010634	positive regulation of epithelial cell migration	16/174	171/18670	5.72374e-12	1.57946e-10	6.24616e-11	PTGS2/PRKCA/PRKCE/HMOX1/AKT1/VEGFA/MMP9/JUN/IFNG/MET/NOS3/HIF1A/HSPB1/TGFB1/SIRT1/KDR	16
BP	GO:0007596	blood coagulation	21/174	336/18670	6.34924e-12	1.73524e-10	6.86222e-11	PIK3CG/PRKCA/PRKCE/PRKCD/MAPK1/IL6/CD40LG/NOS3/RAF1/F3/PRKCB/HSPB1/PLAT/THBD/SERPINE1/COL1A1/COL3A1/IRF1/ADRA2A/MAPK3/ABAT	21
BP	GO:0006809	nitric oxide biosynthetic process	12/174	77/18670	6.36787e-12	1.73524e-10	6.86222e-11	PTGS2/NOS2/TNF/IL1B/NQO1/AKT1/IL10/ICAM1/IFNG/INSR/NOS3/CYP1B1	12
BP	GO:0070372	regulation of ERK1 and ERK2 cascade	20/174	300/18670	6.45985e-12	1.74937e-10	6.9181e-11	TNF/PRKCA/IL1B/EGFR/JUN/APP/ERBB2/ICAM1/GSTP1/ADRA1A/OPRM1/CHRNA7/CCL2/TGFB1/PTEN/HTR2A/KDR/MAPK3/HMGCR/ADIPOQ	20
BP	GO:0001659	temperature homeostasis	16/174	173/18670	6.84315e-12	1.84174e-10	7.28335e-11	PTGS2/ADRB2/TNF/IL1B/VEGFA/RB1/IL4/ACHE/GJA1/IL1A/ADRB1/HTR2A/DRD1/STAT3/ADIPOQ/ABAT	16
BP	GO:0042542	response to hydrogen peroxide	15/174	146/18670	6.95779e-12	1.8611e-10	7.35993e-11	CAT/BCL2/CASP3/PRKCD/HMOX1/NQO1/IL10/JUN/IL6/MET/SOD1/STAT1/CYP1B1/COL1A1/SIRT1	15
BP	GO:0030225	macrophage differentiation	10/174	44/18670	7.19339e-12	1.91239e-10	7.56276e-11	CASP8/PRKCA/VEGFA/MMP9/RB1/APP/TGFB1/PARP1/SIRT1/ADIPOQ	10
BP	GO:0043491	protein kinase B signaling	19/174	269/18670	8.19691e-12	2.16597e-10	8.56557e-11	ESR1/PIK3CG/TNF/IL1B/EGFR/AKT1/XDH/ERBB2/INSR/MET/EGF/F3/CCL2/TGFB1/PTEN/IGF2/ERBB3/SIRT1/KDR	19
BP	GO:0007599	hemostasis	21/174	341/18670	8.40107e-12	2.202e-10	8.70807e-11	PIK3CG/PRKCA/PRKCE/PRKCD/MAPK1/IL6/CD40LG/NOS3/RAF1/F3/PRKCB/HSPB1/PLAT/THBD/SERPINE1/COL1A1/COL3A1/IRF1/ADRA2A/MAPK3/ABAT	21
BP	GO:0014065	phosphatidylinositol 3-kinase signaling	15/174	148/18670	8.48479e-12	2.202e-10	8.70807e-11	CAT/PIK3CG/TNF/EGFR/AKT1/MAPK1/ERBB2/INSR/PTEN/NCF1/ERBB3/HTR2A/SIRT1/KDR/MAPK3	15
BP	GO:0061041	regulation of wound healing	15/174	148/18670	8.48479e-12	2.202e-10	8.70807e-11	CDKN1A/PRKCA/PRKCE/PRKCD/NOS3/F3/GJA1/DUOX2/PLAT/THBD/SERPINE1/PTEN/ADRA2A/HMGCR/ABAT	15
BP	GO:0050817	coagulation	21/174	342/18670	8.87984e-12	2.29089e-10	9.05959e-11	PIK3CG/PRKCA/PRKCE/PRKCD/MAPK1/IL6/CD40LG/NOS3/RAF1/F3/PRKCB/HSPB1/PLAT/THBD/SERPINE1/COL1A1/COL3A1/IRF1/ADRA2A/MAPK3/ABAT	21
BP	GO:0006109	regulation of carbohydrate metabolic process	17/174	206/18670	9.24046e-12	2.36991e-10	9.37206e-11	TP53/PRKCE/AKT1/APP/IFNG/INSR/EGF/HIF1A/TGFB1/PPARA/IGFBP3/IGF2/GSK3B/HTR2A/SIRT1/STAT3/ADIPOQ	17
BP	GO:0032868	response to insulin	19/174	272/18670	9.95301e-12	2.52297e-10	9.97738e-11	CAT/IL1B/PRKCD/AKT1/IL10/PPARG/ICAM1/GSTP1/SLC2A4/INSR/STAT1/PRKCB/PTEN/PARP1/PPARA/IGF2/GSK3B/SIRT1/ADIPOQ	19
BP	GO:0046651	lymphocyte proliferation	19/174	272/18670	9.95301e-12	2.52297e-10	9.97738e-11	PIK3CG/BCL2/CDKN1A/BAX/CASP3/TP53/IL1B/PRKCD/IL10/IL6/ERBB2/IL2/IL4/CD40LG/GJA1/VCAM1/TGFB1/IGF2/IRF1	19
BP	GO:0045907	positive regulation of vasoconstriction	9/174	32/18670	1.00523e-11	2.53341e-10	1.00187e-10	PTGS2/EGFR/AKT1/ICAM1/CHRM3/ADRA1A/GJA1/ADRA1B/HTR2A	9
BP	GO:2000116	regulation of cysteine-type endopeptidase activity	18/174	239/18670	1.02662e-11	2.57244e-10	1.0173e-10	PTGS2/BAX/CASP8/FASLG/TNF/MYC/AKT1/VEGFA/CASP9/MMP9/XDH/PPARG/XIAP/POR/RAF1/F3/CTSD/SIRT1	18
BP	GO:1901215	negative regulation of neuron death	17/174	208/18670	1.07889e-11	2.68797e-10	1.06299e-10	BCL2/BAX/HMOX1/AKT1/BCL2L1/IL10/JUN/SOD1/HIF1A/CCL2/PPARA/ERBB3/RASA1/GSK3B/GABRA5/SIRT1/STAT3	17
BP	GO:0032943	mononuclear cell proliferation	19/174	274/18670	1.13125e-11	2.80241e-10	1.10825e-10	PIK3CG/BCL2/CDKN1A/BAX/CASP3/TP53/IL1B/PRKCD/IL10/IL6/ERBB2/IL2/IL4/CD40LG/GJA1/VCAM1/TGFB1/IGF2/IRF1	19
BP	GO:0032091	negative regulation of protein binding	13/174	103/18670	1.31686e-11	3.24378e-10	1.28279e-10	ADRB2/BAX/PRKCD/AKT1/IL10/MET/HSPA5/PPARA/GSK3B/MAPK8/MAP2/MAPK3/ADIPOQ	13
BP	GO:0010631	epithelial cell migration	21/174	351/18670	1.44999e-11	3.55166e-10	1.40454e-10	PTGS2/DPP4/PRKCA/PRKCE/HMOX1/AKT1/VEGFA/MMP9/JUN/PPARG/IFNG/IL4/MET/NOS3/HIF1A/HSPB1/TGFB1/CYP1B1/PTEN/SIRT1/KDR	21
BP	GO:0090132	epithelium migration	21/174	354/18670	1.70184e-11	4.138e-10	1.63642e-10	PTGS2/DPP4/PRKCA/PRKCE/HMOX1/AKT1/VEGFA/MMP9/JUN/PPARG/IFNG/IL4/MET/NOS3/HIF1A/HSPB1/TGFB1/CYP1B1/PTEN/SIRT1/KDR	21
BP	GO:0006816	calcium ion transport	23/174	434/18670	1.70835e-11	4.138e-10	1.63642e-10	PTGS2/PIK3CG/BCL2/BAX/FASLG/PRKCE/ICAM1/NOS3/ADRA1A/OPRM1/CHRNA7/EGF/GJA1/CCL2/PRKCB/TGFB1/CXCL10/PPP3CA/ADRA2A/HTR2A/DRD1/OPRD1/CACNA2D1	23
BP	GO:0042098	T cell proliferation	16/174	184/18670	1.75536e-11	4.22838e-10	1.67216e-10	PIK3CG/BAX/CASP3/TP53/IL1B/IL10/IL6/ERBB2/IL2/IL4/CD40LG/GJA1/VCAM1/TGFB1/IGF2/IRF1	16
BP	GO:0008406	gonad development	17/174	217/18670	2.12227e-11	5.08412e-10	2.01057e-10	ESR1/AR/BCL2/BAX/CASP3/CYP19A1/VEGFA/CCND1/BCL2L1/ICAM1/INSR/PGR/NOS3/SOD1/HSPA5/GJA1/SIRT1	17
BP	GO:0019932	second-messenger-mediated signaling	23/174	439/18670	2.15185e-11	5.10921e-10	2.02049e-10	NOS2/ADRB2/PDE3A/TNF/PRKCA/EGFR/VEGFA/NOS3/ADRA1A/OPRM1/SELE/VCAM1/CXCL8/CXCL10/ERBB3/GSK3B/ADRA1B/PPP3CA/ADRA2A/ADRB1/DRD1/ADRA1D/KDR	23
BP	GO:0001503	ossification	22/174	398/18670	2.15618e-11	5.10921e-10	2.02049e-10	PTGS2/CAT/ADRB2/BCL2/FASN/TNF/EGFR/AKT1/MMP2/MAPK1/IL6/ACHE/HIF1A/GJA1/TGFB1/COL1A1/SPP1/RUNX2/IGFBP3/IGF2/MAPK14/MAPK3	22
BP	GO:0071383	cellular response to steroid hormone stimulus	18/174	250/18670	2.17663e-11	5.12978e-10	2.02863e-10	ESR1/AR/ESR2/EGFR/CASP9/RB1/PPARG/ICAM1/GSTP1/PGR/NR3C2/TGFB1/NR1I2/PARP1/NR1I3/PPARA/SIRT1/UGT1A1	18
BP	GO:0035094	response to nicotine	10/174	49/18670	2.28882e-11	5.35004e-10	2.11573e-10	BCL2/CASP3/TNF/HMOX1/MAPK1/CHRNA7/VCAM1/PPARA/SLC6A3/ABAT	10
BP	GO:0070838	divalent metal ion transport	24/174	483/18670	2.29463e-11	5.35004e-10	2.11573e-10	PTGS2/PIK3CG/BCL2/BAX/FASLG/PRKCE/ICAM1/IFNG/NOS3/ADRA1A/OPRM1/CHRNA7/EGF/GJA1/CCL2/PRKCB/TGFB1/CXCL10/PPP3CA/ADRA2A/HTR2A/DRD1/OPRD1/CACNA2D1	24
BP	GO:0090130	tissue migration	21/174	360/18670	2.33321e-11	5.41107e-10	2.13987e-10	PTGS2/DPP4/PRKCA/PRKCE/HMOX1/AKT1/VEGFA/MMP9/JUN/PPARG/IFNG/IL4/MET/NOS3/HIF1A/HSPB1/TGFB1/CYP1B1/PTEN/SIRT1/KDR	21
BP	GO:0008625	extrinsic apoptotic signaling pathway via death domain receptors	12/174	86/18670	2.46438e-11	5.68502e-10	2.2482e-10	BCL2/BAX/CASP8/FASLG/TNF/HMOX1/BCL2L1/ICAM1/NOS3/RAF1/SERPINE1/PTEN	12
BP	GO:1903829	positive regulation of cellular protein localization	20/174	324/18670	2.61169e-11	5.99313e-10	2.37005e-10	PTGS2/BCL2/TP53/CASP8/TNF/PRKCE/IL1B/PRKCD/EGFR/AKT1/MAPK1/ERBB2/IFNG/CHRM1/EGF/TGFB1/PARP1/MAPK14/GSK3B/MAPK8	20
BP	GO:0045785	positive regulation of cell adhesion	22/174	403/18670	2.74785e-11	6.27257e-10	2.48056e-10	DPP4/TNF/PRKCA/PRKCE/IL1B/AKT1/VEGFA/IL10/IL6/ERBB2/ICAM1/IL2/IFNG/IL4/CD40LG/CCL2/VCAM1/TGFB1/IGF2/GSK3B/PPP3CA/KDR	22
BP	GO:0072511	divalent inorganic cation transport	24/174	489/18670	2.96475e-11	6.73245e-10	2.66242e-10	PTGS2/PIK3CG/BCL2/BAX/FASLG/PRKCE/ICAM1/IFNG/NOS3/ADRA1A/OPRM1/CHRNA7/EGF/GJA1/CCL2/PRKCB/TGFB1/CXCL10/PPP3CA/ADRA2A/HTR2A/DRD1/OPRD1/CACNA2D1	24
BP	GO:0010632	regulation of epithelial cell migration	19/174	291/18670	3.22002e-11	7.25341e-10	2.86844e-10	PTGS2/PRKCA/PRKCE/HMOX1/AKT1/VEGFA/MMP9/JUN/PPARG/IFNG/IL4/MET/NOS3/HIF1A/HSPB1/TGFB1/PTEN/SIRT1/KDR	19
BP	GO:0007187	G protein-coupled receptor signaling pathway, coupled to cyclic nucleotide second messenger	18/174	256/18670	3.22744e-11	7.25341e-10	2.86844e-10	ADRB2/PRKCA/CHRM3/CHRM1/ADRA1A/CHRM2/OPRM1/CCL2/CXCL10/ADRA1B/ADRA2A/ADRB1/HTR2A/DRD1/CHRM4/ADRA1D/CHRM5/OPRD1	18
BP	GO:0034349	glial cell apoptotic process	7/174	15/18670	3.26956e-11	7.28136e-10	2.8795e-10	CASP3/TP53/PRKCA/PRKCD/CASP9/RB1/CCL2	7
BP	GO:0045137	development of primary sexual characteristics	17/174	223/18670	3.27327e-11	7.28136e-10	2.8795e-10	ESR1/AR/BCL2/BAX/CASP3/CYP19A1/VEGFA/CCND1/BCL2L1/ICAM1/INSR/PGR/NOS3/SOD1/HSPA5/GJA1/SIRT1	17
BP	GO:0052547	regulation of peptidase activity	23/174	452/18670	3.86461e-11	8.51795e-10	3.36852e-10	PTGS2/BAX/CASP8/FASLG/TNF/MYC/AKT1/VEGFA/CASP9/MMP9/XDH/APP/PPARG/XIAP/POR/RAF1/F3/SERPINE1/CTSD/MAPK14/SIRT1/STAT3/MAPK3	23
BP	GO:0043279	response to alkaloid	13/174	112/18670	3.88778e-11	8.51795e-10	3.36852e-10	CASP3/PRKCE/BCL2L1/PPARG/ICAM1/OPRM1/HSPA5/SLC6A3/HTR2A/DRD1/HTR3A/CCNA2/ABAT	13
BP	GO:1990748	cellular detoxification	13/174	112/18670	3.88778e-11	8.51795e-10	3.36852e-10	PTGS1/PTGS2/CAT/TNF/NQO1/GSTP1/NOS3/SOD1/DUOX2/MPO/ABCG2/GSTM1/GSR	13
BP	GO:0050900	leukocyte migration	24/174	499/18670	4.50607e-11	9.82323e-10	3.88471e-10	PIK3CG/CYP19A1/TNF/IL1B/HMOX1/AKT1/VEGFA/IL10/IL6/APP/MMP1/ICAM1/CCL2/SELE/VCAM1/CXCL8/TGFB1/THBD/SERPINE1/COL1A1/CXCL10/MAPK14/MAPK3/APOB	24
BP	GO:0045639	positive regulation of myeloid cell differentiation	12/174	91/18670	4.88453e-11	1.05953e-09	4.19003e-10	CASP8/TNF/PRKCA/RB1/JUN/IFNG/FOS/HIF1A/STAT1/TGFB1/MAPK14/STAT3	12
BP	GO:0007159	leukocyte cell-cell adhesion	20/174	337/18670	5.29471e-11	1.14282e-09	4.51941e-10	DPP4/CASP3/TNF/IL1B/AKT1/IL10/IL6/ERBB2/ICAM1/IL2/IFNG/IL4/CD40LG/CCL2/SELE/VCAM1/TGFB1/PPARA/IGF2/IRF1	20
BP	GO:0031099	regeneration	16/174	198/18670	5.32438e-11	1.14356e-09	4.52234e-10	BCL2/CDKN1A/HMOX1/EGFR/CCND1/IL10/JUN/PPARG/GSTP1/GJA1/TGFB1/PTEN/SPP1/PPP3CA/CCNA2/UGT1A1	16
BP	GO:0033273	response to vitamin	12/174	93/18670	6.34643e-11	1.34978e-09	5.33784e-10	PTGS2/CAT/EGFR/CCND1/PPARG/TYR/GSTP1/CYP1A1/TGFB1/COL1A1/CXCL10/SPP1	12
BP	GO:0036473	cell death in response to oxidative stress	12/174	93/18670	6.34643e-11	1.34978e-09	5.33784e-10	BCL2/PRKCD/AKT1/IL10/MET/MMP3/SOD1/HIF1A/HSPB1/CYP1B1/PARP1/SIRT1	12
BP	GO:0032800	receptor biosynthetic process	8/174	26/18670	6.55705e-11	1.3878e-09	5.48822e-10	TNF/IL10/PPARG/IFNG/ACHE/HIF1A/PPARA/ADIPOQ	8
BP	GO:0060326	cell chemotaxis	19/174	304/18670	6.83544e-11	1.42782e-09	5.64647e-10	PIK3CG/CYP19A1/IL1B/PRKCD/VEGFA/IL10/IL6/GSTP1/MET/CCL2/VCAM1/CXCL8/HSPB1/SERPINE1/CXCL10/MAPK14/KDR/MAPK3/ABCC1	19
BP	GO:1903037	regulation of leukocyte cell-cell adhesion	19/174	304/18670	6.83544e-11	1.42782e-09	5.64647e-10	DPP4/CASP3/TNF/IL1B/AKT1/IL10/IL6/ERBB2/ICAM1/IL2/IFNG/IL4/CD40LG/CCL2/VCAM1/TGFB1/PPARA/IGF2/IRF1	19
BP	GO:0031668	cellular response to extracellular stimulus	18/174	268/18670	6.87711e-11	1.42782e-09	5.64647e-10	PTGS2/BCL2/CDKN1A/TP53/HMOX1/MAPK1/JUN/PPARG/ICAM1/GSTP1/FOS/SOD1/HSPA5/VCAM1/COL1A1/MAPK8/SIRT1/MAPK3	18
BP	GO:0050714	positive regulation of protein secretion	18/174	268/18670	6.87711e-11	1.42782e-09	5.64647e-10	TNF/PRKCE/IL1B/EGFR/IL10/IL6/IL2/IFNG/CD14/ACHE/HIF1A/GJA1/TGFB1/IL1A/CHUK/MAPK14/MAPK3/ABAT	18
BP	GO:0072330	monocarboxylic acid biosynthetic process	20/174	343/18670	7.25778e-11	1.49971e-09	5.93078e-10	PTGS1/PTGS2/TP53/FASN/IL1B/APP/IFNG/INSR/HIF1A/CYP3A4/CYP1A2/CYP1A1/ALOX5/PPARA/LTA4H/HTR2A/SIRT1/STAT3/ADIPOQ/ABAT	20
BP	GO:0007249	I-kappaB kinase/NF-kappaB signaling	18/174	269/18670	7.31151e-11	1.50369e-09	5.9465e-10	ESR1/CASP8/FASLG/TNF/PRKCE/IL1B/HMOX1/AKT1/NFKBIA/GSTP1/CD14/STAT1/GJA1/PRKCB/HSPB1/CHUK/SIRT1/ADIPOQ	18
BP	GO:0006631	fatty acid metabolic process	21/174	383/18670	7.39834e-11	1.5144e-09	5.98887e-10	PTGS1/PTGS2/FASN/IL1B/AKT1/PPARG/GSTP1/POR/CYP3A4/CYP1A2/CYP1A1/CYP1B1/ALOX5/PPARA/PON1/MAPK14/LTA4H/SIRT1/MAPK3/ADIPOQ/CES1	21
BP	GO:0051052	regulation of DNA metabolic process	22/174	429/18670	9.17029e-11	1.86834e-09	7.38856e-10	CDKN1A/BAX/TP53/MYC/PRKCD/EGFR/AKT1/MAPK1/IL10/JUN/IL6/PPARG/IL2/IL4/GJA1/TGFB1/PARP1/CHEK2/CCNA2/SIRT1/MAPK3/ADIPOQ	22
BP	GO:0010332	response to gamma radiation	10/174	56/18670	9.37614e-11	1.90139e-09	7.51928e-10	BCL2/CDKN1A/BAX/TP53/MYC/BCL2L1/HSPA5/PARP1/CHEK2/CXCL10	10
BP	GO:0031649	heat generation	7/174	17/18670	9.72731e-11	1.96347e-09	7.76478e-10	PTGS2/ADRB2/TNF/IL1B/IL1A/ADRB1/ABAT	7
BP	GO:0150076	neuroinflammatory response	11/174	75/18670	9.80027e-11	1.96909e-09	7.78697e-10	PTGS2/TNF/IL1B/EGFR/MMP9/JUN/IL6/APP/IFNG/IL4/MMP3	11
BP	GO:0051591	response to cAMP	12/174	97/18670	1.05161e-10	2.10322e-09	8.31743e-10	PIK3CG/JUN/APP/TYR/FOS/STAT1/HSPA5/DUOX2/THBD/COL1A1/SLC6A3/ADIPOQ	12
BP	GO:0046879	hormone secretion	19/174	312/18670	1.06626e-10	2.12279e-09	8.39481e-10	NOS2/DPP4/CYP19A1/TNF/PRKCA/PRKCE/IL1B/EGFR/IL6/IFNG/RAF1/HIF1A/GJA1/SPP1/PPP3CA/ADRA2A/HMGCR/ADIPOQ/ABAT	19
BP	GO:0007623	circadian rhythm	16/174	208/18670	1.11452e-10	2.20877e-09	8.73483e-10	NOS2/TP53/EGFR/JUN/TOP1/PPARG/SERPINE1/PTEN/CLDN4/PPARA/GSK3B/MAPK8/SLC6A4/SIRT1/MAPK10/ADIPOQ	16
BP	GO:0042743	hydrogen peroxide metabolic process	10/174	57/18670	1.12803e-10	2.22543e-09	8.80073e-10	CAT/EGFR/MMP3/MAOB/SOD1/CYP1A2/CYP1A1/DUOX2/MPO/STAT3	10
BP	GO:0042310	vasoconstriction	11/174	76/18670	1.13671e-10	2.23245e-09	8.82848e-10	PTGS2/EGFR/AKT1/ICAM1/CHRM3/ADRA1A/GJA1/ADRA1B/ADRA2A/HTR2A/SLC6A4	11
BP	GO:0048771	tissue remodeling	15/174	179/18670	1.30621e-10	2.55384e-09	1.00995e-09	ADRB2/BAX/TP53/PRKCA/EGFR/MMP2/IL6/IL2/NOS3/HIF1A/GJA1/TGFB1/IL1A/SPP1/PPP3CA	15
BP	GO:0019229	regulation of vasoconstriction	10/174	58/18670	1.35216e-10	2.63187e-09	1.0408e-09	PTGS2/EGFR/AKT1/ICAM1/CHRM3/ADRA1A/GJA1/ADRA1B/ADRA2A/HTR2A	10
BP	GO:0048015	phosphatidylinositol-mediated signaling	15/174	181/18670	1.52892e-10	2.96271e-09	1.17164e-09	CAT/PIK3CG/TNF/EGFR/AKT1/MAPK1/ERBB2/INSR/PTEN/NCF1/ERBB3/HTR2A/SIRT1/KDR/MAPK3	15
BP	GO:0001890	placenta development	14/174	152/18670	1.56965e-10	3.0231e-09	1.19552e-09	PTGS2/CASP8/EGFR/AKT1/MAPK1/IL10/PPARG/SOD1/HIF1A/GJA1/SPP1/IGF2/MAPK14/MAPK3	14
BP	GO:1903532	positive regulation of secretion by cell	21/174	399/18670	1.57396e-10	3.0231e-09	1.19552e-09	CYP19A1/TNF/PRKCE/IL1B/EGFR/IL10/IL6/IL2/IFNG/CD14/ACHE/HIF1A/GJA1/TGFB1/IL1A/CHUK/SPP1/MAPK14/SLC6A4/MAPK3/ABAT	21
BP	GO:0048661	positive regulation of smooth muscle cell proliferation	12/174	101/18670	1.70282e-10	3.25627e-09	1.28773e-09	PTGS2/TNF/HMOX1/EGFR/AKT1/MMP2/MMP9/IL10/JUN/IL6/STAT1/HMGCR	12
BP	GO:0071375	cellular response to peptide hormone stimulus	19/174	321/18670	1.7307e-10	3.29514e-09	1.3031e-09	IL1B/PRKCD/AKT1/PPARG/GSTP1/SLC2A4/INSR/POR/STAT1/PRKCB/TGFB1/PTEN/PARP1/IGF2/GSK3B/CCNA2/SIRT1/STAT3/ADIPOQ	19
BP	GO:0043536	positive regulation of blood vessel endothelial cell migration	11/174	79/18670	1.75091e-10	3.30476e-09	1.3069e-09	PTGS2/PRKCA/HMOX1/AKT1/VEGFA/NOS3/HIF1A/HSPB1/TGFB1/SIRT1/KDR	11
BP	GO:0071260	cellular response to mechanical stimulus	11/174	79/18670	1.75091e-10	3.30476e-09	1.3069e-09	PTGS2/CASP8/IL1B/EGFR/AKT1/GJA1/TGFB1/COL1A1/IRF1/MAPK8/MAPK3	11
BP	GO:0009914	hormone transport	19/174	322/18670	1.82458e-10	3.41485e-09	1.35044e-09	NOS2/DPP4/CYP19A1/TNF/PRKCA/PRKCE/IL1B/EGFR/IL6/IFNG/RAF1/HIF1A/GJA1/SPP1/PPP3CA/ADRA2A/HMGCR/ADIPOQ/ABAT	19
BP	GO:0070374	positive regulation of ERK1 and ERK2 cascade	16/174	215/18670	1.82491e-10	3.41485e-09	1.35044e-09	TNF/PRKCA/EGFR/JUN/APP/ICAM1/ADRA1A/OPRM1/CHRNA7/CCL2/TGFB1/PTEN/HTR2A/KDR/MAPK3/HMGCR	16
BP	GO:0008631	intrinsic apoptotic signaling pathway in response to oxidative stress	9/174	43/18670	1.85114e-10	3.43594e-09	1.35878e-09	BCL2/PRKCD/AKT1/SOD1/HIF1A/HSPB1/CYP1B1/PARP1/SIRT1	9
BP	GO:0006352	DNA-templated transcription, initiation	17/174	249/18670	1.85194e-10	3.43594e-09	1.35878e-09	ESR1/AR/CDKN1A/BAX/TP53/ESR2/CCND1/JUN/PPARG/PGR/NR3C2/NR1I2/PTEN/NR1I3/PPARA/RUNX2/MAPK3	17
BP	GO:0048017	inositol lipid-mediated signaling	15/174	184/18670	1.929e-10	3.56374e-09	1.40932e-09	CAT/PIK3CG/TNF/EGFR/AKT1/MAPK1/ERBB2/INSR/PTEN/NCF1/ERBB3/HTR2A/SIRT1/KDR/MAPK3	15
BP	GO:0051403	stress-activated MAPK cascade	18/174	286/18670	1.99184e-10	3.66431e-09	1.44909e-09	TNF/MYC/IL1B/EGFR/AKT1/VEGFA/MAPK1/XDH/APP/GSTP1/CD40LG/NCF1/CHUK/MAPK14/MAPK8/MAPK10/MAPK3/HMGCR	18
BP	GO:0006066	alcohol metabolic process	20/174	364/18670	2.08264e-10	3.81043e-09	1.50688e-09	CAT/FASN/TNF/IL1B/APP/IFNG/IL4/POR/SOD1/CYP3A4/CYP1A2/CYP1A1/CYP1B1/PTEN/PON1/ADH1C/ADH1B/APOB/HMGCR/CES1	20
BP	GO:0043393	regulation of protein binding	16/174	217/18670	2.09386e-10	3.81043e-09	1.50688e-09	ADRB2/BCL2/BAX/PRKCD/AKT1/MMP9/IL10/APP/MET/HSPA5/PPARA/GSK3B/MAPK8/MAP2/MAPK3/ADIPOQ	16
BP	GO:0045637	regulation of myeloid cell differentiation	17/174	251/18670	2.09749e-10	3.81043e-09	1.50688e-09	CASP8/TNF/PRKCA/MYC/RB1/JUN/NFKBIA/IFNG/IL4/FOS/HIF1A/STAT1/PRKCB/TGFB1/MAPK14/STAT3/ADIPOQ	17
BP	GO:0002793	positive regulation of peptide secretion	18/174	288/18670	2.23076e-10	4.03574e-09	1.59598e-09	TNF/PRKCE/IL1B/EGFR/IL10/IL6/IL2/IFNG/CD14/ACHE/HIF1A/GJA1/TGFB1/IL1A/CHUK/MAPK14/MAPK3/ABAT	18
BP	GO:0007162	negative regulation of cell adhesion	18/174	289/18670	2.35995e-10	4.25103e-09	1.68112e-09	CASP3/PRKCD/AKT1/VEGFA/IL10/ERBB2/IL2/TGFB1/CYP1B1/SERPINE1/COL1A1/PTEN/PPARA/IRF1/ERBB3/RASA1/ADIPOQ/ABAT	18
BP	GO:0010506	regulation of autophagy	19/174	327/18670	2.36926e-10	4.25103e-09	1.68112e-09	ADRB2/BCL2/CASP3/TP53/HMOX1/AKT1/IL10/IFNG/IL4/MET/ADRA1A/HIF1A/HSPB1/GSK3B/MAPK8/SIRT1/KDR/STAT3/MAPK3	19
BP	GO:0071887	leukocyte apoptotic process	12/174	104/18670	2.41038e-10	4.30707e-09	1.70328e-09	BAX/CASP3/TP53/FASLG/AKT1/CASP9/IL10/IL6/IL2/HIF1A/PTEN/SIRT1	12
BP	GO:0043271	negative regulation of ion transport	14/174	157/18670	2.4205e-10	4.3075e-09	1.70345e-09	PTGS2/BCL2/PRKCE/AKT1/MMP9/ICAM1/NOS3/KCNH2/MAOB/TGFB1/PTEN/ADRA2A/HTR2A/ABAT	14
BP	GO:0002526	acute inflammatory response	16/174	220/18670	2.5664e-10	4.54858e-09	1.79879e-09	PTGS2/PIK3CG/IGHG1/TNF/IL1B/IL6/PPARG/ICAM1/GSTP1/OPRM1/F3/VCAM1/IL1A/CRP/STAT3/UGT1A1	16
BP	GO:0006367	transcription initiation from RNA polymerase II promoter	15/174	188/18670	2.61229e-10	4.61117e-09	1.82354e-09	ESR1/AR/CDKN1A/BAX/TP53/ESR2/CCND1/PPARG/PGR/NR3C2/NR1I2/PTEN/NR1I3/PPARA/RUNX2	15
BP	GO:0033138	positive regulation of peptidyl-serine phosphorylation	12/174	105/18670	2.69958e-10	4.74604e-09	1.87688e-09	PTGS2/BCL2/TNF/EGFR/AKT1/VEGFA/IL6/APP/IFNG/RAF1/TGFB1/OPRD1	12
BP	GO:0007188	adenylate cyclase-modulating G protein-coupled receptor signaling pathway	16/174	221/18670	2.74456e-10	4.80573e-09	1.90048e-09	ADRB2/PRKCA/CHRM3/CHRM1/ADRA1A/CHRM2/OPRM1/CXCL10/ADRA1B/ADRA2A/ADRB1/DRD1/CHRM4/ADRA1D/CHRM5/OPRD1	16
BP	GO:0051235	maintenance of location	19/174	330/18670	2.76502e-10	4.82219e-09	1.90699e-09	BAX/FASLG/TNF/PRKCE/IL1B/AKT1/IL10/IL6/NFKBIA/PPARG/HSPA5/TGFB1/PPARA/CRP/CXCL10/HTR2A/DRD1/SIRT1/APOB	19
BP	GO:0098754	detoxification	13/174	131/18670	2.85178e-10	4.95368e-09	1.95899e-09	PTGS1/PTGS2/CAT/TNF/NQO1/GSTP1/NOS3/SOD1/DUOX2/MPO/ABCG2/GSTM1/GSR	13
BP	GO:0045913	positive regulation of carbohydrate metabolic process	11/174	83/18670	3.02856e-10	5.21918e-09	2.06398e-09	PRKCE/AKT1/APP/IFNG/INSR/EGF/HIF1A/PPARA/IGF2/HTR2A/SIRT1	11
BP	GO:0048145	regulation of fibroblast proliferation	11/174	83/18670	3.02856e-10	5.21918e-09	2.06398e-09	ESR1/CDKN1A/BAX/TP53/MYC/EGFR/JUN/PPARG/GSTP1/TGFB1/CCNA2	11
BP	GO:0032147	activation of protein kinase activity	19/174	333/18670	3.22152e-10	5.52985e-09	2.18684e-09	ADRB2/TNF/IL1B/PRKCD/EGFR/AKT1/VEGFA/MAPK1/IL4/INSR/CD40LG/CHRNA7/EGF/RAF1/SOD1/MAPK14/ADRA2A/MAPK10/MAPK3	19
BP	GO:0090257	regulation of muscle system process	17/174	259/18670	3.41238e-10	5.83451e-09	2.30732e-09	PTGS2/PIK3CG/ADRB2/PRKCA/CHRM3/SCN5A/NOS3/ADRA1A/CHRM2/SOD1/PARP1/PPARA/ADRA1B/PPP3CA/ADRA2A/KCNMA1/ABAT	17
BP	GO:0048144	fibroblast proliferation	11/174	84/18670	3.45703e-10	5.88776e-09	2.32838e-09	ESR1/CDKN1A/BAX/TP53/MYC/EGFR/JUN/PPARG/GSTP1/TGFB1/CCNA2	11
BP	GO:0050890	cognition	18/174	296/18670	3.47776e-10	5.90002e-09	2.33323e-09	PTGS2/CASP3/TNF/EGFR/MAPK1/JUN/APP/INSR/CHRM1/CHRNA7/FOS/HIF1A/PTEN/HTR2A/DRD1/GABRA5/SLC6A4/HMGCR	18
BP	GO:0030810	positive regulation of nucleotide biosynthetic process	9/174	46/18670	3.53095e-10	5.944e-09	2.35062e-09	NOS2/APP/IFNG/IL4/INSR/NOS3/HIF1A/HTR2A/STAT3	9
BP	GO:1900373	positive regulation of purine nucleotide biosynthetic process	9/174	46/18670	3.53095e-10	5.944e-09	2.35062e-09	NOS2/APP/IFNG/IL4/INSR/NOS3/HIF1A/HTR2A/STAT3	9
BP	GO:1903522	regulation of blood circulation	18/174	297/18670	3.67259e-10	6.15865e-09	2.43551e-09	PTGS2/PIK3CG/EGFR/AKT1/ICAM1/IL2/CHRM3/SCN5A/NOS3/ADRA1A/CHRM2/KCNH2/GJA1/ADRA1B/ADRA2A/ADRB1/HTR2A/CACNA2D1	18
BP	GO:0046394	carboxylic acid biosynthetic process	22/174	462/18670	3.74882e-10	6.2624e-09	2.47654e-09	PTGS1/PTGS2/TP53/FASN/IL1B/APP/IFNG/INSR/EGF/HIF1A/CYP3A4/CYP1A2/CYP1A1/TGFB1/ALOX5/PPARA/LTA4H/HTR2A/SIRT1/STAT3/ADIPOQ/ABAT	22
BP	GO:0016053	organic acid biosynthetic process	22/174	463/18670	3.90469e-10	6.49788e-09	2.56966e-09	PTGS1/PTGS2/TP53/FASN/IL1B/APP/IFNG/INSR/EGF/HIF1A/CYP3A4/CYP1A2/CYP1A1/TGFB1/ALOX5/PPARA/LTA4H/HTR2A/SIRT1/STAT3/ADIPOQ/ABAT	22
BP	GO:1904705	regulation of vascular smooth muscle cell proliferation	11/174	85/18670	3.93914e-10	6.50555e-09	2.57269e-09	CDKN1A/TNF/HMOX1/MMP2/MMP9/IL10/JUN/PPARG/GSTP1/PTEN/ADIPOQ	11
BP	GO:1990874	vascular smooth muscle cell proliferation	11/174	85/18670	3.93914e-10	6.50555e-09	2.57269e-09	CDKN1A/TNF/HMOX1/MMP2/MMP9/IL10/JUN/PPARG/GSTP1/PTEN/ADIPOQ	11
BP	GO:0061614	pri-miRNA transcription by RNA polymerase II	9/174	47/18670	4.33252e-10	7.12822e-09	2.81894e-09	TP53/IL10/JUN/PPARG/FOS/HIF1A/TGFB1/PPARA/STAT3	9
BP	GO:0043062	extracellular structure organization	21/174	422/18670	4.38006e-10	7.16187e-09	2.83224e-09	DPP4/TNF/MMP2/MMP9/RB1/IL6/APP/MMP1/ICAM1/MMP3/VCAM1/TGFB1/CYP1B1/SERPINE1/COL1A1/MPO/COL3A1/SPP1/KDR/MTTP/APOB	21
BP	GO:0006940	regulation of smooth muscle contraction	10/174	65/18670	4.38583e-10	7.16187e-09	2.83224e-09	PTGS2/ADRB2/CHRM3/ADRA1A/CHRM2/SOD1/ADRA1B/ADRA2A/KCNMA1/ABAT	10
BP	GO:0032386	regulation of intracellular transport	21/174	423/18670	4.5723e-10	7.43852e-09	2.94165e-09	PTGS2/TP53/IL1B/PRKCD/HMOX1/MAPK1/ERBB2/IFNG/SLC2A4/CHRM1/ADRA1A/CHRM2/PRKCB/TGFB1/MAPK14/GSK3B/HTR2A/DRD1/MAP2/MAPK3/ADIPOQ	21
BP	GO:0006939	smooth muscle contraction	12/174	110/18670	4.67344e-10	7.56998e-09	2.99363e-09	PTGS2/ADRB2/CHRM3/ADRA1A/CHRM2/SOD1/ADRA1B/ADRA2A/HTR2A/DRD1/KCNMA1/ABAT	12
BP	GO:0002685	regulation of leukocyte migration	15/174	196/18670	4.68783e-10	7.56998e-09	2.99363e-09	CYP19A1/TNF/HMOX1/AKT1/VEGFA/IL6/APP/ICAM1/CCL2/CXCL8/TGFB1/SERPINE1/CXCL10/MAPK14/MAPK3	15
BP	GO:0042326	negative regulation of phosphorylation	22/174	468/18670	4.77911e-10	7.68891e-09	3.04066e-09	CDKN1A/BAX/CASP3/MYC/IL1B/PRKCD/AKT1/RB1/JUN/XDH/IL2/IFNG/GSTP1/HSPB1/TGFB1/PTEN/PPARA/IGFBP3/SIRT1/STAT3/HMGCR/ADIPOQ	22
BP	GO:0052548	regulation of endopeptidase activity	21/174	425/18670	4.98064e-10	7.98367e-09	3.15723e-09	PTGS2/BAX/CASP8/FASLG/TNF/MYC/AKT1/VEGFA/CASP9/MMP9/XDH/APP/PPARG/XIAP/POR/RAF1/F3/SERPINE1/CTSD/SIRT1/STAT3	21
BP	GO:0010952	positive regulation of peptidase activity	15/174	197/18670	5.03353e-10	8.0389e-09	3.17907e-09	BAX/CASP8/FASLG/TNF/MYC/CASP9/XDH/APP/PPARG/F3/CTSD/MAPK14/SIRT1/STAT3/MAPK3	15
BP	GO:0046883	regulation of hormone secretion	17/174	266/18670	5.15008e-10	8.19502e-09	3.24081e-09	NOS2/DPP4/CYP19A1/TNF/PRKCA/PRKCE/IL1B/EGFR/IFNG/HIF1A/GJA1/SPP1/PPP3CA/ADRA2A/HMGCR/ADIPOQ/ABAT	17
BP	GO:0051047	positive regulation of secretion	21/174	428/18670	5.65734e-10	8.96945e-09	3.54707e-09	CYP19A1/TNF/PRKCE/IL1B/EGFR/IL10/IL6/IL2/IFNG/CD14/ACHE/HIF1A/GJA1/TGFB1/IL1A/CHUK/SPP1/MAPK14/SLC6A4/MAPK3/ABAT	21
BP	GO:0050806	positive regulation of synaptic transmission	14/174	168/18670	5.95167e-10	9.39987e-09	3.71728e-09	PTGS2/ADRB2/TNF/PRKCE/EGFR/MAPK1/APP/ADRA1A/CHRNA7/CCL2/PTEN/GSK3B/DRD1/ABAT	14
BP	GO:0042108	positive regulation of cytokine biosynthetic process	10/174	67/18670	5.97926e-10	9.39987e-09	3.71728e-09	TNF/IL1B/HMOX1/IL6/APP/IFNG/HSPB1/IL1A/IRF1/STAT3	10
BP	GO:0033135	regulation of peptidyl-serine phosphorylation	13/174	139/18670	5.9935e-10	9.39987e-09	3.71728e-09	PTGS2/BCL2/BAX/TNF/EGFR/AKT1/VEGFA/IL6/APP/IFNG/RAF1/TGFB1/OPRD1	13
BP	GO:0071453	cellular response to oxygen levels	16/174	234/18670	6.36798e-10	9.95139e-09	3.93539e-09	PTGS2/BCL2/TP53/PRKCE/MYC/HMOX1/AKT1/VEGFA/PPARG/ICAM1/SLC2A4/HIF1A/PTEN/CCNA2/SIRT1/OPRD1	16
BP	GO:0007548	sex differentiation	17/174	270/18670	6.47883e-10	1.00885e-08	3.9896e-09	ESR1/AR/BCL2/BAX/CASP3/CYP19A1/VEGFA/CCND1/BCL2L1/ICAM1/INSR/PGR/NOS3/SOD1/HSPA5/GJA1/SIRT1	17
BP	GO:0045787	positive regulation of cell cycle	20/174	389/18670	6.66824e-10	1.03464e-08	4.09162e-09	CDKN1A/BAX/TP53/PRKCA/PRKCE/IL1B/EGFR/AKT1/CCND1/IL10/RB1/APP/INSR/EGF/CYP1A1/TGFB1/IL1A/CHEK2/IGF2/SLC6A4	20
BP	GO:0006690	icosanoid metabolic process	12/174	114/18670	7.10603e-10	1.09478e-08	4.32943e-09	PTGS1/PTGS2/IL1B/CYP1A2/CYP1A1/CYP1B1/ALOX5/PON1/LTA4H/SIRT1/MAPK3/ABCC1	12
BP	GO:0042035	regulation of cytokine biosynthetic process	12/174	114/18670	7.10603e-10	1.09478e-08	4.32943e-09	TNF/IL1B/HMOX1/IL10/IL6/APP/IFNG/IL4/HSPB1/IL1A/IRF1/STAT3	12
BP	GO:1903035	negative regulation of response to wounding	11/174	90/18670	7.37906e-10	1.13284e-08	4.47995e-09	CDKN1A/PRKCD/NOS3/GJA1/PLAT/THBD/SERPINE1/PTEN/SPP1/HMGCR/ABAT	11
BP	GO:0043122	regulation of I-kappaB kinase/NF-kappaB signaling	16/174	237/18670	7.67357e-10	1.17392e-08	4.6424e-09	ESR1/CASP8/FASLG/TNF/PRKCE/IL1B/HMOX1/AKT1/GSTP1/STAT1/GJA1/PRKCB/HSPB1/CHUK/SIRT1/ADIPOQ	16
BP	GO:0038127	ERBB signaling pathway	13/174	142/18670	7.82029e-10	1.19218e-08	4.71462e-09	FASLG/PRKCA/EGFR/AKT1/MMP9/MAPK1/APP/ERBB2/EGF/TGFB1/NCF1/ERBB3/ADRA2A	13
BP	GO:0006606	protein import into nucleus	13/174	143/18670	8.53334e-10	1.29635e-08	5.12658e-09	PTGS2/CDKN1A/TP53/PRKCD/AKT1/MAPK1/NFKBIA/IFNG/TGFB1/MAPK14/PPP3CA/DRD1/STAT3	13
BP	GO:0043270	positive regulation of ion transport	17/174	275/18670	8.58384e-10	1.2995e-08	5.13901e-09	ADRB2/BAX/IL1B/PRKCD/AKT1/IFNG/CHRM1/SCN5A/KCNH2/CCL2/CXCL10/ADRA2A/DRD1/SLC6A4/HTR3A/ABAT/CACNA2D1	17
BP	GO:0034765	regulation of ion transmembrane transport	22/174	483/18670	8.62698e-10	1.30151e-08	5.14697e-09	PIK3CG/ADRB2/BAX/PRKCE/AKT1/MMP9/APP/IFNG/SCN5A/OPRM1/KCNH2/GJA1/CCL2/TGFB1/PTEN/CXCL10/ADRA2A/DRD1/GRIA2/HTR3A/KCNMA1/CACNA2D1	22
BP	GO:0021782	glial cell development	12/174	116/18670	8.70811e-10	1.30922e-08	5.17745e-09	TNF/IL1B/EGFR/AKT1/IL6/APP/IFNG/GSTP1/SOD1/TGFB1/PTEN/DRD1	12
BP	GO:0010469	regulation of signaling receptor activity	14/174	173/18670	8.76301e-10	1.31295e-08	5.19219e-09	ADRB2/PRKCD/ESR2/IL10/APP/IFNG/OPRM1/EGF/CCL2/SERPINE1/PTEN/NCF1/ADRA2A/GRIA2	14
BP	GO:0031098	stress-activated protein kinase signaling cascade	18/174	315/18670	9.45341e-10	1.41154e-08	5.58208e-09	TNF/MYC/IL1B/EGFR/AKT1/VEGFA/MAPK1/XDH/APP/GSTP1/CD40LG/NCF1/CHUK/MAPK14/MAPK8/MAPK10/MAPK3/HMGCR	18
BP	GO:1900371	regulation of purine nucleotide biosynthetic process	12/174	117/18670	9.62557e-10	1.43234e-08	5.66434e-09	NOS2/TP53/APP/IFNG/IL4/INSR/NOS3/HIF1A/PARP1/PPARA/HTR2A/STAT3	12
BP	GO:0002064	epithelial cell development	15/174	207/18670	1.00286e-09	1.47718e-08	5.84167e-09	ESR1/AR/CDKN1A/FASN/TNF/IL1B/VEGFA/ICAM1/MET/PGR/SOD1/HIF1A/GJA1/GSK3B/ADIPOQ	15
BP	GO:0034284	response to monosaccharide	15/174	207/18670	1.00286e-09	1.47718e-08	5.84167e-09	PTGS2/CAT/CASP3/PRKCE/ICAM1/GSTP1/RAF1/HIF1A/GJA1/TGFB1/PTEN/PPP3CA/ADRA2A/HMGCR/ADIPOQ	15
BP	GO:0071456	cellular response to hypoxia	15/174	207/18670	1.00286e-09	1.47718e-08	5.84167e-09	PTGS2/BCL2/TP53/PRKCE/MYC/HMOX1/AKT1/VEGFA/ICAM1/SLC2A4/HIF1A/PTEN/CCNA2/SIRT1/OPRD1	15
BP	GO:0030808	regulation of nucleotide biosynthetic process	12/174	118/18670	1.06294e-09	1.56041e-08	6.17081e-09	NOS2/TP53/APP/IFNG/IL4/INSR/NOS3/HIF1A/PARP1/PPARA/HTR2A/STAT3	12
BP	GO:0010876	lipid localization	20/174	400/18670	1.08169e-09	1.58261e-08	6.2586e-09	NOS2/CYP19A1/TNF/IL1B/PRKCD/AKT1/IL6/NFKBIA/PPARG/EGF/PPARA/CRP/SPP1/PON1/SIRT1/MTTP/APOB/ABCC1/ADIPOQ/CES1	20
BP	GO:0009408	response to heat	14/174	176/18670	1.09851e-09	1.60184e-08	6.33464e-09	PTGS2/CDKN1A/HMOX1/AKT1/MAPK1/CD14/NOS3/SOD1/HSPA5/IL1A/CXCL10/GSK3B/SIRT1/MAPK3	14
BP	GO:0045834	positive regulation of lipid metabolic process	13/174	146/18670	1.10412e-09	1.60465e-08	6.34578e-09	PTGS2/TNF/PRKCE/IL1B/PRKCD/AKT1/PPARG/IFNG/POR/TGFB1/PPARA/HTR2A/ADIPOQ	13
BP	GO:0010742	macrophage derived foam cell differentiation	8/174	36/18670	1.17325e-09	1.68278e-08	6.65476e-09	NFKBIA/PPARG/STAT1/TGFB1/PPARA/CRP/APOB/ADIPOQ	8
BP	GO:0042554	superoxide anion generation	8/174	36/18670	1.17325e-09	1.68278e-08	6.65476e-09	PRKCD/EGFR/GSTP1/SOD1/DUOX2/TGFB1/NCF1/CRP	8
BP	GO:0090077	foam cell differentiation	8/174	36/18670	1.17325e-09	1.68278e-08	6.65476e-09	NFKBIA/PPARG/STAT1/TGFB1/PPARA/CRP/APOB/ADIPOQ	8
BP	GO:0051896	regulation of protein kinase B signaling	16/174	244/18670	1.17332e-09	1.68278e-08	6.65476e-09	ESR1/PIK3CG/TNF/EGFR/AKT1/XDH/ERBB2/INSR/MET/EGF/F3/TGFB1/PTEN/IGF2/ERBB3/SIRT1	16
BP	GO:0030100	regulation of endocytosis	17/174	281/18670	1.19368e-09	1.70638e-08	6.74805e-09	TNF/IL1B/VEGFA/PPARG/IFNG/IL4/SLC2A4/CD14/EGF/SOD1/CCL2/SELE/TGFB1/SERPINE1/PTEN/PPP3CA/ADIPOQ	17
BP	GO:0048872	homeostasis of number of cells	16/174	246/18670	1.32121e-09	1.8825e-08	7.44456e-09	BCL2/BAX/CASP3/HMOX1/AKT1/VEGFA/RB1/IL6/IL2/NOS3/SOD1/HIF1A/STAT1/TGFB1/MAPK14/STAT3	16
BP	GO:0032409	regulation of transporter activity	17/174	283/18670	1.32991e-09	1.88873e-08	7.46919e-09	ADRB2/BCL2/PRKCE/PRKCD/MMP9/APP/PPARG/IFNG/OPRM1/GJA1/CCL2/PTEN/PON1/ADRA2A/GRIA2/HTR3A/CACNA2D1	17
BP	GO:0031100	animal organ regeneration	10/174	73/18670	1.42773e-09	2.01453e-08	7.9667e-09	CDKN1A/HMOX1/EGFR/CCND1/IL10/PPARG/GSTP1/TGFB1/CCNA2/UGT1A1	10
BP	GO:1903524	positive regulation of blood circulation	10/174	73/18670	1.42773e-09	2.01453e-08	7.9667e-09	PTGS2/EGFR/AKT1/ICAM1/CHRM3/ADRA1A/GJA1/ADRA1B/ADRB1/HTR2A	10
BP	GO:0045926	negative regulation of growth	16/174	249/18670	1.57539e-09	2.21571e-08	8.76226e-09	ADRB2/BCL2/CDKN1A/TP53/ESR2/PPARG/HIF1A/GJA1/TGFB1/PTEN/PPARA/SPP1/ADRB1/SLC6A4/MAP2/SIRT1	16
BP	GO:0030072	peptide hormone secretion	16/174	250/18670	1.66963e-09	2.33949e-08	9.25178e-09	NOS2/DPP4/TNF/PRKCA/PRKCE/IL1B/EGFR/IL6/IFNG/RAF1/HIF1A/GJA1/PPP3CA/ADRA2A/HMGCR/ABAT	16
BP	GO:0016999	antibiotic metabolic process	13/174	151/18670	1.67413e-09	2.33949e-08	9.25178e-09	CAT/EGFR/MMP3/MAOB/SOD1/CYP1A2/CYP1A1/DUOX2/MPO/ADH1C/ADH1B/STAT3/UGT1A1	13
BP	GO:0042089	cytokine biosynthetic process	12/174	123/18670	1.72134e-09	2.39777e-08	9.48226e-09	TNF/IL1B/HMOX1/IL10/IL6/APP/IFNG/IL4/HSPB1/IL1A/IRF1/STAT3	12
BP	GO:0032869	cellular response to insulin stimulus	15/174	216/18670	1.80575e-09	2.50735e-08	9.91558e-09	IL1B/PRKCD/AKT1/PPARG/GSTP1/SLC2A4/INSR/STAT1/PRKCB/PTEN/PARP1/IGF2/GSK3B/SIRT1/ADIPOQ	15
BP	GO:0014066	regulation of phosphatidylinositol 3-kinase signaling	12/174	124/18670	1.8905e-09	2.6084e-08	1.03152e-08	CAT/PIK3CG/TNF/EGFR/MAPK1/INSR/PTEN/NCF1/ERBB3/SIRT1/KDR/MAPK3	12
BP	GO:0042107	cytokine metabolic process	12/174	124/18670	1.8905e-09	2.6084e-08	1.03152e-08	TNF/IL1B/HMOX1/IL10/IL6/APP/IFNG/IL4/HSPB1/IL1A/IRF1/STAT3	12
BP	GO:0036294	cellular response to decreased oxygen levels	15/174	217/18670	1.92429e-09	2.63834e-08	1.04336e-08	PTGS2/BCL2/TP53/PRKCE/MYC/HMOX1/AKT1/VEGFA/ICAM1/SLC2A4/HIF1A/PTEN/CCNA2/SIRT1/OPRD1	15
BP	GO:0050920	regulation of chemotaxis	15/174	217/18670	1.92429e-09	2.63834e-08	1.04336e-08	CYP19A1/VEGFA/IL6/GSTP1/MET/F3/CCL2/CXCL8/HSPB1/TGFB1/SERPINE1/CXCL10/MAPK14/KDR/MAPK3	15
BP	GO:0045807	positive regulation of endocytosis	13/174	153/18670	1.96874e-09	2.69082e-08	1.06411e-08	TNF/IL1B/VEGFA/PPARG/IFNG/IL4/CD14/EGF/SOD1/CCL2/SELE/SERPINE1/PPP3CA	13
BP	GO:0006805	xenobiotic metabolic process	12/174	125/18670	2.0745e-09	2.8265e-08	1.11777e-08	PTGS1/NQO1/GSTP1/POR/CYP3A4/CYP1A2/CYP1A1/NR1I2/CYP1B1/GSTM1/UGT1A1/CES1	12
BP	GO:0051924	regulation of calcium ion transport	16/174	254/18670	2.10075e-09	2.85336e-08	1.12839e-08	PTGS2/PIK3CG/BCL2/BAX/PRKCE/ICAM1/NOS3/EGF/GJA1/CCL2/TGFB1/CXCL10/ADRA2A/DRD1/OPRD1/CACNA2D1	16
BP	GO:1903708	positive regulation of hemopoiesis	14/174	185/18670	2.10893e-09	2.85556e-08	1.12926e-08	CASP8/TNF/PRKCA/RB1/JUN/IL2/IFNG/IL4/FOS/HIF1A/STAT1/TGFB1/MAPK14/STAT3	14
BP	GO:0061045	negative regulation of wound healing	10/174	76/18670	2.1413e-09	2.88715e-08	1.14175e-08	CDKN1A/PRKCD/NOS3/GJA1/PLAT/THBD/SERPINE1/PTEN/HMGCR/ABAT	10
BP	GO:0001667	ameboidal-type cell migration	21/174	461/18670	2.14549e-09	2.88715e-08	1.14175e-08	PTGS2/DPP4/PRKCA/PRKCE/HMOX1/AKT1/VEGFA/MMP9/JUN/PPARG/IFNG/IL4/MET/NOS3/HIF1A/HSPB1/TGFB1/CYP1B1/PTEN/SIRT1/KDR	21
BP	GO:1902042	negative regulation of extrinsic apoptotic signaling pathway via death domain receptors	8/174	39/18670	2.32934e-09	3.1249e-08	1.23578e-08	CASP8/FASLG/HMOX1/BCL2L1/ICAM1/NOS3/RAF1/SERPINE1	8
BP	GO:0007611	learning or memory	16/174	256/18670	2.35268e-09	3.14652e-08	1.24433e-08	PTGS2/CASP3/EGFR/MAPK1/JUN/APP/INSR/CHRNA7/FOS/HIF1A/PTEN/HTR2A/DRD1/GABRA5/SLC6A4/HMGCR	16
BP	GO:0032368	regulation of lipid transport	12/174	127/18670	2.4917e-09	3.32227e-08	1.31383e-08	CYP19A1/IL1B/PRKCD/AKT1/NFKBIA/PPARG/EGF/PPARA/SPP1/PON1/SIRT1/ADIPOQ	12
BP	GO:0070663	regulation of leukocyte proliferation	15/174	222/18670	2.63115e-09	3.48943e-08	1.37993e-08	BCL2/CDKN1A/CASP3/IL1B/IL10/IL6/ERBB2/IL2/IL4/GSTP1/CD40LG/VCAM1/TGFB1/IGF2/IRF1	15
BP	GO:0045981	positive regulation of nucleotide metabolic process	9/174	57/18670	2.64108e-09	3.48943e-08	1.37993e-08	NOS2/APP/IFNG/IL4/INSR/NOS3/HIF1A/HTR2A/STAT3	9
BP	GO:1900544	positive regulation of purine nucleotide metabolic process	9/174	57/18670	2.64108e-09	3.48943e-08	1.37993e-08	NOS2/APP/IFNG/IL4/INSR/NOS3/HIF1A/HTR2A/STAT3	9
BP	GO:0043254	regulation of protein complex assembly	21/174	467/18670	2.69961e-09	3.55599e-08	1.40625e-08	ESR1/BAX/TP53/TNF/PRKCE/PRKCD/VEGFA/RB1/JUN/MMP1/ICAM1/IFNG/MET/MMP3/RAF1/TGFB1/PARP1/RASA1/GSK3B/MAP2/OPRD1	21
BP	GO:0010595	positive regulation of endothelial cell migration	12/174	128/18670	2.72743e-09	3.58181e-08	1.41647e-08	PTGS2/PRKCA/HMOX1/AKT1/VEGFA/MET/NOS3/HIF1A/HSPB1/TGFB1/SIRT1/KDR	12
BP	GO:0045073	regulation of chemokine biosynthetic process	6/174	15/18670	2.80597e-09	3.67388e-08	1.45288e-08	TNF/IL1B/HMOX1/IL6/APP/IFNG	6
BP	GO:0098869	cellular oxidant detoxification	11/174	102/18670	2.86937e-09	3.74564e-08	1.48126e-08	PTGS1/PTGS2/CAT/TNF/NQO1/GSTP1/NOS3/SOD1/DUOX2/MPO/GSR	11
BP	GO:0090068	positive regulation of cell cycle process	17/174	298/18670	2.90894e-09	3.78596e-08	1.4972e-08	CDKN1A/BAX/TP53/PRKCE/IL1B/EGFR/AKT1/CCND1/RB1/APP/INSR/EGF/CYP1A1/TGFB1/IL1A/CHEK2/IGF2	17
BP	GO:0043467	regulation of generation of precursor metabolites and energy	13/174	158/18670	2.9219e-09	3.79151e-08	1.4994e-08	NOS2/TP53/AKT1/APP/IFNG/IL4/INSR/HIF1A/PPARA/IGF2/GSK3B/HTR2A/STAT3	13
BP	GO:1902041	regulation of extrinsic apoptotic signaling pathway via death domain receptors	9/174	58/18670	3.10134e-09	4.01242e-08	1.58675e-08	CASP8/FASLG/HMOX1/BCL2L1/ICAM1/NOS3/RAF1/SERPINE1/PTEN	9
BP	GO:0034504	protein localization to nucleus	16/174	262/18670	3.28433e-09	4.23659e-08	1.67541e-08	PTGS2/CDKN1A/TP53/PRKCD/AKT1/MAPK1/NFKBIA/IFNG/TGFB1/COL1A1/PARP1/MAPK14/GSK3B/PPP3CA/DRD1/STAT3	16
BP	GO:1904062	regulation of cation transmembrane transport	18/174	342/18670	3.48108e-09	4.47715e-08	1.77054e-08	PIK3CG/ADRB2/BAX/PRKCE/MMP9/APP/IFNG/SCN5A/OPRM1/KCNH2/CCL2/TGFB1/PTEN/CXCL10/ADRA2A/DRD1/GRIA2/CACNA2D1	18
BP	GO:1902893	regulation of pri-miRNA transcription by RNA polymerase II	8/174	41/18670	3.56066e-09	4.56602e-08	1.80568e-08	TP53/IL10/JUN/FOS/HIF1A/TGFB1/PPARA/STAT3	8
BP	GO:0001933	negative regulation of protein phosphorylation	20/174	429/18670	3.596e-09	4.59781e-08	1.81826e-08	CDKN1A/BAX/CASP3/MYC/IL1B/PRKCD/AKT1/RB1/JUN/XDH/IL2/IFNG/GSTP1/HSPB1/TGFB1/PTEN/IGFBP3/SIRT1/HMGCR/ADIPOQ	20
BP	GO:0097755	positive regulation of blood vessel diameter	9/174	59/18670	3.63051e-09	4.62837e-08	1.83034e-08	ADRB2/HMOX1/EGFR/NOS3/SOD1/GJA1/ADRB1/DRD1/KCNMA1	9
BP	GO:1903706	regulation of hemopoiesis	21/174	475/18670	3.64661e-09	4.63534e-08	1.8331e-08	CASP8/TNF/PRKCA/MYC/RB1/JUN/NFKBIA/ERBB2/IL2/IFNG/IL4/FOS/SOD1/HIF1A/STAT1/PRKCB/TGFB1/IRF1/MAPK14/STAT3/ADIPOQ	21
BP	GO:0048708	astrocyte differentiation	10/174	81/18670	4.04839e-09	5.13109e-08	2.02915e-08	TNF/IL1B/EGFR/MAPK1/IL6/APP/IFNG/DRD1/STAT3/MAPK3	10
BP	GO:0045931	positive regulation of mitotic cell cycle	13/174	163/18670	4.27581e-09	5.38801e-08	2.13075e-08	PRKCA/IL1B/EGFR/AKT1/CCND1/RB1/APP/INSR/EGF/CYP1A1/TGFB1/IL1A/IGF2	13
BP	GO:0051170	import into nucleus	13/174	163/18670	4.27581e-09	5.38801e-08	2.13075e-08	PTGS2/CDKN1A/TP53/PRKCD/AKT1/MAPK1/NFKBIA/IFNG/TGFB1/MAPK14/PPP3CA/DRD1/STAT3	13
BP	GO:0042033	chemokine biosynthetic process	6/174	16/18670	4.45495e-09	5.58149e-08	2.20726e-08	TNF/IL1B/HMOX1/IL6/APP/IFNG	6
BP	GO:0050755	chemokine metabolic process	6/174	16/18670	4.45495e-09	5.58149e-08	2.20726e-08	TNF/IL1B/HMOX1/IL6/APP/IFNG	6
BP	GO:0032642	regulation of chemokine production	10/174	82/18670	4.57388e-09	5.71407e-08	2.25969e-08	TNF/IL1B/HMOX1/IL10/IL6/APP/IFNG/GSTP1/HIF1A/ADIPOQ	10
BP	GO:0009895	negative regulation of catabolic process	17/174	308/18670	4.77764e-09	5.95157e-08	2.35362e-08	NOS2/PIK3CG/BCL2/TP53/TNF/IL1B/HMOX1/EGFR/AKT1/IL10/MET/ADRA1A/PPARA/MAPK14/ADRA2A/STAT3/HMGCR	17
BP	GO:0050921	positive regulation of chemotaxis	12/174	135/18670	5.0248e-09	6.24163e-08	2.46832e-08	VEGFA/IL6/MET/F3/CXCL8/HSPB1/TGFB1/SERPINE1/CXCL10/MAPK14/KDR/MAPK3	12
BP	GO:0016049	cell growth	21/174	484/18670	5.07654e-09	6.27978e-08	2.48341e-08	BCL2/CDKN1A/TP53/ESR2/EGFR/AKT1/VEGFA/RB1/APP/ERBB2/PPARG/IL2/ADRA1A/GJA1/TGFB1/PPARA/SPP1/IGFBP3/GSK3B/MAP2/SIRT1	21
BP	GO:0046890	regulation of lipid biosynthetic process	14/174	198/18670	5.08431e-09	6.27978e-08	2.48341e-08	PTGS2/FASN/TNF/IL1B/PRKCD/AKT1/IFNG/POR/SOD1/HTR2A/SIRT1/APOB/HMGCR/ADIPOQ	14
BP	GO:0095500	acetylcholine receptor signaling pathway	7/174	28/18670	5.43222e-09	6.67168e-08	2.63839e-08	CHRM3/CHRM1/CHRM2/OPRM1/CHRNA7/CHRM4/CHRM5	7
BP	GO:1903831	signal transduction involved in cellular response to ammonium ion	7/174	28/18670	5.43222e-09	6.67168e-08	2.63839e-08	CHRM3/CHRM1/CHRM2/OPRM1/CHRNA7/CHRM4/CHRM5	7
BP	GO:0046824	positive regulation of nucleocytoplasmic transport	9/174	62/18670	5.72269e-09	7.00869e-08	2.77166e-08	PTGS2/TP53/IL1B/PRKCD/MAPK1/IFNG/TGFB1/MAPK14/GSK3B	9
BP	GO:1901568	fatty acid derivative metabolic process	13/174	167/18670	5.74316e-09	7.01406e-08	2.77379e-08	PTGS1/PTGS2/FASN/IL1B/CYP1A2/CYP1A1/CYP1B1/ALOX5/PON1/LTA4H/SIRT1/MAPK3/ABCC1	13
BP	GO:0043542	endothelial cell migration	16/174	273/18670	5.91761e-09	7.20692e-08	2.85006e-08	PTGS2/DPP4/PRKCA/HMOX1/AKT1/VEGFA/PPARG/MET/NOS3/HIF1A/HSPB1/TGFB1/CYP1B1/PTEN/SIRT1/KDR	16
BP	GO:0050863	regulation of T cell activation	17/174	314/18670	6.37559e-09	7.74306e-08	3.06208e-08	DPP4/CASP3/IL1B/AKT1/IL10/IL6/ERBB2/IL2/IFNG/IL4/CD40LG/SOD1/CCL2/VCAM1/TGFB1/IGF2/IRF1	17
BP	GO:0031669	cellular response to nutrient levels	15/174	237/18670	6.41533e-09	7.76968e-08	3.0726e-08	PTGS2/BCL2/CDKN1A/TP53/HMOX1/MAPK1/JUN/PPARG/ICAM1/SOD1/HSPA5/COL1A1/MAPK8/SIRT1/MAPK3	15
BP	GO:0050665	hydrogen peroxide biosynthetic process	6/174	17/18670	6.83186e-09	8.25123e-08	3.26304e-08	MAOB/SOD1/CYP1A2/CYP1A1/DUOX2/STAT3	6
BP	GO:0010575	positive regulation of vascular endothelial growth factor production	7/174	29/18670	7.10468e-09	8.55702e-08	3.38397e-08	PTGS2/IL1B/IL6/HIF1A/TGFB1/CYP1B1/IL1A	7
BP	GO:0035265	organ growth	14/174	204/18670	7.46288e-09	8.96368e-08	3.54479e-08	ESR1/AR/BCL2/CYP19A1/AKT1/MAPK1/ADRA1A/POR/SOD1/GJA1/PTEN/PPARA/MAPK14/SLC6A4	14
BP	GO:0060135	maternal process involved in female pregnancy	9/174	64/18670	7.64606e-09	9.15847e-08	3.62182e-08	ESR1/PTGS2/AR/AKT1/MAPK1/PGR/GJA1/SPP1/MAPK3	9
BP	GO:0006936	muscle contraction	18/174	360/18670	7.76294e-09	9.26638e-08	3.66449e-08	PTGS2/PIK3CG/ADRB2/CHRM3/SCN5A/ADRA1A/CHRM2/KCNH2/SOD1/GJA1/CHUK/ADRA1B/ADRA2A/HTR2A/DRD1/KCNMA1/ABAT/CACNA2D1	18
BP	GO:0051932	synaptic transmission, GABAergic	8/174	45/18670	7.78212e-09	9.26638e-08	3.66449e-08	PRKCE/GABRA1/ADRA1A/PTEN/GABRA2/GABRA3/GABRA6/GABRA5	8
BP	GO:0001938	positive regulation of endothelial cell proliferation	11/174	112/18670	7.79991e-09	9.26638e-08	3.66449e-08	PRKCA/HMOX1/AKT1/VEGFA/IL10/JUN/HIF1A/F3/SIRT1/KDR/STAT3	11
BP	GO:0042593	glucose homeostasis	15/174	241/18670	8.04627e-09	9.53308e-08	3.76996e-08	PRKCE/AKT1/PPARG/ICAM1/SLC2A4/INSR/RAF1/HIF1A/ADRA1B/PPP3CA/ADRA2A/SIRT1/STAT3/HMGCR/ADIPOQ	15
BP	GO:0033500	carbohydrate homeostasis	15/174	242/18670	8.50918e-09	1.00542e-07	3.97605e-08	PRKCE/AKT1/PPARG/ICAM1/SLC2A4/INSR/RAF1/HIF1A/ADRA1B/PPP3CA/ADRA2A/SIRT1/STAT3/HMGCR/ADIPOQ	15
BP	GO:0072577	endothelial cell apoptotic process	9/174	65/18670	8.80441e-09	1.03749e-07	4.10288e-08	FASLG/TNF/IL10/ICAM1/IL4/CD40LG/CCL2/SERPINE1/KDR	9
BP	GO:1900542	regulation of purine nucleotide metabolic process	12/174	142/18670	8.9372e-09	1.0503e-07	4.15353e-08	NOS2/TP53/APP/IFNG/IL4/INSR/NOS3/HIF1A/PARP1/PPARA/HTR2A/STAT3	12
BP	GO:0030073	insulin secretion	14/174	207/18670	8.99735e-09	1.05453e-07	4.17025e-08	NOS2/DPP4/TNF/PRKCA/PRKCE/IL1B/IFNG/RAF1/HIF1A/GJA1/PPP3CA/ADRA2A/HMGCR/ABAT	14
BP	GO:1905144	response to acetylcholine	7/174	30/18670	9.19455e-09	1.06371e-07	4.20655e-08	CHRM3/CHRM1/CHRM2/OPRM1/CHRNA7/CHRM4/CHRM5	7
BP	GO:1905145	cellular response to acetylcholine	7/174	30/18670	9.19455e-09	1.06371e-07	4.20655e-08	CHRM3/CHRM1/CHRM2/OPRM1/CHRNA7/CHRM4/CHRM5	7
BP	GO:0034103	regulation of tissue remodeling	10/174	88/18670	9.19765e-09	1.06371e-07	4.20655e-08	BAX/TP53/PRKCA/EGFR/IL6/IL2/GJA1/TGFB1/SPP1/PPP3CA	10
BP	GO:1900407	regulation of cellular response to oxidative stress	10/174	88/18670	9.19765e-09	1.06371e-07	4.20655e-08	TNF/AKT1/IL10/MET/MMP3/SOD1/HIF1A/HSPB1/PARP1/SIRT1	10
BP	GO:1904035	regulation of epithelial cell apoptotic process	10/174	88/18670	9.19765e-09	1.06371e-07	4.20655e-08	FASLG/TNF/HMOX1/IL6/ICAM1/IL4/CD40LG/CCL2/SERPINE1/KDR	10
BP	GO:0010883	regulation of lipid storage	8/174	46/18670	9.34612e-09	1.07517e-07	4.25189e-08	TNF/IL6/NFKBIA/PPARG/PPARA/CRP/SIRT1/APOB	8
BP	GO:0045776	negative regulation of blood pressure	8/174	46/18670	9.34612e-09	1.07517e-07	4.25189e-08	NOS2/ADRB2/NOS3/ADRA1A/PPARA/ADRB1/ADIPOQ/ABAT	8
BP	GO:0050670	regulation of lymphocyte proliferation	14/174	208/18670	9.56927e-09	1.09507e-07	4.33056e-08	BCL2/CDKN1A/CASP3/IL1B/IL10/IL6/ERBB2/IL2/IL4/CD40LG/VCAM1/TGFB1/IGF2/IRF1	14
BP	GO:0090276	regulation of peptide hormone secretion	14/174	208/18670	9.56927e-09	1.09507e-07	4.33056e-08	NOS2/DPP4/TNF/PRKCA/PRKCE/IL1B/EGFR/IFNG/HIF1A/GJA1/PPP3CA/ADRA2A/HMGCR/ABAT	14
BP	GO:0060749	mammary gland alveolus development	6/174	18/18670	1.01688e-08	1.15518e-07	4.56827e-08	ESR1/AR/VEGFA/CCND1/EGF/HIF1A	6
BP	GO:0061377	mammary gland lobule development	6/174	18/18670	1.01688e-08	1.15518e-07	4.56827e-08	ESR1/AR/VEGFA/CCND1/EGF/HIF1A	6
BP	GO:0032944	regulation of mononuclear cell proliferation	14/174	209/18670	1.0174e-08	1.15518e-07	4.56827e-08	BCL2/CDKN1A/CASP3/IL1B/IL10/IL6/ERBB2/IL2/IL4/CD40LG/VCAM1/TGFB1/IGF2/IRF1	14
BP	GO:0032602	chemokine production	10/174	89/18670	1.02793e-08	1.16409e-07	4.60353e-08	TNF/IL1B/HMOX1/IL10/IL6/APP/IFNG/GSTP1/HIF1A/ADIPOQ	10
BP	GO:0050796	regulation of insulin secretion	13/174	176/18670	1.08377e-08	1.22416e-07	4.84107e-08	NOS2/DPP4/TNF/PRKCA/PRKCE/IL1B/IFNG/HIF1A/GJA1/PPP3CA/ADRA2A/HMGCR/ABAT	13
BP	GO:0051348	negative regulation of transferase activity	16/174	285/18670	1.09016e-08	1.22677e-07	4.85139e-08	CDKN1A/CASP3/TP53/IL1B/PRKCD/AKT1/RB1/PPARG/IFNG/GSTP1/HSPB1/PTEN/GSK3B/SIRT1/HMGCR/ADIPOQ	16
BP	GO:0030198	extracellular matrix organization	18/174	368/18670	1.09171e-08	1.22677e-07	4.85139e-08	DPP4/TNF/MMP2/MMP9/RB1/IL6/APP/MMP1/ICAM1/MMP3/VCAM1/TGFB1/CYP1B1/SERPINE1/COL1A1/COL3A1/SPP1/KDR	18
BP	GO:0006953	acute-phase response	8/174	47/18670	1.11744e-08	1.25245e-07	4.95296e-08	PTGS2/TNF/IL1B/IL6/IL1A/CRP/STAT3/UGT1A1	8
BP	GO:0007569	cell aging	11/174	116/18670	1.1314e-08	1.26299e-07	4.99463e-08	BCL2/CDKN1A/TP53/PRKCD/ICAM1/SOD1/SERPINE1/PTEN/CHEK2/MAPK14/SIRT1	11
BP	GO:0071901	negative regulation of protein serine/threonine kinase activity	12/174	145/18670	1.13263e-08	1.26299e-07	4.99463e-08	CDKN1A/CASP3/IL1B/PRKCD/AKT1/RB1/GSTP1/HSPB1/PTEN/SIRT1/HMGCR/ADIPOQ	12
BP	GO:0048662	negative regulation of smooth muscle cell proliferation	9/174	67/18670	1.15902e-08	1.28911e-07	5.09794e-08	CDKN1A/HMOX1/IL10/PPARG/IFNG/GSTP1/PTEN/IGFBP3/ADIPOQ	9
BP	GO:1902895	positive regulation of pri-miRNA transcription by RNA polymerase II	7/174	31/18670	1.17835e-08	1.30728e-07	5.16977e-08	TP53/IL10/JUN/FOS/HIF1A/TGFB1/STAT3	7
BP	GO:0006140	regulation of nucleotide metabolic process	12/174	146/18670	1.22418e-08	1.35124e-07	5.34364e-08	NOS2/TP53/APP/IFNG/IL4/INSR/NOS3/HIF1A/PARP1/PPARA/HTR2A/STAT3	12
BP	GO:0055123	digestive system development	12/174	146/18670	1.22418e-08	1.35124e-07	5.34364e-08	BCL2/CDKN1A/TNF/EGFR/RB1/INSR/HIF1A/CYP1A1/CXCL8/TGFB1/COL3A1/IGF2	12
BP	GO:0002761	regulation of myeloid leukocyte differentiation	11/174	117/18670	1.23882e-08	1.36396e-07	5.39392e-08	CASP8/TNF/PRKCA/MYC/RB1/JUN/IFNG/IL4/FOS/TGFB1/ADIPOQ	11
BP	GO:0001558	regulation of cell growth	19/174	416/18670	1.26432e-08	1.38853e-07	5.49108e-08	BCL2/CDKN1A/TP53/ESR2/EGFR/AKT1/VEGFA/RB1/ERBB2/PPARG/IL2/GJA1/TGFB1/PPARA/SPP1/IGFBP3/GSK3B/MAP2/SIRT1	19
BP	GO:0071236	cellular response to antibiotic	12/174	147/18670	1.32231e-08	1.4481e-07	5.72667e-08	TP53/PRKCE/PRKCD/NQO1/IL10/IL6/MET/HSPA5/CYP1B1/PTEN/SIRT1/UGT1A1	12
BP	GO:0019915	lipid storage	9/174	68/18670	1.32521e-08	1.4481e-07	5.72667e-08	TNF/IL1B/IL6/NFKBIA/PPARG/PPARA/CRP/SIRT1/APOB	9
BP	GO:0007213	G protein-coupled acetylcholine receptor signaling pathway	6/174	19/18670	1.47476e-08	1.59949e-07	6.32538e-08	CHRM3/CHRM1/CHRM2/OPRM1/CHRM4/CHRM5	6
BP	GO:0010888	negative regulation of lipid storage	6/174	19/18670	1.47476e-08	1.59949e-07	6.32538e-08	TNF/IL6/NFKBIA/PPARG/PPARA/CRP	6
BP	GO:0032930	positive regulation of superoxide anion generation	6/174	19/18670	1.47476e-08	1.59949e-07	6.32538e-08	PRKCD/EGFR/GSTP1/SOD1/TGFB1/CRP	6
BP	GO:1901655	cellular response to ketone	10/174	93/18670	1.58175e-08	1.71127e-07	6.76743e-08	AR/PRKCE/EGFR/AKT1/CASP9/PPARG/ICAM1/TGFB1/SPP1/SIRT1	10
BP	GO:0022409	positive regulation of cell-cell adhesion	15/174	255/18670	1.71912e-08	1.85529e-07	7.33694e-08	DPP4/TNF/IL1B/AKT1/IL10/IL6/ICAM1/IL2/IFNG/IL4/CD40LG/CCL2/VCAM1/TGFB1/IGF2	15
BP	GO:1903039	positive regulation of leukocyte cell-cell adhesion	14/174	218/18670	1.73985e-08	1.87302e-07	7.40708e-08	DPP4/TNF/IL1B/AKT1/IL6/ICAM1/IL2/IFNG/IL4/CD40LG/CCL2/VCAM1/TGFB1/IGF2	14
BP	GO:0010039	response to iron ion	7/174	33/18670	1.88456e-08	2.02381e-07	8.00339e-08	BCL2/HMOX1/CCND1/HIF1A/CYP1A1/SLC6A3/ABAT	7
BP	GO:1905477	positive regulation of protein localization to membrane	11/174	122/18670	1.92476e-08	2.06191e-07	8.15405e-08	BCL2/TP53/CASP8/TNF/PRKCE/EGFR/AKT1/ERBB2/IFNG/TGFB1/MAPK8	11
BP	GO:2001169	regulation of ATP biosynthetic process	10/174	96/18670	2.15592e-08	2.30387e-07	9.11092e-08	TP53/APP/IFNG/IL4/INSR/HIF1A/PARP1/PPARA/HTR2A/STAT3	10
BP	GO:0061180	mammary gland epithelium development	9/174	72/18670	2.21697e-08	2.36332e-07	9.34603e-08	ESR1/AR/BAX/AKT1/CCND1/MAPK1/PGR/HIF1A/TGFB1	9
BP	GO:1905475	regulation of protein localization to membrane	13/174	187/18670	2.24193e-08	2.3841e-07	9.42818e-08	AR/BCL2/TP53/CASP8/TNF/PRKCE/EGFR/AKT1/BCL2L1/ERBB2/IFNG/TGFB1/MAPK8	13
BP	GO:0051101	regulation of DNA binding	11/174	124/18670	2.28262e-08	2.42146e-07	9.57595e-08	HMOX1/MMP9/RB1/JUN/NFKBIA/PPARG/IFNG/EGF/TGFB1/PARP1/MAPK8	11
BP	GO:0045444	fat cell differentiation	14/174	223/18670	2.31814e-08	2.45318e-07	9.70136e-08	PTGS2/ADRB2/TNF/AKT1/CCND1/IL6/PPARG/SLC2A4/TGFB1/MAPK14/ADRB1/HTR2A/SIRT1/ADIPOQ	14
BP	GO:0010574	regulation of vascular endothelial growth factor production	7/174	34/18670	2.35461e-08	2.48573e-07	9.83011e-08	PTGS2/IL1B/IL6/HIF1A/TGFB1/CYP1B1/IL1A	7
BP	GO:1902882	regulation of response to oxidative stress	10/174	97/18670	2.38455e-08	2.51127e-07	9.93109e-08	TNF/AKT1/IL10/MET/MMP3/SOD1/HIF1A/HSPB1/PARP1/SIRT1	10
BP	GO:0010721	negative regulation of cell development	17/174	344/18670	2.45742e-08	2.58178e-07	1.02099e-07	BCL2/TP53/TNF/IL1B/VEGFA/IL6/APP/TGFB1/PTEN/COL3A1/PPARA/SPP1/GSK3B/PPP3CA/SLC6A4/MAP2/STAT3	17
BP	GO:0033555	multicellular organismal response to stress	9/174	73/18670	2.50866e-08	2.62926e-07	1.03977e-07	DPP4/BCL2/GJA1/PTEN/SLC6A2/PPP3CA/ADRB1/DRD1/GABRA5	9
BP	GO:0042129	regulation of T cell proliferation	12/174	156/18670	2.57889e-08	2.68994e-07	1.06377e-07	CASP3/IL1B/IL10/IL6/ERBB2/IL2/IL4/CD40LG/VCAM1/TGFB1/IGF2/IRF1	12
BP	GO:0043535	regulation of blood vessel endothelial cell migration	12/174	156/18670	2.57889e-08	2.68994e-07	1.06377e-07	PTGS2/PRKCA/HMOX1/AKT1/VEGFA/PPARG/NOS3/HIF1A/HSPB1/TGFB1/SIRT1/KDR	12
BP	GO:0018107	peptidyl-threonine phosphorylation	11/174	126/18670	2.69859e-08	2.80808e-07	1.11049e-07	BCL2/PRKCA/PRKCD/AKT1/MAPK1/APP/EGF/PRKCB/TGFB1/GSK3B/MAPK8	11
BP	GO:0060249	anatomical structure homeostasis	19/174	437/18670	2.77949e-08	2.88537e-07	1.14105e-07	ADRB2/BCL2/BAX/PRKCA/MYC/EGFR/VEGFA/MAPK1/RB1/IL6/NOS3/SOD1/HIF1A/HSPB1/TGFB1/PARP1/SPP1/SLC6A2/MAPK3	19
BP	GO:0051249	regulation of lymphocyte activation	20/174	485/18670	2.81734e-08	2.91772e-07	1.15385e-07	DPP4/BCL2/CDKN1A/CASP3/IGHG1/IL1B/AKT1/IL10/IL6/ERBB2/IL2/IFNG/IL4/CD40LG/SOD1/CCL2/VCAM1/TGFB1/IGF2/IRF1	20
BP	GO:0071478	cellular response to radiation	13/174	191/18670	2.88468e-08	2.98038e-07	1.17862e-07	PTGS2/CDKN1A/BAX/TP53/MYC/BCL2L1/CASP9/HSPA5/TGFB1/PARP1/CHEK2/MAPK14/SIRT1	13
BP	GO:0017000	antibiotic biosynthetic process	6/174	21/18670	2.90426e-08	2.99352e-07	1.18382e-07	MAOB/SOD1/CYP1A2/CYP1A1/DUOX2/STAT3	6
BP	GO:0046886	positive regulation of hormone biosynthetic process	5/174	11/18670	2.93086e-08	3.0138e-07	1.19184e-07	TNF/IL1B/IFNG/POR/HIF1A	5
BP	GO:0051054	positive regulation of DNA metabolic process	14/174	228/18670	3.06563e-08	3.14142e-07	1.24231e-07	BAX/MYC/PRKCD/EGFR/AKT1/MAPK1/JUN/IL6/IL2/IL4/TGFB1/PARP1/SIRT1/MAPK3	14
BP	GO:0043112	receptor metabolic process	13/174	192/18670	3.06937e-08	3.14142e-07	1.24231e-07	TNF/VEGFA/IL10/PPARG/IFNG/ACHE/EGF/HIF1A/SELE/CXCL8/TGFB1/PPARA/ADIPOQ	13
BP	GO:0002687	positive regulation of leukocyte migration	11/174	128/18670	3.18077e-08	3.24781e-07	1.28438e-07	TNF/VEGFA/IL6/APP/ICAM1/CXCL8/TGFB1/SERPINE1/CXCL10/MAPK14/MAPK3	11
BP	GO:1903201	regulation of oxidative stress-induced cell death	9/174	75/18670	3.19414e-08	3.25384e-07	1.28677e-07	AKT1/IL10/MET/MMP3/SOD1/HIF1A/HSPB1/PARP1/SIRT1	9
BP	GO:0007200	phospholipase C-activating G protein-coupled receptor signaling pathway	10/174	100/18670	3.20422e-08	3.2565e-07	1.28782e-07	ESR1/CHRM1/ADRA1A/CHRM2/OPRM1/ADRA1B/ADRA2A/HTR2A/DRD1/OPRD1	10
BP	GO:0031334	positive regulation of protein complex assembly	15/174	268/18670	3.33255e-08	3.37905e-07	1.33628e-07	ESR1/BAX/TP53/TNF/PRKCE/VEGFA/JUN/MMP1/ICAM1/IFNG/MET/MMP3/TGFB1/PARP1/GSK3B	15
BP	GO:0002763	positive regulation of myeloid leukocyte differentiation	8/174	54/18670	3.49795e-08	3.53033e-07	1.39611e-07	CASP8/TNF/PRKCA/RB1/JUN/IFNG/FOS/TGFB1	8
BP	GO:0050994	regulation of lipid catabolic process	8/174	54/18670	3.49795e-08	3.53033e-07	1.39611e-07	PIK3CG/TNF/PRKCE/IL1B/PRKCD/AKT1/PPARA/ADRA2A	8
BP	GO:0042113	B cell activation	16/174	310/18670	3.54555e-08	3.57011e-07	1.41184e-07	BCL2/CDKN1A/BAX/CASP3/TP53/CASP8/IGHG1/PRKCD/IL10/IL6/IL2/IL4/CD40LG/VCAM1/PRKCB/TGFB1	16
BP	GO:0010573	vascular endothelial growth factor production	7/174	36/18670	3.59683e-08	3.59683e-07	1.42241e-07	PTGS2/IL1B/IL6/HIF1A/TGFB1/CYP1B1/IL1A	7
BP	GO:0090322	regulation of superoxide metabolic process	7/174	36/18670	3.59683e-08	3.59683e-07	1.42241e-07	TNF/PRKCD/EGFR/GSTP1/SOD1/TGFB1/CRP	7
BP	GO:2001171	positive regulation of ATP biosynthetic process	7/174	36/18670	3.59683e-08	3.59683e-07	1.42241e-07	APP/IFNG/IL4/INSR/HIF1A/HTR2A/STAT3	7
BP	GO:1901617	organic hydroxy compound biosynthetic process	15/174	271/18670	3.86151e-08	3.85267e-07	1.52358e-07	TP53/FASN/CYP19A1/TNF/IL1B/TYR/IFNG/POR/SOD1/CYP3A4/SLC6A3/SIRT1/APOB/HMGCR/CES1	15
BP	GO:0002367	cytokine production involved in immune response	10/174	102/18670	3.88026e-08	3.86254e-07	1.52748e-07	TNF/IL1B/HMOX1/IL10/IL6/IL4/TGFB1/MAPK14/SIRT1/MAPK3	10
BP	GO:0032928	regulation of superoxide anion generation	6/174	22/18670	3.9626e-08	3.93552e-07	1.55635e-07	PRKCD/EGFR/GSTP1/SOD1/TGFB1/CRP	6
BP	GO:1902105	regulation of leukocyte differentiation	15/174	272/18670	4.05411e-08	4.01501e-07	1.58778e-07	CASP8/TNF/PRKCA/MYC/RB1/JUN/ERBB2/IL2/IFNG/IL4/FOS/SOD1/TGFB1/IRF1/ADIPOQ	15
BP	GO:0042220	response to cocaine	8/174	55/18670	4.06106e-08	4.01501e-07	1.58778e-07	OPRM1/HSPA5/SLC6A3/HTR2A/DRD1/HTR3A/CCNA2/ABAT	8
BP	GO:0043280	positive regulation of cysteine-type endopeptidase activity involved in apoptotic process	11/174	132/18670	4.38093e-08	4.32147e-07	1.70897e-07	BAX/CASP8/FASLG/TNF/MYC/CASP9/XDH/PPARG/F3/CTSD/SIRT1	11
BP	GO:0072347	response to anesthetic	9/174	78/18670	4.5283e-08	4.45675e-07	1.76247e-07	PRKCE/OPRM1/HSPA5/SLC6A3/HTR2A/DRD1/HTR3A/CCNA2/ABAT	9
BP	GO:0008630	intrinsic apoptotic signaling pathway in response to DNA damage	10/174	104/18670	4.67915e-08	4.59484e-07	1.81708e-07	BCL2/CDKN1A/BAX/TP53/TNF/HMOX1/BCL2L1/CASP9/CHEK2/SIRT1	10
BP	GO:0017038	protein import	13/174	199/18670	4.69062e-08	4.59576e-07	1.81744e-07	PTGS2/CDKN1A/TP53/PRKCD/AKT1/MAPK1/NFKBIA/IFNG/TGFB1/MAPK14/PPP3CA/DRD1/STAT3	13
BP	GO:2001242	regulation of intrinsic apoptotic signaling pathway	12/174	165/18670	4.81764e-08	4.70962e-07	1.86247e-07	PTGS2/BCL2/BAX/TP53/AKT1/BCL2L1/MMP9/SOD1/HIF1A/HSPB1/PARP1/SIRT1	12
BP	GO:0032872	regulation of stress-activated MAPK cascade	14/174	237/18670	4.98056e-08	4.84208e-07	1.91485e-07	TNF/MYC/IL1B/EGFR/AKT1/VEGFA/MAPK1/XDH/APP/GSTP1/CD40LG/NCF1/MAPK3/HMGCR	14
BP	GO:0010623	programmed cell death involved in cell development	5/174	12/18670	4.98645e-08	4.84208e-07	1.91485e-07	BCL2/BAX/FASLG/IL1B/IL1A	5
BP	GO:0045080	positive regulation of chemokine biosynthetic process	5/174	12/18670	4.98645e-08	4.84208e-07	1.91485e-07	TNF/IL1B/HMOX1/APP/IFNG	5
BP	GO:0018210	peptidyl-threonine modification	11/174	134/18670	5.12017e-08	4.96088e-07	1.96183e-07	BCL2/PRKCA/PRKCD/AKT1/MAPK1/APP/EGF/PRKCB/TGFB1/GSK3B/MAPK8	11
BP	GO:0016125	sterol metabolic process	12/174	166/18670	5.15143e-08	4.9801e-07	1.96944e-07	CAT/FASN/CYP19A1/APP/IL4/POR/SOD1/CYP1B1/PON1/APOB/HMGCR/CES1	12
BP	GO:0016572	histone phosphorylation	7/174	38/18670	5.35318e-08	5.15228e-07	2.03753e-07	PRKCA/IL1B/PRKCD/PRKCB/DRD1/CCNA2/MAPK3	7
BP	GO:1904706	negative regulation of vascular smooth muscle cell proliferation	7/174	38/18670	5.35318e-08	5.15228e-07	2.03753e-07	CDKN1A/HMOX1/IL10/PPARG/GSTP1/PTEN/ADIPOQ	7
BP	GO:0043525	positive regulation of neuron apoptotic process	8/174	57/18670	5.42485e-08	5.20977e-07	2.06026e-07	BAX/CASP3/TP53/FASLG/TNF/NQO1/CASP9/JUN	8
BP	GO:0070302	regulation of stress-activated protein kinase signaling cascade	14/174	239/18670	5.5313e-08	5.30032e-07	2.09607e-07	TNF/MYC/IL1B/EGFR/AKT1/VEGFA/MAPK1/XDH/APP/GSTP1/CD40LG/NCF1/MAPK3/HMGCR	14
BP	GO:0009746	response to hexose	13/174	202/18670	5.59573e-08	5.3503e-07	2.11584e-07	PTGS2/CASP3/PRKCE/ICAM1/RAF1/HIF1A/GJA1/TGFB1/PTEN/PPP3CA/ADRA2A/HMGCR/ADIPOQ	13
BP	GO:0006869	lipid transport	17/174	365/18670	5.81883e-08	5.55144e-07	2.19538e-07	NOS2/CYP19A1/IL1B/PRKCD/AKT1/NFKBIA/PPARG/EGF/PPARA/SPP1/PON1/SIRT1/MTTP/APOB/ABCC1/ADIPOQ/CES1	17
BP	GO:0030522	intracellular receptor signaling pathway	15/174	280/18670	5.93908e-08	5.6538e-07	2.23586e-07	ESR1/AR/CASP8/ESR2/RB1/NFKBIA/PPARG/XIAP/PGR/NR1I2/PARP1/NR1I3/PPARA/SIRT1/STAT3	15
BP	GO:0032722	positive regulation of chemokine production	8/174	58/18670	6.24321e-08	5.93037e-07	2.34523e-07	TNF/IL1B/HMOX1/IL6/APP/IFNG/HIF1A/ADIPOQ	8
BP	GO:0034764	positive regulation of transmembrane transport	13/174	204/18670	6.28351e-08	5.95568e-07	2.35524e-07	ADRB2/BAX/AKT1/IFNG/INSR/KCNH2/CCL2/CXCL10/MAPK14/DRD1/HTR3A/ADIPOQ/CACNA2D1	13
BP	GO:0007210	serotonin receptor signaling pathway	7/174	39/18670	6.47323e-08	6.12219e-07	2.42109e-07	CHRM3/CHRM1/CHRM2/HTR2A/CHRM4/HTR3A/CHRM5	7
BP	GO:0099565	chemical synaptic transmission, postsynaptic	10/174	108/18670	6.72313e-08	6.34477e-07	2.50911e-07	ADRB2/AKT1/APP/OPRM1/CHRNA7/PTEN/GSK3B/PPP3CA/CHRNA2/ABAT	10
BP	GO:0006909	phagocytosis	17/174	369/18670	6.80995e-08	6.41282e-07	2.53602e-07	IGHG1/TNF/PRKCE/IL1B/PRKCD/MAPK1/PPARG/IFNG/MET/CD14/SOD1/CCL2/TGFB1/PTEN/CRP/MAPK3/ADIPOQ	17
BP	GO:1905954	positive regulation of lipid localization	9/174	82/18670	7.04849e-08	6.62315e-07	2.6192e-07	CYP19A1/IL1B/PRKCD/NFKBIA/SPP1/PON1/SIRT1/APOB/ADIPOQ	9
BP	GO:0009615	response to virus	16/174	326/18670	7.11186e-08	6.66832e-07	2.63706e-07	BCL2/TNF/IL1B/BCL2L1/IL6/IFNG/CHRM2/STAT1/CYP1A1/DUOX2/HSPB1/CXCL10/CHUK/IRF1/MAPK14/APOB	16
BP	GO:0006937	regulation of muscle contraction	12/174	171/18670	7.15171e-08	6.68992e-07	2.6456e-07	PTGS2/PIK3CG/ADRB2/CHRM3/SCN5A/ADRA1A/CHRM2/SOD1/ADRA1B/ADRA2A/KCNMA1/ABAT	12
BP	GO:2000351	regulation of endothelial cell apoptotic process	8/174	59/18670	7.16558e-08	6.68992e-07	2.6456e-07	FASLG/TNF/ICAM1/IL4/CD40LG/CCL2/SERPINE1/KDR	8
BP	GO:0001676	long-chain fatty acid metabolic process	10/174	109/18670	7.34322e-08	6.84112e-07	2.7054e-07	PTGS1/PTGS2/GSTP1/CYP3A4/CYP1A2/CYP1A1/CYP1B1/ALOX5/LTA4H/MAPK3	10
BP	GO:0070555	response to interleukin-1	13/174	207/18670	7.45837e-08	6.93358e-07	2.74196e-07	PRKCA/IL1B/IL6/NFKBIA/APP/ICAM1/HIF1A/CCL2/SELE/CXCL8/IL1A/CHUK/MAPK3	13
BP	GO:0002700	regulation of production of molecular mediator of immune response	11/174	139/18670	7.4752e-08	6.93444e-07	2.7423e-07	TNF/IL1B/HMOX1/IL10/IL6/IL2/IL4/CD40LG/TGFB1/MAPK14/MAPK3	11
BP	GO:0006970	response to osmotic stress	9/174	83/18670	7.84299e-08	7.26018e-07	2.87112e-07	PTGS2/BAX/CASP3/TP53/TNF/EGFR/SLC2A4/MAPK10/KCNMA1	9
BP	GO:0033559	unsaturated fatty acid metabolic process	10/174	110/18670	8.01315e-08	7.40197e-07	2.92719e-07	PTGS1/PTGS2/IL1B/GSTP1/CYP1A2/CYP1A1/CYP1B1/ALOX5/SIRT1/MAPK3	10
BP	GO:0010745	negative regulation of macrophage derived foam cell differentiation	5/174	13/18670	8.04192e-08	7.40257e-07	2.92743e-07	NFKBIA/PPARG/PPARA/CRP/ADIPOQ	5
BP	GO:0042737	drug catabolic process	11/174	140/18670	8.04775e-08	7.40257e-07	2.92743e-07	CAT/ACHE/MAOB/POR/CYP3A4/CYP1A2/DUOX2/NR1I2/MPO/SLC6A3/MAOA	11
BP	GO:0071229	cellular response to acid chemical	13/174	209/18670	8.34775e-08	7.66236e-07	3.03017e-07	TNF/PRKCE/EGFR/AKT1/VEGFA/BCL2L1/MMP2/PPARG/COL1A1/COL3A1/SLC6A4/KDR/APOB	13
BP	GO:0010675	regulation of cellular carbohydrate metabolic process	11/174	142/18670	9.31097e-08	8.49613e-07	3.35989e-07	TP53/PRKCE/AKT1/INSR/PPARA/IGFBP3/IGF2/GSK3B/SIRT1/STAT3/ADIPOQ	11
BP	GO:0050873	brown fat cell differentiation	7/174	41/18670	9.31456e-08	8.49613e-07	3.35989e-07	PTGS2/ADRB2/SLC2A4/MAPK14/ADRB1/SIRT1/ADIPOQ	7
BP	GO:0150077	regulation of neuroinflammatory response	7/174	41/18670	9.31456e-08	8.49613e-07	3.35989e-07	PTGS2/TNF/IL1B/MMP9/IL6/IL4/MMP3	7
BP	GO:0032370	positive regulation of lipid transport	8/174	61/18670	9.36652e-08	8.50792e-07	3.36455e-07	CYP19A1/IL1B/PRKCD/NFKBIA/SPP1/PON1/SIRT1/ADIPOQ	8
BP	GO:1905953	negative regulation of lipid localization	8/174	61/18670	9.36652e-08	8.50792e-07	3.36455e-07	TNF/AKT1/IL6/NFKBIA/PPARG/EGF/PPARA/CRP	8
BP	GO:0016042	lipid catabolic process	16/174	333/18670	9.51938e-08	8.62879e-07	3.41235e-07	PIK3CG/CYP19A1/TNF/PRKCE/IL1B/PRKCD/AKT1/CYP3A4/CYP1A2/CYP1B1/PPARA/SPP1/ADRA2A/APOB/ADIPOQ/CES1	16
BP	GO:0051897	positive regulation of protein kinase B signaling	12/174	176/18670	9.82036e-08	8.88315e-07	3.51294e-07	ESR1/PIK3CG/TNF/EGFR/ERBB2/INSR/MET/EGF/F3/TGFB1/IGF2/ERBB3	12
BP	GO:0030336	negative regulation of cell migration	16/174	334/18670	9.91818e-08	8.95306e-07	3.54059e-07	BCL2/CYP19A1/HMOX1/AKT1/PPARG/IL4/GSTP1/CCL2/TGFB1/CYP1B1/SERPINE1/PTEN/COL3A1/IGFBP3/STAT3/ADIPOQ	16
BP	GO:0043200	response to amino acid	10/174	113/18670	1.03571e-07	9.3299e-07	3.68961e-07	CASP3/TNF/EGFR/BCL2L1/MMP2/ICAM1/GSTP1/COL1A1/COL3A1/CHUK	10
BP	GO:0042446	hormone biosynthetic process	9/174	86/18670	1.07135e-07	9.63112e-07	3.80873e-07	CYP19A1/TNF/IL1B/IFNG/POR/HIF1A/CYP3A4/DUOX2/DIO1	9
BP	GO:0010950	positive regulation of endopeptidase activity	12/174	178/18670	1.11159e-07	9.97225e-07	3.94364e-07	BAX/CASP8/FASLG/TNF/MYC/CASP9/XDH/PPARG/F3/CTSD/SIRT1/STAT3	12
BP	GO:2001235	positive regulation of apoptotic signaling pathway	12/174	179/18670	1.18192e-07	1.05814e-06	4.18454e-07	BCL2/BAX/TP53/CASP8/PRKCD/BCL2L1/MMP9/SOD1/PTEN/GSK3B/MAPK8/SIRT1	12
BP	GO:0032963	collagen metabolic process	10/174	115/18670	1.22367e-07	1.09328e-06	4.3235e-07	MMP2/MMP9/IL6/MMP1/PPARG/MMP3/HIF1A/TGFB1/COL1A1/CTSD	10
BP	GO:0043534	blood vessel endothelial cell migration	12/174	180/18670	1.2562e-07	1.12004e-06	4.42934e-07	PTGS2/PRKCA/HMOX1/AKT1/VEGFA/PPARG/NOS3/HIF1A/HSPB1/TGFB1/SIRT1/KDR	12
BP	GO:0045429	positive regulation of nitric oxide biosynthetic process	7/174	43/18670	1.31432e-07	1.1671e-06	4.61541e-07	PTGS2/TNF/IL1B/AKT1/ICAM1/IFNG/INSR	7
BP	GO:1904646	cellular response to amyloid-beta	7/174	43/18670	1.31432e-07	1.1671e-06	4.61541e-07	ADRB2/APP/ICAM1/VCAM1/PARP1/GSK3B/CACNA2D1	7
BP	GO:0002262	myeloid cell homeostasis	11/174	147/18670	1.32708e-07	1.17365e-06	4.64131e-07	BAX/CASP3/HMOX1/VEGFA/RB1/IL6/SOD1/HIF1A/STAT1/MAPK14/STAT3	11
BP	GO:0043524	negative regulation of neuron apoptotic process	11/174	147/18670	1.32708e-07	1.17365e-06	4.64131e-07	BCL2/BAX/HMOX1/BCL2L1/JUN/SOD1/HIF1A/CCL2/ERBB3/RASA1/GABRA5	11
BP	GO:0022408	negative regulation of cell-cell adhesion	12/174	181/18670	1.33462e-07	1.17792e-06	4.65822e-07	CASP3/PRKCD/AKT1/VEGFA/IL10/ERBB2/IL2/TGFB1/PPARA/IRF1/ADIPOQ/ABAT	12
BP	GO:0044843	cell cycle G1/S phase transition	15/174	298/18670	1.33911e-07	1.17949e-06	4.66444e-07	BCL2/CDKN1A/BAX/TP53/MYC/EGFR/AKT1/CCND1/RB1/CYP1A1/CCL2/PTEN/CHEK2/PPP3CA/CCNA2	15
BP	GO:0032768	regulation of monooxygenase activity	8/174	64/18670	1.37478e-07	1.20848e-06	4.77907e-07	TNF/IL1B/EGFR/AKT1/IFNG/NOS3/POR/HIF1A	8
BP	GO:0048143	astrocyte activation	6/174	27/18670	1.51248e-07	1.32418e-06	5.23661e-07	TNF/IL1B/EGFR/IL6/APP/IFNG	6
BP	GO:1902175	regulation of oxidative stress-induced intrinsic apoptotic signaling pathway	6/174	27/18670	1.51248e-07	1.32418e-06	5.23661e-07	AKT1/SOD1/HIF1A/HSPB1/PARP1/SIRT1	6
BP	GO:0051092	positive regulation of NF-kappaB transcription factor activity	11/174	149/18670	1.52326e-07	1.32828e-06	5.25284e-07	CAT/AR/TNF/IL1B/APP/ICAM1/CD40LG/PRKCB/TGFB1/CHUK/STAT3	11
BP	GO:2001056	positive regulation of cysteine-type endopeptidase activity	11/174	149/18670	1.52326e-07	1.32828e-06	5.25284e-07	BAX/CASP8/FASLG/TNF/MYC/CASP9/XDH/PPARG/F3/CTSD/SIRT1	11
BP	GO:0014002	astrocyte development	7/174	44/18670	1.55077e-07	1.34689e-06	5.32642e-07	TNF/IL1B/EGFR/IL6/APP/IFNG/DRD1	7
BP	GO:1904407	positive regulation of nitric oxide metabolic process	7/174	44/18670	1.55077e-07	1.34689e-06	5.32642e-07	PTGS2/TNF/IL1B/AKT1/ICAM1/IFNG/INSR	7
BP	GO:0015844	monoamine transport	9/174	90/18670	1.59379e-07	1.37861e-06	5.45185e-07	MAOB/SLC6A2/ADRA2A/SLC6A3/HTR2A/DRD1/SLC6A4/CHRM5/ABAT	9
BP	GO:0043401	steroid hormone mediated signaling pathway	12/174	184/18670	1.59678e-07	1.37861e-06	5.45185e-07	ESR1/AR/ESR2/RB1/PPARG/PGR/NR3C2/NR1I2/PARP1/NR1I3/PPARA/SIRT1	12
BP	GO:2000045	regulation of G1/S transition of mitotic cell cycle	12/174	184/18670	1.59678e-07	1.37861e-06	5.45185e-07	BCL2/CDKN1A/BAX/TP53/EGFR/AKT1/CCND1/RB1/CYP1A1/CCL2/PTEN/CHEK2	12
BP	GO:0040014	regulation of multicellular organism growth	8/174	66/18670	1.75596e-07	1.51006e-06	5.9717e-07	ADRB2/BCL2/APP/SOD1/IGF2/SLC6A3/ADRB1/STAT3	8
BP	GO:0045428	regulation of nitric oxide biosynthetic process	8/174	66/18670	1.75596e-07	1.51006e-06	5.9717e-07	PTGS2/TNF/IL1B/AKT1/IL10/ICAM1/IFNG/INSR	8
BP	GO:2000146	negative regulation of cell motility	16/174	349/18670	1.80371e-07	1.54807e-06	6.12201e-07	BCL2/CYP19A1/HMOX1/AKT1/PPARG/IL4/GSTP1/CCL2/TGFB1/CYP1B1/SERPINE1/PTEN/COL3A1/IGFBP3/STAT3/ADIPOQ	16
BP	GO:0032352	positive regulation of hormone metabolic process	5/174	15/18670	1.84828e-07	1.5832e-06	6.26095e-07	TNF/IL1B/IFNG/POR/HIF1A	5
BP	GO:0000187	activation of MAPK activity	11/174	152/18670	1.86581e-07	1.59508e-06	6.30793e-07	TNF/IL1B/MAPK1/INSR/CD40LG/CHRNA7/EGF/SOD1/MAPK14/MAPK10/MAPK3	11
BP	GO:0032770	positive regulation of monooxygenase activity	6/174	28/18670	1.91016e-07	1.6298e-06	6.44523e-07	TNF/IL1B/AKT1/IFNG/POR/HIF1A	6
BP	GO:0090316	positive regulation of intracellular protein transport	11/174	153/18670	1.99427e-07	1.69825e-06	6.7159e-07	PTGS2/TP53/IL1B/PRKCD/MAPK1/ERBB2/IFNG/CHRM1/TGFB1/MAPK14/GSK3B	11
BP	GO:0006914	autophagy	19/174	496/18670	2.01451e-07	1.7088e-06	6.75766e-07	ADRB2/BCL2/CASP3/TP53/HMOX1/AKT1/IL10/IFNG/IL4/MET/ADRA1A/HIF1A/HSPB1/GSK3B/MAPK8/SIRT1/KDR/STAT3/MAPK3	19
BP	GO:0061919	process utilizing autophagic mechanism	19/174	496/18670	2.01451e-07	1.7088e-06	6.75766e-07	ADRB2/BCL2/CASP3/TP53/HMOX1/AKT1/IL10/IFNG/IL4/MET/ADRA1A/HIF1A/HSPB1/GSK3B/MAPK8/SIRT1/KDR/STAT3/MAPK3	19
BP	GO:0030098	lymphocyte differentiation	16/174	353/18670	2.10432e-07	1.78152e-06	7.04524e-07	BCL2/BAX/TP53/IL10/IL6/ERBB2/IL2/IFNG/IL4/CD40LG/SOD1/VCAM1/TGFB1/RUNX2/IRF1/STAT3	16
BP	GO:0007589	body fluid secretion	9/174	93/18670	2.11931e-07	1.78727e-06	7.06796e-07	PRKCE/VEGFA/CCND1/XDH/CHRM3/CHRM1/HIF1A/GJA1/SLC6A3	9
BP	GO:1901184	regulation of ERBB signaling pathway	9/174	93/18670	2.11931e-07	1.78727e-06	7.06796e-07	FASLG/EGFR/AKT1/MMP9/APP/ERBB2/EGF/NCF1/ADRA2A	9
BP	GO:1903578	regulation of ATP metabolic process	10/174	122/18670	2.13926e-07	1.80062e-06	7.12073e-07	TP53/APP/IFNG/IL4/INSR/HIF1A/PARP1/PPARA/HTR2A/STAT3	10
BP	GO:0022898	regulation of transmembrane transporter activity	14/174	268/18670	2.27121e-07	1.90744e-06	7.54317e-07	ADRB2/BCL2/PRKCE/MMP9/APP/IFNG/OPRM1/GJA1/CCL2/PTEN/ADRA2A/GRIA2/HTR3A/CACNA2D1	14
BP	GO:1902652	secondary alcohol metabolic process	11/174	155/18670	2.27492e-07	1.90744e-06	7.54317e-07	CAT/FASN/APP/IL4/POR/SOD1/CYP3A4/PON1/APOB/HMGCR/CES1	11
BP	GO:0010594	regulation of endothelial cell migration	13/174	229/18670	2.41167e-07	2.01821e-06	7.98125e-07	PTGS2/PRKCA/HMOX1/AKT1/VEGFA/PPARG/MET/NOS3/HIF1A/HSPB1/TGFB1/SIRT1/KDR	13
BP	GO:0007259	JAK-STAT cascade	11/174	156/18670	2.42794e-07	2.02406e-06	8.00436e-07	TNF/IL10/IL6/IL2/IFNG/IL4/EGF/STAT1/CCL2/CYP1B1/STAT3	11
BP	GO:0030856	regulation of epithelial cell differentiation	11/174	156/18670	2.42794e-07	2.02406e-06	8.00436e-07	TNF/IL1B/VEGFA/CCND1/MMP9/XDH/IFNG/STAT1/SERPINE1/GSK3B/ADIPOQ	11
BP	GO:0070849	response to epidermal growth factor	7/174	47/18670	2.48599e-07	2.05749e-06	8.13658e-07	EGFR/AKT1/MAPK1/ERBB2/GSTP1/COL1A1/MAPK3	7
BP	GO:1903580	positive regulation of ATP metabolic process	7/174	47/18670	2.48599e-07	2.05749e-06	8.13658e-07	APP/IFNG/IL4/INSR/HIF1A/HTR2A/STAT3	7
BP	GO:0008637	apoptotic mitochondrial changes	10/174	124/18670	2.49263e-07	2.05749e-06	8.13658e-07	BCL2/BAX/TP53/CASP8/AKT1/BCL2L1/MMP9/JUN/GSK3B/MAPK8	10
BP	GO:0019218	regulation of steroid metabolic process	10/174	124/18670	2.49263e-07	2.05749e-06	8.13658e-07	FASN/TNF/IL1B/IFNG/POR/SOD1/SIRT1/APOB/HMGCR/UGT1A1	10
BP	GO:0042698	ovulation cycle	8/174	69/18670	2.49636e-07	2.05749e-06	8.13658e-07	ESR1/CASP3/EGFR/PGR/NOS3/OPRM1/HSPA5/SIRT1	8
BP	GO:0070227	lymphocyte apoptotic process	8/174	69/18670	2.49636e-07	2.05749e-06	8.13658e-07	BAX/TP53/FASLG/AKT1/IL10/IL2/HIF1A/PTEN	8
BP	GO:0042100	B cell proliferation	9/174	95/18670	2.54806e-07	2.0922e-06	8.27382e-07	BCL2/CDKN1A/BAX/CASP3/PRKCD/IL10/IL2/IL4/CD40LG	9
BP	GO:0050810	regulation of steroid biosynthetic process	9/174	95/18670	2.54806e-07	2.0922e-06	8.27382e-07	FASN/TNF/IL1B/IFNG/POR/SOD1/SIRT1/APOB/HMGCR	9
BP	GO:0060965	negative regulation of gene silencing by miRNA	5/174	16/18670	2.66816e-07	2.18258e-06	8.63127e-07	ESR1/TP53/PPARG/TGFB1/PPP3CA	5
BP	GO:1902004	positive regulation of amyloid-beta formation	5/174	16/18670	2.66816e-07	2.18258e-06	8.63127e-07	CASP3/TNF/APP/IFNG/CHRNA7	5
BP	GO:0006874	cellular calcium ion homeostasis	18/174	458/18670	2.95797e-07	2.41136e-06	9.53598e-07	ESR1/PIK3CG/BCL2/BAX/FASLG/PRKCE/APP/IL2/ADRA1A/CHRNA7/GJA1/PRKCB/TGFB1/CXCL10/ADRA1B/HTR2A/DRD1/CACNA2D1	18
BP	GO:0010743	regulation of macrophage derived foam cell differentiation	6/174	30/18670	2.96442e-07	2.41136e-06	9.53598e-07	NFKBIA/PPARG/PPARA/CRP/APOB/ADIPOQ	6
BP	GO:0042759	long-chain fatty acid biosynthetic process	6/174	30/18670	2.96442e-07	2.41136e-06	9.53598e-07	PTGS2/CYP3A4/CYP1A2/CYP1A1/ALOX5/LTA4H	6
BP	GO:0043255	regulation of carbohydrate biosynthetic process	9/174	97/18670	3.05024e-07	2.47655e-06	9.79378e-07	AKT1/INSR/EGF/TGFB1/PPARA/IGF2/GSK3B/SIRT1/ADIPOQ	9
BP	GO:0071479	cellular response to ionizing radiation	8/174	71/18670	3.12651e-07	2.53375e-06	1.002e-06	CDKN1A/TP53/BCL2L1/HSPA5/TGFB1/CHEK2/MAPK14/SIRT1	8
BP	GO:0006754	ATP biosynthetic process	11/174	160/18670	3.13511e-07	2.53601e-06	1.00289e-06	TP53/APP/IFNG/IL4/INSR/HIF1A/TGFB1/PARP1/PPARA/HTR2A/STAT3	11
BP	GO:0006694	steroid biosynthetic process	12/174	196/18670	3.16619e-07	2.5564e-06	1.01096e-06	FASN/CYP19A1/TNF/IL1B/IFNG/POR/SOD1/CYP3A4/SIRT1/APOB/HMGCR/CES1	12
BP	GO:0007204	positive regulation of cytosolic calcium ion concentration	15/174	319/18670	3.2164e-07	2.59215e-06	1.02509e-06	ESR1/PIK3CG/BCL2/BAX/FASLG/PRKCE/IL2/ADRA1A/GJA1/TGFB1/CXCL10/ADRA1B/HTR2A/DRD1/CACNA2D1	15
BP	GO:0006469	negative regulation of protein kinase activity	13/174	235/18670	3.24548e-07	2.61076e-06	1.03245e-06	CDKN1A/CASP3/IL1B/PRKCD/AKT1/RB1/IFNG/GSTP1/HSPB1/PTEN/SIRT1/HMGCR/ADIPOQ	13
BP	GO:0050764	regulation of phagocytosis	9/174	98/18670	3.33205e-07	2.67546e-06	1.05804e-06	TNF/IL1B/PPARG/IFNG/SOD1/CCL2/TGFB1/PTEN/ADIPOQ	9
BP	GO:0030857	negative regulation of epithelial cell differentiation	7/174	49/18670	3.34271e-07	2.67565e-06	1.05811e-06	VEGFA/CCND1/MMP9/XDH/IFNG/STAT1/GSK3B	7
BP	GO:0009749	response to glucose	12/174	197/18670	3.34456e-07	2.67565e-06	1.05811e-06	CASP3/PRKCE/ICAM1/RAF1/HIF1A/GJA1/TGFB1/PTEN/PPP3CA/ADRA2A/HMGCR/ADIPOQ	12
BP	GO:0034763	negative regulation of transmembrane transport	10/174	128/18670	3.35607e-07	2.67994e-06	1.05981e-06	TNF/PRKCE/IL1B/AKT1/MMP9/KCNH2/PRKCB/TGFB1/PTEN/ADRA2A	10
BP	GO:0002683	negative regulation of immune system process	18/174	463/18670	3.46755e-07	2.7639e-06	1.09302e-06	CASP3/CYP19A1/TNF/MYC/HMOX1/AKT1/IL10/NFKBIA/ERBB2/PPARG/IL2/IL4/CD14/CCL2/TGFB1/COL3A1/IRF1/ADIPOQ	18
BP	GO:0050805	negative regulation of synaptic transmission	8/174	72/18670	3.48961e-07	2.77135e-06	1.09596e-06	PTGS2/IL1B/ACHE/PTEN/HTR2A/DRD1/SLC6A4/ADIPOQ	8
BP	GO:0051881	regulation of mitochondrial membrane potential	8/174	72/18670	3.48961e-07	2.77135e-06	1.09596e-06	BCL2/BAX/AKT1/BCL2L1/SOD1/PARP1/KDR/OPRD1	8
BP	GO:0060485	mesenchyme development	14/174	278/18670	3.54406e-07	2.80947e-06	1.11104e-06	BCL2/MYC/IL1B/MAPK1/IL6/NOS3/HIF1A/STAT1/TGFB1/COL1A1/PTEN/ERBB3/GSK3B/MAPK3	14
BP	GO:0034754	cellular hormone metabolic process	10/174	129/18670	3.60911e-07	2.85584e-06	1.12938e-06	ESR1/CYP19A1/CYP3A4/CYP1A2/CYP1A1/CYP1B1/SPP1/ADH1C/ADH1B/UGT1A1	10
BP	GO:0045742	positive regulation of epidermal growth factor receptor signaling pathway	6/174	31/18670	3.6476e-07	2.87587e-06	1.13729e-06	FASLG/AKT1/MMP9/EGF/NCF1/ADRA2A	6
BP	GO:0071880	adenylate cyclase-activating adrenergic receptor signaling pathway	6/174	31/18670	3.6476e-07	2.87587e-06	1.13729e-06	ADRB2/ADRA1A/ADRA1B/ADRA2A/ADRB1/ADRA1D	6
BP	GO:0000082	G1/S transition of mitotic cell cycle	14/174	279/18670	3.70135e-07	2.91298e-06	1.15197e-06	BCL2/CDKN1A/BAX/TP53/MYC/EGFR/AKT1/CCND1/RB1/CYP1A1/CCL2/PTEN/CHEK2/PPP3CA	14
BP	GO:0051048	negative regulation of secretion	13/174	238/18670	3.75225e-07	2.94772e-06	1.16571e-06	TNF/IL1B/HMOX1/IL10/OPRM1/MAOB/EGF/ERBB3/PPP3CA/ADRA2A/HMGCR/ADIPOQ/ABAT	13
BP	GO:0009409	response to cold	7/174	50/18670	3.85654e-07	3.02419e-06	1.19595e-06	ADRB2/CASP8/NFKBIA/PPARG/FOS/CXCL10/ADRB1	7
BP	GO:0060079	excitatory postsynaptic potential	9/174	100/18670	3.96412e-07	3.10298e-06	1.22711e-06	ADRB2/AKT1/APP/OPRM1/CHRNA7/PTEN/GSK3B/PPP3CA/CHRNA2	9
BP	GO:0006633	fatty acid biosynthetic process	11/174	164/18670	4.01866e-07	3.14003e-06	1.24176e-06	PTGS1/PTGS2/FASN/IL1B/CYP3A4/CYP1A2/CYP1A1/ALOX5/LTA4H/SIRT1/ADIPOQ	11
BP	GO:0051188	cofactor biosynthetic process	15/174	326/18670	4.24081e-07	3.30768e-06	1.30806e-06	PTGS2/TP53/FASN/APP/IFNG/INSR/MAOB/SOD1/HIF1A/CYP1A2/CYP1A1/DUOX2/PPARA/HTR2A/STAT3	15
BP	GO:1903426	regulation of reactive oxygen species biosynthetic process	9/174	101/18670	4.31741e-07	3.36141e-06	1.32931e-06	PTGS2/TNF/IL1B/AKT1/IL10/ICAM1/IFNG/INSR/STAT3	9
BP	GO:1900182	positive regulation of protein localization to nucleus	8/174	74/18670	4.32519e-07	3.36146e-06	1.32933e-06	PTGS2/PRKCD/AKT1/MAPK1/IFNG/TGFB1/PARP1/MAPK14	8
BP	GO:0050870	positive regulation of T cell activation	12/174	202/18670	4.3777e-07	3.39019e-06	1.34069e-06	DPP4/IL1B/AKT1/IL6/IL2/IFNG/IL4/CD40LG/CCL2/VCAM1/TGFB1/IGF2	12
BP	GO:1902806	regulation of cell cycle G1/S phase transition	12/174	202/18670	4.3777e-07	3.39019e-06	1.34069e-06	BCL2/CDKN1A/BAX/TP53/EGFR/AKT1/CCND1/RB1/CYP1A1/CCL2/PTEN/CHEK2	12
BP	GO:0048146	positive regulation of fibroblast proliferation	7/174	51/18670	4.43521e-07	3.42558e-06	1.35468e-06	ESR1/CDKN1A/MYC/EGFR/JUN/TGFB1/CCNA2	7
BP	GO:0055074	calcium ion homeostasis	18/174	471/18670	4.4515e-07	3.42558e-06	1.35468e-06	ESR1/PIK3CG/BCL2/BAX/FASLG/PRKCE/APP/IL2/ADRA1A/CHRNA7/GJA1/PRKCB/TGFB1/CXCL10/ADRA1B/HTR2A/DRD1/CACNA2D1	18
BP	GO:0008210	estrogen metabolic process	6/174	32/18670	4.45482e-07	3.42558e-06	1.35468e-06	CYP19A1/CYP3A4/CYP1A2/CYP1A1/CYP1B1/UGT1A1	6
BP	GO:0042311	vasodilation	6/174	32/18670	4.45482e-07	3.42558e-06	1.35468e-06	ADRB2/NOS3/SOD1/ADRB1/DRD1/KCNMA1	6
BP	GO:0003158	endothelium development	10/174	132/18670	4.47136e-07	3.42621e-06	1.35493e-06	FASN/TNF/IL1B/VEGFA/XDH/ICAM1/MET/GJA1/CXCL10/KDR	10
BP	GO:0045598	regulation of fat cell differentiation	10/174	132/18670	4.47136e-07	3.42621e-06	1.35493e-06	PTGS2/TNF/AKT1/IL6/PPARG/TGFB1/MAPK14/HTR2A/SIRT1/ADIPOQ	10
BP	GO:0097696	STAT cascade	11/174	166/18670	4.53786e-07	3.47107e-06	1.37267e-06	TNF/IL10/IL6/IL2/IFNG/IL4/EGF/STAT1/CCL2/CYP1B1/STAT3	11
BP	GO:0018958	phenol-containing compound metabolic process	9/174	103/18670	5.10663e-07	3.89928e-06	1.54201e-06	BCL2/TYR/MAOB/DUOX2/DIO1/SLC6A3/MAOA/DRD1/ABAT	9
BP	GO:0048565	digestive tract development	10/174	134/18670	5.14188e-07	3.91934e-06	1.54995e-06	BCL2/CDKN1A/TNF/EGFR/RB1/HIF1A/CYP1A1/CXCL8/TGFB1/COL3A1	10
BP	GO:0035994	response to muscle stretch	5/174	18/18670	5.15517e-07	3.92261e-06	1.55124e-06	JUN/NFKBIA/FOS/RAF1/MAPK14	5
BP	GO:0046902	regulation of mitochondrial membrane permeability	8/174	76/18670	5.32632e-07	4.04577e-06	1.59995e-06	BCL2/BAX/TP53/CASP8/BCL2L1/GSK3B/MAPK8/STAT3	8
BP	GO:1901186	positive regulation of ERBB signaling pathway	6/174	33/18670	5.4029e-07	4.09681e-06	1.62013e-06	FASLG/AKT1/MMP9/EGF/NCF1/ADRA2A	6
BP	GO:0050728	negative regulation of inflammatory response	11/174	169/18670	5.42786e-07	4.10859e-06	1.62479e-06	CYP19A1/PRKCD/IL10/RB1/PPARG/IL2/IL4/GSTP1/SOD1/PPARA/ADIPOQ	11
BP	GO:0046822	regulation of nucleocytoplasmic transport	9/174	104/18670	5.54608e-07	4.1908e-06	1.6573e-06	PTGS2/TP53/IL1B/PRKCD/MAPK1/IFNG/TGFB1/MAPK14/GSK3B	9
BP	GO:0048568	embryonic organ development	17/174	428/18670	5.55623e-07	4.1912e-06	1.65746e-06	TP53/CASP8/TNF/EGFR/AKT1/VEGFA/MAPK1/IL10/SOD1/HIF1A/GJA1/CXCL8/TGFB1/RUNX2/IGF2/KDR/MAPK3	17
BP	GO:0002696	positive regulation of leukocyte activation	16/174	380/18670	5.64446e-07	4.25041e-06	1.68087e-06	DPP4/BCL2/CDKN1A/IGHG1/IL1B/AKT1/IL10/IL6/IL2/IFNG/IL4/CD40LG/CCL2/VCAM1/TGFB1/IGF2	16
BP	GO:0051251	positive regulation of lymphocyte activation	15/174	334/18670	5.76559e-07	4.33413e-06	1.71398e-06	DPP4/BCL2/CDKN1A/IGHG1/IL1B/AKT1/IL6/IL2/IFNG/IL4/CD40LG/CCL2/VCAM1/TGFB1/IGF2	15
BP	GO:0045840	positive regulation of mitotic nuclear division	7/174	53/18670	5.81327e-07	4.36245e-06	1.72518e-06	IL1B/RB1/INSR/EGF/TGFB1/IL1A/IGF2	7
BP	GO:0009206	purine ribonucleoside triphosphate biosynthetic process	11/174	171/18670	6.10362e-07	4.56463e-06	1.80513e-06	TP53/APP/IFNG/IL4/INSR/HIF1A/TGFB1/PARP1/PPARA/HTR2A/STAT3	11
BP	GO:0016241	regulation of macroautophagy	11/174	171/18670	6.10362e-07	4.56463e-06	1.80513e-06	ADRB2/CASP3/TP53/HMOX1/AKT1/IL4/HIF1A/MAPK8/SIRT1/KDR/MAPK3	11
BP	GO:0034605	cellular response to heat	10/174	137/18670	6.31264e-07	4.71286e-06	1.86375e-06	PTGS2/CDKN1A/HMOX1/MAPK1/HSPA5/IL1A/CXCL10/GSK3B/SIRT1/MAPK3	10
BP	GO:0009145	purine nucleoside triphosphate biosynthetic process	11/174	172/18670	6.46853e-07	4.82099e-06	1.90651e-06	TP53/APP/IFNG/IL4/INSR/HIF1A/TGFB1/PARP1/PPARA/HTR2A/STAT3	11
BP	GO:0051271	negative regulation of cellular component movement	16/174	384/18670	6.48427e-07	4.82448e-06	1.90789e-06	BCL2/CYP19A1/HMOX1/AKT1/PPARG/IL4/GSTP1/CCL2/TGFB1/CYP1B1/SERPINE1/PTEN/COL3A1/IGFBP3/STAT3/ADIPOQ	16
BP	GO:0071875	adrenergic receptor signaling pathway	6/174	34/18670	6.51021e-07	4.8273e-06	1.90901e-06	ADRB2/ADRA1A/ADRA1B/ADRA2A/ADRB1/ADRA1D	6
BP	GO:0098664	G protein-coupled serotonin receptor signaling pathway	6/174	34/18670	6.51021e-07	4.8273e-06	1.90901e-06	CHRM3/CHRM1/CHRM2/HTR2A/CHRM4/CHRM5	6
BP	GO:0002544	chronic inflammatory response	5/174	19/18670	6.94363e-07	5.10642e-06	2.01939e-06	CYP19A1/TNF/IL10/GJA1/VCAM1	5
BP	GO:0060149	negative regulation of posttranscriptional gene silencing	5/174	19/18670	6.94363e-07	5.10642e-06	2.01939e-06	ESR1/TP53/PPARG/TGFB1/PPP3CA	5
BP	GO:0060967	negative regulation of gene silencing by RNA	5/174	19/18670	6.94363e-07	5.10642e-06	2.01939e-06	ESR1/TP53/PPARG/TGFB1/PPP3CA	5
BP	GO:1903798	regulation of production of miRNAs involved in gene silencing by miRNA	5/174	19/18670	6.94363e-07	5.10642e-06	2.01939e-06	ESR1/TP53/EGFR/TGFB1/PPP3CA	5
BP	GO:0009165	nucleotide biosynthetic process	16/174	386/18670	6.94521e-07	5.10642e-06	2.01939e-06	PTGS2/NOS2/TP53/FASN/MAPK1/APP/IFNG/IL4/INSR/NOS3/HIF1A/TGFB1/PARP1/PPARA/HTR2A/STAT3	16
BP	GO:0062014	negative regulation of small molecule metabolic process	9/174	107/18670	7.06683e-07	5.1871e-06	2.0513e-06	TP53/AKT1/SOD1/TGFB1/PARP1/PPARA/SIRT1/STAT3/ADIPOQ	9
BP	GO:0006110	regulation of glycolytic process	8/174	79/18670	7.19668e-07	5.26192e-06	2.08088e-06	TP53/APP/IFNG/INSR/HIF1A/PPARA/HTR2A/STAT3	8
BP	GO:0030193	regulation of blood coagulation	8/174	79/18670	7.19668e-07	5.26192e-06	2.08088e-06	PRKCA/PRKCD/NOS3/F3/PLAT/THBD/SERPINE1/ABAT	8
BP	GO:0006720	isoprenoid metabolic process	10/174	139/18670	7.21703e-07	5.26192e-06	2.08088e-06	EGFR/CYP3A4/CYP1A2/CYP1A1/CYP1B1/ADH1C/ADH1B/APOB/HMGCR/UGT1A1	10
BP	GO:0007189	adenylate cyclase-activating G protein-coupled receptor signaling pathway	10/174	139/18670	7.21703e-07	5.26192e-06	2.08088e-06	ADRB2/PRKCA/ADRA1A/OPRM1/CXCL10/ADRA1B/ADRA2A/ADRB1/DRD1/ADRA1D	10
BP	GO:0050768	negative regulation of neurogenesis	14/174	295/18670	7.23383e-07	5.26536e-06	2.08225e-06	TP53/TNF/IL1B/IL6/APP/TGFB1/PTEN/COL3A1/SPP1/GSK3B/PPP3CA/SLC6A4/MAP2/STAT3	14
BP	GO:0001541	ovarian follicle development	7/174	55/18670	7.53418e-07	5.47484e-06	2.16509e-06	ESR1/BCL2/BAX/VEGFA/BCL2L1/ICAM1/SOD1	7
BP	GO:1904659	glucose transmembrane transport	9/174	108/18670	7.64815e-07	5.54841e-06	2.19418e-06	TNF/IL1B/AKT1/SLC2A4/INSR/PRKCB/MAPK14/DRD1/ADIPOQ	9
BP	GO:0001893	maternal placenta development	6/174	35/18670	7.79673e-07	5.63744e-06	2.22939e-06	PTGS2/AKT1/MAPK1/GJA1/SPP1/MAPK3	6
BP	GO:1901030	positive regulation of mitochondrial outer membrane permeabilization involved in apoptotic signaling pathway	6/174	35/18670	7.79673e-07	5.63744e-06	2.22939e-06	BCL2/BAX/TP53/CASP8/GSK3B/MAPK8	6
BP	GO:1900046	regulation of hemostasis	8/174	80/18670	7.93334e-07	5.72671e-06	2.26469e-06	PRKCA/PRKCD/NOS3/F3/PLAT/THBD/SERPINE1/ABAT	8
BP	GO:1901293	nucleoside phosphate biosynthetic process	16/174	390/18670	7.95705e-07	5.73434e-06	2.26771e-06	PTGS2/NOS2/TP53/FASN/MAPK1/APP/IFNG/IL4/INSR/NOS3/HIF1A/TGFB1/PARP1/PPARA/HTR2A/STAT3	16
BP	GO:0006913	nucleocytoplasmic transport	15/174	343/18670	8.05853e-07	5.79789e-06	2.29284e-06	PTGS2/CDKN1A/TP53/IL1B/PRKCD/AKT1/MAPK1/NFKBIA/IFNG/TGFB1/MAPK14/GSK3B/PPP3CA/DRD1/STAT3	15
BP	GO:0032388	positive regulation of intracellular transport	12/174	215/18670	8.50762e-07	6.11091e-06	2.41663e-06	PTGS2/TP53/IL1B/PRKCD/MAPK1/ERBB2/IFNG/CHRM1/TGFB1/MAPK14/GSK3B/MAP2	12
BP	GO:0009201	ribonucleoside triphosphate biosynthetic process	11/174	177/18670	8.59737e-07	6.15374e-06	2.43356e-06	TP53/APP/IFNG/IL4/INSR/HIF1A/TGFB1/PARP1/PPARA/HTR2A/STAT3	11
BP	GO:0048469	cell maturation	11/174	177/18670	8.59737e-07	6.15374e-06	2.43356e-06	PDE3A/BCL2/CDKN1A/VEGFA/RB1/APP/PPARG/PGR/HIF1A/GJA1/RUNX2	11
BP	GO:0072503	cellular divalent inorganic cation homeostasis	18/174	493/18670	8.60959e-07	6.15374e-06	2.43356e-06	ESR1/PIK3CG/BCL2/BAX/FASLG/PRKCE/APP/IL2/ADRA1A/CHRNA7/GJA1/PRKCB/TGFB1/CXCL10/ADRA1B/HTR2A/DRD1/CACNA2D1	18
BP	GO:0030811	regulation of nucleotide catabolic process	8/174	81/18670	8.73343e-07	6.22185e-06	2.4605e-06	TP53/APP/IFNG/INSR/HIF1A/PPARA/HTR2A/STAT3	8
BP	GO:1902930	regulation of alcohol biosynthetic process	8/174	81/18670	8.73343e-07	6.22185e-06	2.4605e-06	FASN/TNF/IL1B/IFNG/POR/SOD1/APOB/HMGCR	8
BP	GO:0006164	purine nucleotide biosynthetic process	14/174	300/18670	8.83829e-07	6.28629e-06	2.48598e-06	NOS2/TP53/FASN/APP/IFNG/IL4/INSR/NOS3/HIF1A/TGFB1/PARP1/PPARA/HTR2A/STAT3	14
BP	GO:0016101	diterpenoid metabolic process	9/174	110/18670	8.93596e-07	6.34541e-06	2.50936e-06	EGFR/CYP3A4/CYP1A2/CYP1A1/CYP1B1/ADH1C/ADH1B/APOB/UGT1A1	9
BP	GO:0033673	negative regulation of kinase activity	13/174	257/18670	8.96161e-07	6.35327e-06	2.51247e-06	CDKN1A/CASP3/IL1B/PRKCD/AKT1/RB1/IFNG/GSTP1/HSPB1/PTEN/SIRT1/HMGCR/ADIPOQ	13
BP	GO:0051169	nuclear transport	15/174	346/18670	8.98824e-07	6.36181e-06	2.51585e-06	PTGS2/CDKN1A/TP53/IL1B/PRKCD/AKT1/MAPK1/NFKBIA/IFNG/TGFB1/MAPK14/GSK3B/PPP3CA/DRD1/STAT3	15
BP	GO:0050867	positive regulation of cell activation	16/174	394/18670	9.10035e-07	6.43072e-06	2.5431e-06	DPP4/BCL2/CDKN1A/IGHG1/IL1B/AKT1/IL10/IL6/IL2/IFNG/IL4/CD40LG/CCL2/VCAM1/TGFB1/IGF2	16
BP	GO:0051767	nitric-oxide synthase biosynthetic process	5/174	20/18670	9.18848e-07	6.46158e-06	2.5553e-06	IFNG/GSTP1/STAT1/CCL2/KDR	5
BP	GO:0051769	regulation of nitric-oxide synthase biosynthetic process	5/174	20/18670	9.18848e-07	6.46158e-06	2.5553e-06	IFNG/GSTP1/STAT1/CCL2/KDR	5
BP	GO:1902993	positive regulation of amyloid precursor protein catabolic process	5/174	20/18670	9.18848e-07	6.46158e-06	2.5553e-06	CASP3/TNF/APP/IFNG/CHRNA7	5
BP	GO:1901099	negative regulation of signal transduction in absence of ligand	6/174	36/18670	9.28414e-07	6.50785e-06	2.5736e-06	BCL2/TNF/IL1B/AKT1/BCL2L1/IL1A	6
BP	GO:2001240	negative regulation of extrinsic apoptotic signaling pathway in absence of ligand	6/174	36/18670	9.28414e-07	6.50785e-06	2.5736e-06	BCL2/TNF/IL1B/AKT1/BCL2L1/IL1A	6
BP	GO:0032637	interleukin-8 production	8/174	82/18670	9.60138e-07	6.70272e-06	2.65067e-06	NOS2/TNF/IL1B/IL10/CD14/SERPINE1/CRP/ADIPOQ	8
BP	GO:0034644	cellular response to UV	8/174	82/18670	9.60138e-07	6.70272e-06	2.65067e-06	PTGS2/CDKN1A/BAX/TP53/MYC/CASP9/PARP1/SIRT1	8
BP	GO:0051099	positive regulation of binding	11/174	179/18670	9.60826e-07	6.70272e-06	2.65067e-06	MMP9/RB1/APP/PPARG/IFNG/MET/EGF/TGFB1/PARP1/PON1/GSK3B	11
BP	GO:1903428	positive regulation of reactive oxygen species biosynthetic process	7/174	57/18670	9.66347e-07	6.73046e-06	2.66164e-06	PTGS2/TNF/IL1B/AKT1/ICAM1/IFNG/INSR	7
BP	GO:0040013	negative regulation of locomotion	16/174	396/18670	9.72593e-07	6.76316e-06	2.67457e-06	BCL2/CYP19A1/HMOX1/AKT1/PPARG/IL4/GSTP1/CCL2/TGFB1/CYP1B1/SERPINE1/PTEN/COL3A1/IGFBP3/STAT3/ADIPOQ	16
BP	GO:1902107	positive regulation of leukocyte differentiation	10/174	144/18670	9.99041e-07	6.93602e-06	2.74293e-06	CASP8/TNF/PRKCA/RB1/JUN/IL2/IFNG/IL4/FOS/TGFB1	10
BP	GO:0008645	hexose transmembrane transport	9/174	112/18670	1.04072e-06	7.21387e-06	2.8528e-06	TNF/IL1B/AKT1/SLC2A4/INSR/PRKCB/MAPK14/DRD1/ADIPOQ	9
BP	GO:0061900	glial cell activation	7/174	58/18670	1.09041e-06	7.54635e-06	2.98429e-06	TNF/IL1B/EGFR/JUN/IL6/APP/IFNG	7
BP	GO:0032885	regulation of polysaccharide biosynthetic process	6/174	37/18670	1.09959e-06	7.56184e-06	2.99041e-06	AKT1/INSR/EGF/TGFB1/IGF2/GSK3B	6
BP	GO:0042307	positive regulation of protein import into nucleus	6/174	37/18670	1.09959e-06	7.56184e-06	2.99041e-06	PTGS2/PRKCD/MAPK1/IFNG/TGFB1/MAPK14	6
BP	GO:0043029	T cell homeostasis	6/174	37/18670	1.09959e-06	7.56184e-06	2.99041e-06	BCL2/BAX/CASP3/AKT1/IL2/TGFB1	6
BP	GO:2000273	positive regulation of signaling receptor activity	6/174	37/18670	1.09959e-06	7.56184e-06	2.99041e-06	ADRB2/IFNG/EGF/CCL2/NCF1/ADRA2A	6
BP	GO:0046620	regulation of organ growth	9/174	113/18670	1.12182e-06	7.69043e-06	3.04127e-06	AKT1/MAPK1/POR/SOD1/GJA1/PTEN/PPARA/MAPK14/SLC6A4	9
BP	GO:0048640	negative regulation of developmental growth	9/174	113/18670	1.12182e-06	7.69043e-06	3.04127e-06	ADRB2/CDKN1A/GJA1/PTEN/PPARA/SPP1/ADRB1/SLC6A4/MAP2	9
BP	GO:0010821	regulation of mitochondrion organization	11/174	182/18670	1.1321e-06	7.73522e-06	3.05898e-06	BCL2/BAX/TP53/CASP8/AKT1/BCL2L1/MMP9/HIF1A/GSK3B/MAPK8/KDR	11
BP	GO:0061138	morphogenesis of a branching epithelium	11/174	182/18670	1.1321e-06	7.73522e-06	3.05898e-06	ESR1/AR/BCL2/TNF/MYC/VEGFA/IL10/MET/PGR/EGF/TGFB1	11
BP	GO:0035264	multicellular organism growth	10/174	146/18670	1.13367e-06	7.73522e-06	3.05898e-06	AR/ADRB2/BCL2/TP53/APP/SOD1/IGF2/SLC6A3/ADRB1/STAT3	10
BP	GO:0002718	regulation of cytokine production involved in immune response	8/174	84/18670	1.15598e-06	7.82621e-06	3.09496e-06	TNF/IL1B/HMOX1/IL10/IL6/TGFB1/MAPK14/MAPK3	8
BP	GO:0010507	negative regulation of autophagy	8/174	84/18670	1.15598e-06	7.82621e-06	3.09496e-06	BCL2/TP53/HMOX1/AKT1/IL10/MET/ADRA1A/STAT3	8
BP	GO:0046889	positive regulation of lipid biosynthetic process	8/174	84/18670	1.15598e-06	7.82621e-06	3.09496e-06	PTGS2/TNF/IL1B/PRKCD/AKT1/IFNG/POR/HTR2A	8
BP	GO:0050818	regulation of coagulation	8/174	84/18670	1.15598e-06	7.82621e-06	3.09496e-06	PRKCA/PRKCD/NOS3/F3/PLAT/THBD/SERPINE1/ABAT	8
BP	GO:1902803	regulation of synaptic vesicle transport	8/174	84/18670	1.15598e-06	7.82621e-06	3.09496e-06	SLC2A4/ADRA1A/CHRM2/PRKCB/GSK3B/HTR2A/DRD1/MAP2	8
BP	GO:0009127	purine nucleoside monophosphate biosynthetic process	11/174	183/18670	1.19488e-06	8.02852e-06	3.17497e-06	TP53/APP/IFNG/IL4/INSR/HIF1A/TGFB1/PARP1/PPARA/HTR2A/STAT3	11
BP	GO:0009168	purine ribonucleoside monophosphate biosynthetic process	11/174	183/18670	1.19488e-06	8.02852e-06	3.17497e-06	TP53/APP/IFNG/IL4/INSR/HIF1A/TGFB1/PARP1/PPARA/HTR2A/STAT3	11
BP	GO:0043123	positive regulation of I-kappaB kinase/NF-kappaB signaling	11/174	183/18670	1.19488e-06	8.02852e-06	3.17497e-06	CASP8/FASLG/TNF/PRKCE/IL1B/HMOX1/AKT1/GJA1/PRKCB/CHUK/ADIPOQ	11
BP	GO:0042135	neurotransmitter catabolic process	5/174	21/18670	1.19691e-06	8.02852e-06	3.17497e-06	ACHE/MAOB/POR/MAOA/ABAT	5
BP	GO:0055093	response to hyperoxia	5/174	21/18670	1.19691e-06	8.02852e-06	3.17497e-06	CAT/CDKN1A/PPARG/CYP1A1/COL1A1	5
BP	GO:0070920	regulation of production of small RNA involved in gene silencing by RNA	5/174	21/18670	1.19691e-06	8.02852e-06	3.17497e-06	ESR1/TP53/EGFR/TGFB1/PPP3CA	5
BP	GO:0002688	regulation of leukocyte chemotaxis	9/174	114/18670	1.20832e-06	8.08016e-06	3.19539e-06	CYP19A1/VEGFA/IL6/CCL2/CXCL8/SERPINE1/CXCL10/MAPK14/MAPK3	9
BP	GO:0015749	monosaccharide transmembrane transport	9/174	114/18670	1.20832e-06	8.08016e-06	3.19539e-06	TNF/IL1B/AKT1/SLC2A4/INSR/PRKCB/MAPK14/DRD1/ADIPOQ	9
BP	GO:0001836	release of cytochrome c from mitochondria	7/174	59/18670	1.22755e-06	8.18369e-06	3.23633e-06	BCL2/BAX/TP53/AKT1/BCL2L1/MMP9/JUN	7
BP	GO:0043388	positive regulation of DNA binding	7/174	59/18670	1.22755e-06	8.18369e-06	3.23633e-06	MMP9/RB1/PPARG/IFNG/EGF/TGFB1/PARP1	7
BP	GO:0030595	leukocyte chemotaxis	12/174	224/18670	1.31115e-06	8.72765e-06	3.45145e-06	PIK3CG/CYP19A1/IL1B/VEGFA/IL10/IL6/CCL2/CXCL8/SERPINE1/CXCL10/MAPK14/MAPK3	12
BP	GO:0051480	regulation of cytosolic calcium ion concentration	15/174	357/18670	1.32813e-06	8.82722e-06	3.49082e-06	ESR1/PIK3CG/BCL2/BAX/FASLG/PRKCE/IL2/ADRA1A/GJA1/TGFB1/CXCL10/ADRA1B/HTR2A/DRD1/CACNA2D1	15
BP	GO:0001649	osteoblast differentiation	12/174	225/18670	1.37393e-06	9.10384e-06	3.60022e-06	CAT/FASN/TNF/AKT1/IL6/ACHE/GJA1/COL1A1/SPP1/RUNX2/IGFBP3/IGF2	12
BP	GO:0033157	regulation of intracellular protein transport	12/174	225/18670	1.37393e-06	9.10384e-06	3.60022e-06	PTGS2/TP53/IL1B/PRKCD/MAPK1/ERBB2/IFNG/CHRM1/TGFB1/MAPK14/GSK3B/ADIPOQ	12
BP	GO:0001776	leukocyte homeostasis	8/174	86/18670	1.3849e-06	9.10733e-06	3.6016e-06	BCL2/BAX/CASP3/AKT1/IL6/IL2/HIF1A/TGFB1	8
BP	GO:0006919	activation of cysteine-type endopeptidase activity involved in apoptotic process	8/174	86/18670	1.3849e-06	9.10733e-06	3.6016e-06	BAX/CASP8/FASLG/TNF/CASP9/XDH/PPARG/F3	8
BP	GO:0042058	regulation of epidermal growth factor receptor signaling pathway	8/174	86/18670	1.3849e-06	9.10733e-06	3.6016e-06	FASLG/EGFR/AKT1/MMP9/APP/EGF/NCF1/ADRA2A	8
BP	GO:0070542	response to fatty acid	8/174	86/18670	1.3849e-06	9.10733e-06	3.6016e-06	PTGS2/CAT/PRKCE/AKT1/PPARG/PON1/APOB/ADIPOQ	8
BP	GO:0090559	regulation of membrane permeability	8/174	86/18670	1.3849e-06	9.10733e-06	3.6016e-06	BCL2/BAX/TP53/CASP8/BCL2L1/GSK3B/MAPK8/STAT3	8
BP	GO:0034219	carbohydrate transmembrane transport	9/174	116/18670	1.39874e-06	9.17066e-06	3.62664e-06	TNF/IL1B/AKT1/SLC2A4/INSR/PRKCB/MAPK14/DRD1/ADIPOQ	9
BP	GO:1900180	regulation of protein localization to nucleus	9/174	116/18670	1.39874e-06	9.17066e-06	3.62664e-06	PTGS2/PRKCD/AKT1/MAPK1/IFNG/TGFB1/PARP1/MAPK14/GSK3B	9
BP	GO:0030308	negative regulation of cell growth	11/174	186/18670	1.40198e-06	9.17813e-06	3.62959e-06	BCL2/CDKN1A/TP53/ESR2/PPARG/GJA1/TGFB1/PPARA/SPP1/MAP2/SIRT1	11
BP	GO:0008203	cholesterol metabolic process	10/174	150/18670	1.45115e-06	9.47158e-06	3.74564e-06	CAT/FASN/APP/IL4/POR/SOD1/PON1/APOB/HMGCR/CES1	10
BP	GO:0048754	branching morphogenesis of an epithelial tube	10/174	150/18670	1.45115e-06	9.47158e-06	3.74564e-06	ESR1/AR/BCL2/TNF/MYC/VEGFA/MET/PGR/EGF/TGFB1	10
BP	GO:0072522	purine-containing compound biosynthetic process	14/174	313/18670	1.46032e-06	9.50553e-06	3.75907e-06	NOS2/TP53/FASN/APP/IFNG/IL4/INSR/NOS3/HIF1A/TGFB1/PARP1/PPARA/HTR2A/STAT3	14
BP	GO:0001660	fever generation	4/174	10/18670	1.46507e-06	9.50553e-06	3.75907e-06	PTGS2/TNF/IL1B/IL1A	4
BP	GO:0045348	positive regulation of MHC class II biosynthetic process	4/174	10/18670	1.46507e-06	9.50553e-06	3.75907e-06	IL10/IFNG/IL4/SIRT1	4
BP	GO:1903799	negative regulation of production of miRNAs involved in gene silencing by miRNA	4/174	10/18670	1.46507e-06	9.50553e-06	3.75907e-06	ESR1/TP53/TGFB1/PPP3CA	4
BP	GO:0019933	cAMP-mediated signaling	11/174	187/18670	1.4777e-06	9.57324e-06	3.78584e-06	ADRB2/PDE3A/PRKCA/ADRA1A/OPRM1/CXCL10/ADRA1B/ADRA2A/ADRB1/DRD1/ADRA1D	11
BP	GO:0010508	positive regulation of autophagy	9/174	117/18670	1.50329e-06	9.69577e-06	3.8343e-06	ADRB2/HMOX1/IFNG/IL4/HIF1A/GSK3B/SIRT1/KDR/MAPK3	9
BP	GO:0010822	positive regulation of mitochondrion organization	9/174	117/18670	1.50329e-06	9.69577e-06	3.8343e-06	BCL2/BAX/TP53/CASP8/MMP9/HIF1A/GSK3B/MAPK8/KDR	9
BP	GO:0010906	regulation of glucose metabolic process	9/174	117/18670	1.50329e-06	9.69577e-06	3.8343e-06	TP53/AKT1/INSR/PPARA/IGFBP3/IGF2/GSK3B/SIRT1/ADIPOQ	9
BP	GO:0001894	tissue homeostasis	12/174	227/18670	1.50752e-06	9.70872e-06	3.83942e-06	ADRB2/BCL2/BAX/PRKCA/EGFR/VEGFA/RB1/IL6/NOS3/SOD1/HSPB1/SPP1	12
BP	GO:0014068	positive regulation of phosphatidylinositol 3-kinase signaling	8/174	87/18670	1.51314e-06	9.7305e-06	3.84803e-06	CAT/PIK3CG/TNF/INSR/NCF1/ERBB3/SIRT1/KDR	8
BP	GO:1904591	positive regulation of protein import	6/174	39/18670	1.51954e-06	9.75729e-06	3.85863e-06	PTGS2/PRKCD/MAPK1/IFNG/TGFB1/MAPK14	6
BP	GO:0007517	muscle organ development	16/174	410/18670	1.53102e-06	9.7848e-06	3.86951e-06	BCL2/MAPK1/RB1/ACHE/FOS/GJA1/TGFB1/PTEN/COL3A1/PPARA/CXCL10/ERBB3/MAPK14/PPP3CA/SIRT1/HMGCR	16
BP	GO:0010869	regulation of receptor biosynthetic process	5/174	22/18670	1.53729e-06	9.7848e-06	3.86951e-06	PPARG/IFNG/HIF1A/PPARA/ADIPOQ	5
BP	GO:0031281	positive regulation of cyclase activity	5/174	22/18670	1.53729e-06	9.7848e-06	3.86951e-06	NOS2/NOS3/MAPK14/MAPK8/MAPK3	5
BP	GO:0042359	vitamin D metabolic process	5/174	22/18670	1.53729e-06	9.7848e-06	3.86951e-06	TNF/IL1B/IFNG/CYP3A4/CYP1A1	5
BP	GO:0044321	response to leptin	5/174	22/18670	1.53729e-06	9.7848e-06	3.86951e-06	CCND1/PTEN/CCNA2/SIRT1/STAT3	5
BP	GO:0045649	regulation of macrophage differentiation	5/174	22/18670	1.53729e-06	9.7848e-06	3.86951e-06	CASP8/PRKCA/RB1/TGFB1/ADIPOQ	5
BP	GO:0009142	nucleoside triphosphate biosynthetic process	11/174	188/18670	1.557e-06	9.89581e-06	3.91341e-06	TP53/APP/IFNG/IL4/INSR/HIF1A/TGFB1/PARP1/PPARA/HTR2A/STAT3	11
BP	GO:0051961	negative regulation of nervous system development	14/174	315/18670	1.574e-06	9.98928e-06	3.95037e-06	TP53/TNF/IL1B/IL6/APP/TGFB1/PTEN/COL3A1/SPP1/GSK3B/PPP3CA/SLC6A4/MAP2/STAT3	14
BP	GO:0043470	regulation of carbohydrate catabolic process	8/174	88/18670	1.65135e-06	1.0465e-05	4.13848e-06	TP53/APP/IFNG/INSR/HIF1A/PPARA/HTR2A/STAT3	8
BP	GO:0002260	lymphocyte homeostasis	7/174	62/18670	1.72856e-06	1.09325e-05	4.32338e-06	BCL2/BAX/CASP3/AKT1/IL2/HIF1A/TGFB1	7
BP	GO:0007173	epidermal growth factor receptor signaling pathway	9/174	119/18670	1.73277e-06	1.09325e-05	4.32338e-06	FASLG/EGFR/AKT1/MMP9/APP/EGF/TGFB1/NCF1/ADRA2A	9
BP	GO:0051193	regulation of cofactor metabolic process	9/174	119/18670	1.73277e-06	1.09325e-05	4.32338e-06	TP53/APP/IFNG/INSR/MMP3/HIF1A/PPARA/HTR2A/STAT3	9
BP	GO:0034250	positive regulation of cellular amide metabolic process	10/174	153/18670	1.73766e-06	1.09325e-05	4.32338e-06	CASP3/TNF/PRKCD/MAPK1/IL6/APP/ERBB2/IFNG/CHRNA7/MAPK3	10
BP	GO:0050729	positive regulation of inflammatory response	10/174	153/18670	1.73766e-06	1.09325e-05	4.32338e-06	PTGS2/PIK3CG/TNF/IL1B/EGFR/IL6/NFKBIA/IL2/SERPINE1/ABCC1	10
BP	GO:0042596	fear response	6/174	40/18670	1.77396e-06	1.11447e-05	4.40731e-06	DPP4/BCL2/GJA1/ADRB1/DRD1/GABRA5	6
BP	GO:0007193	adenylate cyclase-inhibiting G protein-coupled receptor signaling pathway	8/174	89/18670	1.80017e-06	1.12769e-05	4.45958e-06	CHRM3/CHRM1/CHRM2/OPRM1/ADRA2A/CHRM4/CHRM5/OPRD1	8
BP	GO:0046427	positive regulation of JAK-STAT cascade	8/174	89/18670	1.80017e-06	1.12769e-05	4.45958e-06	TNF/IL10/IL6/IL2/IFNG/IL4/CYP1B1/STAT3	8
BP	GO:0042594	response to starvation	11/174	191/18670	1.81779e-06	1.13709e-05	4.49677e-06	BCL2/CDKN1A/TP53/MAPK1/JUN/PPARG/HSPA5/MAPK8/SIRT1/MAPK3/UGT1A1	11
BP	GO:0006721	terpenoid metabolic process	9/174	120/18670	1.85843e-06	1.16085e-05	4.59071e-06	EGFR/CYP3A4/CYP1A2/CYP1A1/CYP1B1/ADH1C/ADH1B/APOB/UGT1A1	9
BP	GO:0002637	regulation of immunoglobulin production	7/174	63/18670	1.92948e-06	1.20351e-05	4.7594e-06	TNF/IL10/IL6/IL2/IL4/CD40LG/TGFB1	7
BP	GO:0045821	positive regulation of glycolytic process	5/174	23/18670	1.94954e-06	1.21082e-05	4.78834e-06	APP/IFNG/INSR/HIF1A/HTR2A	5
BP	GO:0050995	negative regulation of lipid catabolic process	5/174	23/18670	1.94954e-06	1.21082e-05	4.78834e-06	PIK3CG/TNF/IL1B/AKT1/ADRA2A	5
BP	GO:0051043	regulation of membrane protein ectodomain proteolysis	5/174	23/18670	1.94954e-06	1.21082e-05	4.78834e-06	TNF/IL1B/IL10/IFNG/ADRA2A	5
BP	GO:0071674	mononuclear cell migration	8/174	90/18670	1.96024e-06	1.21574e-05	4.80778e-06	TNF/IL6/CCL2/TGFB1/SERPINE1/CXCL10/MAPK14/MAPK3	8
BP	GO:0060562	epithelial tube morphogenesis	14/174	322/18670	2.03684e-06	1.26145e-05	4.98855e-06	ESR1/AR/BCL2/CASP3/TNF/MYC/VEGFA/MET/PGR/EGF/HIF1A/GJA1/TGFB1/CXCL10	14
BP	GO:0042572	retinol metabolic process	6/174	41/18670	2.0621e-06	1.27528e-05	5.04324e-06	CYP3A4/CYP1A2/CYP1A1/CYP1B1/ADH1C/ADH1B	6
BP	GO:0051899	membrane depolarization	8/174	91/18670	2.13227e-06	1.31495e-05	5.20012e-06	BCL2/JUN/SCN5A/KCNH2/GJA1/PARP1/KDR/CACNA2D1	8
BP	GO:0060333	interferon-gamma-mediated signaling pathway	8/174	91/18670	2.13227e-06	1.31495e-05	5.20012e-06	TP53/PRKCD/PPARG/ICAM1/IFNG/STAT1/VCAM1/IRF1	8
BP	GO:0009755	hormone-mediated signaling pathway	12/174	235/18670	2.16416e-06	1.33273e-05	5.27043e-06	ESR1/AR/ESR2/RB1/PPARG/PGR/NR3C2/NR1I2/PARP1/NR1I3/PPARA/SIRT1	12
BP	GO:0031652	positive regulation of heat generation	4/174	11/18670	2.28551e-06	1.4035e-05	5.55028e-06	PTGS2/TNF/IL1B/ABAT	4
BP	GO:0060736	prostate gland growth	4/174	11/18670	2.28551e-06	1.4035e-05	5.55028e-06	ESR1/AR/CYP19A1/PTEN	4
BP	GO:0045833	negative regulation of lipid metabolic process	8/174	92/18670	2.31697e-06	1.41882e-05	5.61087e-06	PIK3CG/TNF/IL1B/AKT1/SOD1/ADRA2A/SIRT1/UGT1A1	8
BP	GO:1904894	positive regulation of STAT cascade	8/174	92/18670	2.31697e-06	1.41882e-05	5.61087e-06	TNF/IL10/IL6/IL2/IFNG/IL4/CYP1B1/STAT3	8
BP	GO:0060402	calcium ion transport into cytosol	10/174	158/18670	2.32531e-06	1.42193e-05	5.62318e-06	BCL2/BAX/FASLG/PRKCE/ADRA1A/TGFB1/CXCL10/HTR2A/DRD1/CACNA2D1	10
BP	GO:0001763	morphogenesis of a branching structure	11/174	196/18670	2.33824e-06	1.42783e-05	5.64652e-06	ESR1/AR/BCL2/TNF/MYC/VEGFA/IL10/MET/PGR/EGF/TGFB1	11
BP	GO:0046697	decidualization	5/174	24/18670	2.44405e-06	1.49036e-05	5.89379e-06	PTGS2/MAPK1/GJA1/SPP1/MAPK3	5
BP	GO:0009156	ribonucleoside monophosphate biosynthetic process	11/174	197/18670	2.45674e-06	1.49601e-05	5.91612e-06	TP53/APP/IFNG/IL4/INSR/HIF1A/TGFB1/PARP1/PPARA/HTR2A/STAT3	11
BP	GO:0003073	regulation of systemic arterial blood pressure	8/174	93/18670	2.51509e-06	1.5294e-05	6.04817e-06	AR/ADRB2/NOS3/ADRA1A/GJA1/ADRA1B/ADRB1/CES1	8
BP	GO:2000134	negative regulation of G1/S transition of mitotic cell cycle	9/174	125/18670	2.61155e-06	1.58584e-05	6.27139e-06	BCL2/CDKN1A/BAX/TP53/CCND1/RB1/CCL2/PTEN/CHEK2	9
BP	GO:0051785	positive regulation of nuclear division	7/174	66/18670	2.65295e-06	1.60874e-05	6.36196e-06	IL1B/RB1/INSR/EGF/TGFB1/IL1A/IGF2	7
BP	GO:0030217	T cell differentiation	12/174	240/18670	2.69267e-06	1.63056e-05	6.44823e-06	BCL2/TP53/IL6/ERBB2/IL2/IFNG/IL4/SOD1/TGFB1/RUNX2/IRF1/STAT3	12
BP	GO:0050866	negative regulation of cell activation	11/174	199/18670	2.70965e-06	1.63754e-05	6.47583e-06	CASP3/PRKCD/HMOX1/IL10/ERBB2/IL2/NOS3/TGFB1/THBD/IRF1/ABAT	11
BP	GO:0001655	urogenital system development	14/174	330/18670	2.7117e-06	1.63754e-05	6.47583e-06	ESR1/CAT/AR/BCL2/BAX/CYP19A1/MYC/VEGFA/CASP9/MMP9/STAT1/TGFB1/PTEN/ADIPOQ	14
BP	GO:0021700	developmental maturation	13/174	284/18670	2.72232e-06	1.64168e-05	6.49219e-06	PDE3A/BCL2/CDKN1A/VEGFA/MMP2/RB1/APP/PPARG/PGR/HIF1A/GJA1/PTEN/RUNX2	13
BP	GO:0032881	regulation of polysaccharide metabolic process	6/174	43/18670	2.75311e-06	1.65795e-05	6.55655e-06	AKT1/INSR/EGF/TGFB1/IGF2/GSK3B	6
BP	GO:0051196	regulation of coenzyme metabolic process	8/174	95/18670	2.95479e-06	1.7745e-05	7.01746e-06	TP53/APP/IFNG/INSR/HIF1A/PPARA/HTR2A/STAT3	8
BP	GO:1903076	regulation of protein localization to plasma membrane	8/174	95/18670	2.95479e-06	1.7745e-05	7.01746e-06	AR/TNF/PRKCE/EGFR/AKT1/BCL2L1/IFNG/TGFB1	8
BP	GO:0007214	gamma-aminobutyric acid signaling pathway	5/174	25/18670	3.03209e-06	1.81095e-05	7.1616e-06	GABRA1/GABRA2/GABRA3/GABRA6/GABRA5	5
BP	GO:0019430	removal of superoxide radicals	5/174	25/18670	3.03209e-06	1.81095e-05	7.1616e-06	TNF/NQO1/NOS3/SOD1/MPO	5
BP	GO:0030813	positive regulation of nucleotide catabolic process	5/174	25/18670	3.03209e-06	1.81095e-05	7.1616e-06	APP/IFNG/INSR/HIF1A/HTR2A	5
BP	GO:0051197	positive regulation of coenzyme metabolic process	5/174	25/18670	3.03209e-06	1.81095e-05	7.1616e-06	APP/IFNG/INSR/HIF1A/HTR2A	5
BP	GO:0034105	positive regulation of tissue remodeling	6/174	44/18670	3.16333e-06	1.8816e-05	7.44098e-06	BAX/PRKCA/EGFR/IL2/SPP1/PPP3CA	6
BP	GO:0046688	response to copper ion	6/174	44/18670	3.16333e-06	1.8816e-05	7.44098e-06	APP/ICAM1/SOD1/CYP1A2/CYP1A1/IL1A	6
BP	GO:1901028	regulation of mitochondrial outer membrane permeabilization involved in apoptotic signaling pathway	6/174	44/18670	3.16333e-06	1.8816e-05	7.44098e-06	BCL2/BAX/TP53/CASP8/GSK3B/MAPK8	6
BP	GO:0048010	vascular endothelial growth factor receptor signaling pathway	8/174	96/18670	3.19805e-06	1.89966e-05	7.5124e-06	IL1B/VEGFA/HIF1A/PRKCB/HSPB1/NCF1/MAPK14/KDR	8
BP	GO:0016239	positive regulation of macroautophagy	7/174	68/18670	3.25116e-06	1.92335e-05	7.60609e-06	ADRB2/HMOX1/IL4/HIF1A/SIRT1/KDR/MAPK3	7
BP	GO:0035924	cellular response to vascular endothelial growth factor stimulus	7/174	68/18670	3.25116e-06	1.92335e-05	7.60609e-06	AKT1/VEGFA/XDH/VCAM1/HSPB1/MAPK14/KDR	7
BP	GO:0046323	glucose import	7/174	68/18670	3.25116e-06	1.92335e-05	7.60609e-06	TNF/AKT1/SLC2A4/INSR/MAPK14/DRD1/ADIPOQ	7
BP	GO:0030278	regulation of ossification	11/174	203/18670	3.2848e-06	1.94061e-05	7.67436e-06	ADRB2/BCL2/TNF/MAPK1/IL6/HIF1A/GJA1/TGFB1/RUNX2/MAPK14/MAPK3	11
BP	GO:0033197	response to vitamin E	4/174	12/18670	3.40333e-06	2.00521e-05	7.92981e-06	CAT/CCND1/PPARG/COL1A1	4
BP	GO:0042368	vitamin D biosynthetic process	4/174	12/18670	3.40333e-06	2.00521e-05	7.92981e-06	TNF/IL1B/IFNG/CYP3A4	4
BP	GO:0050680	negative regulation of epithelial cell proliferation	10/174	165/18670	3.43493e-06	2.02109e-05	7.99264e-06	AR/TNF/RB1/XDH/PPARG/STAT1/GJA1/CCL2/TGFB1/PTEN	10
BP	GO:0045930	negative regulation of mitotic cell cycle	14/174	338/18670	3.57937e-06	2.10324e-05	8.3175e-06	BCL2/CDKN1A/BAX/TP53/TNF/EGFR/CCND1/BCL2L1/IL10/RB1/CCL2/TGFB1/PTEN/CHEK2	14
BP	GO:0050671	positive regulation of lymphocyte proliferation	9/174	130/18670	3.61381e-06	2.12062e-05	8.38624e-06	BCL2/CDKN1A/IL1B/IL6/IL2/IL4/CD40LG/VCAM1/IGF2	9
BP	GO:0048538	thymus development	6/174	45/18670	3.62196e-06	2.12255e-05	8.39384e-06	BCL2/MAPK1/TYR/RAF1/SOD1/MAPK3	6
BP	GO:0005996	monosaccharide metabolic process	13/174	292/18670	3.6913e-06	2.16028e-05	8.54307e-06	TP53/TNF/PRKCE/AKT1/INSR/PPARA/IGFBP3/IGF2/MAPK14/GSK3B/SIRT1/UGT1A1/ADIPOQ	13
BP	GO:2001243	negative regulation of intrinsic apoptotic signaling pathway	8/174	98/18670	3.73586e-06	2.18343e-05	8.6346e-06	PTGS2/BCL2/AKT1/BCL2L1/MMP9/HIF1A/HSPB1/SIRT1	8
BP	GO:0046434	organophosphate catabolic process	12/174	248/18670	3.77681e-06	2.2044e-05	8.71755e-06	TP53/PRKCD/XDH/APP/IFNG/INSR/HIF1A/PTEN/PPARA/PON1/HTR2A/STAT3	12
BP	GO:0051146	striated muscle cell differentiation	13/174	293/18670	3.83172e-06	2.23346e-05	8.83248e-06	BCL2/CASP3/AKT1/VEGFA/RB1/ADRA1A/TGFB1/PPARA/CXCL10/CHUK/IGF2/MAPK14/PPP3CA	13
BP	GO:0032946	positive regulation of mononuclear cell proliferation	9/174	131/18670	3.84967e-06	2.23794e-05	8.8502e-06	BCL2/CDKN1A/IL1B/IL6/IL2/IL4/CD40LG/VCAM1/IGF2	9
BP	GO:1902807	negative regulation of cell cycle G1/S phase transition	9/174	131/18670	3.84967e-06	2.23794e-05	8.8502e-06	BCL2/CDKN1A/BAX/TP53/CCND1/RB1/CCL2/PTEN/CHEK2	9
BP	GO:0022602	ovulation cycle process	6/174	46/18670	4.13327e-06	2.39642e-05	9.47689e-06	ESR1/CASP3/PGR/NOS3/HSPA5/SIRT1	6
BP	GO:0071675	regulation of mononuclear cell migration	6/174	46/18670	4.13327e-06	2.39642e-05	9.47689e-06	TNF/TGFB1/SERPINE1/CXCL10/MAPK14/MAPK3	6
BP	GO:0009124	nucleoside monophosphate biosynthetic process	11/174	208/18670	4.1521e-06	2.40414e-05	9.50743e-06	TP53/APP/IFNG/IL4/INSR/HIF1A/TGFB1/PARP1/PPARA/HTR2A/STAT3	11
BP	GO:0006006	glucose metabolic process	11/174	209/18670	4.34778e-06	2.51118e-05	9.93074e-06	TP53/TNF/AKT1/INSR/PPARA/IGFBP3/IGF2/MAPK14/GSK3B/SIRT1/ADIPOQ	11
BP	GO:0030301	cholesterol transport	8/174	100/18670	4.34849e-06	2.51118e-05	9.93074e-06	NFKBIA/PPARG/EGF/PON1/SIRT1/APOB/ADIPOQ/CES1	8
BP	GO:0035902	response to immobilization stress	5/174	27/18670	4.53819e-06	2.60349e-05	1.02958e-05	PPARG/FOS/CYP1A2/CYP1A1/TGFB1	5
BP	GO:0045932	negative regulation of muscle contraction	5/174	27/18670	4.53819e-06	2.60349e-05	1.02958e-05	PTGS2/PIK3CG/ADRB2/SOD1/KCNMA1	5
BP	GO:0046885	regulation of hormone biosynthetic process	5/174	27/18670	4.53819e-06	2.60349e-05	1.02958e-05	TNF/IL1B/IFNG/POR/HIF1A	5
BP	GO:0071450	cellular response to oxygen radical	5/174	27/18670	4.53819e-06	2.60349e-05	1.02958e-05	TNF/NQO1/NOS3/SOD1/MPO	5
BP	GO:0071451	cellular response to superoxide	5/174	27/18670	4.53819e-06	2.60349e-05	1.02958e-05	TNF/NQO1/NOS3/SOD1/MPO	5
BP	GO:0097529	myeloid leukocyte migration	11/174	210/18670	4.55147e-06	2.60768e-05	1.03124e-05	PIK3CG/CYP19A1/IL1B/VEGFA/IL6/CCL2/CXCL8/SERPINE1/CXCL10/MAPK14/MAPK3	11
BP	GO:2001239	regulation of extrinsic apoptotic signaling pathway in absence of ligand	6/174	47/18670	4.70175e-06	2.69024e-05	1.06389e-05	BCL2/TNF/IL1B/AKT1/BCL2L1/IL1A	6
BP	GO:0060401	cytosolic calcium ion transport	10/174	171/18670	4.72651e-06	2.70086e-05	1.06809e-05	BCL2/BAX/FASLG/PRKCE/ADRA1A/TGFB1/CXCL10/HTR2A/DRD1/CACNA2D1	10
BP	GO:1903531	negative regulation of secretion by cell	11/174	211/18670	4.76347e-06	2.71842e-05	1.07503e-05	TNF/IL1B/HMOX1/IL10/OPRM1/MAOB/PPP3CA/ADRA2A/HMGCR/ADIPOQ/ABAT	11
BP	GO:0031650	regulation of heat generation	4/174	13/18670	4.88018e-06	2.77052e-05	1.09563e-05	PTGS2/TNF/IL1B/ABAT	4
BP	GO:0042178	xenobiotic catabolic process	4/174	13/18670	4.88018e-06	2.77052e-05	1.09563e-05	GSTP1/CYP1A1/GSTM1/UGT1A1	4
BP	GO:0090399	replicative senescence	4/174	13/18670	4.88018e-06	2.77052e-05	1.09563e-05	CDKN1A/TP53/SERPINE1/CHEK2	4
BP	GO:0090594	inflammatory response to wounding	4/174	13/18670	4.88018e-06	2.77052e-05	1.09563e-05	HMOX1/HIF1A/TGFB1/IL1A	4
BP	GO:0001889	liver development	9/174	135/18670	4.93026e-06	2.79531e-05	1.10544e-05	HMOX1/EGFR/CCND1/IL10/JUN/MET/CYP1A1/TGFB1/UGT1A1	9
BP	GO:0007595	lactation	6/174	48/18670	5.33218e-06	3.01144e-05	1.19091e-05	VEGFA/CCND1/XDH/HIF1A/GJA1/SLC6A3	6
BP	GO:0045912	negative regulation of carbohydrate metabolic process	6/174	48/18670	5.33218e-06	3.01144e-05	1.19091e-05	TP53/TGFB1/PPARA/GSK3B/STAT3/ADIPOQ	6
BP	GO:0060324	face development	6/174	48/18670	5.33218e-06	3.01144e-05	1.19091e-05	MMP2/MAPK1/RAF1/TGFB1/COL1A1/MAPK3	6
BP	GO:0036296	response to increased oxygen levels	5/174	28/18670	5.48323e-06	3.08874e-05	1.22148e-05	CAT/CDKN1A/PPARG/CYP1A1/COL1A1	5
BP	GO:1902003	regulation of amyloid-beta formation	5/174	28/18670	5.48323e-06	3.08874e-05	1.22148e-05	CASP3/TNF/APP/IFNG/CHRNA7	5
BP	GO:0031644	regulation of neurological system process	9/174	137/18670	5.56175e-06	3.1249e-05	1.23578e-05	ADRB2/IL10/APP/NOS3/OPRM1/CHRNA7/PTEN/OPRD1/ABAT	9
BP	GO:0046425	regulation of JAK-STAT cascade	9/174	137/18670	5.56175e-06	3.1249e-05	1.23578e-05	TNF/IL10/IL6/IL2/IFNG/IL4/EGF/CYP1B1/STAT3	9
BP	GO:0019935	cyclic-nucleotide-mediated signaling	11/174	215/18670	5.70023e-06	3.19858e-05	1.26492e-05	ADRB2/PDE3A/PRKCA/ADRA1A/OPRM1/CXCL10/ADRA1B/ADRA2A/ADRB1/DRD1/ADRA1D	11
BP	GO:0032677	regulation of interleukin-8 production	7/174	74/18670	5.75856e-06	3.22716e-05	1.27622e-05	TNF/IL1B/IL10/CD14/SERPINE1/CRP/ADIPOQ	7
BP	GO:0046165	alcohol biosynthetic process	10/174	175/18670	5.80491e-06	3.24896e-05	1.28484e-05	FASN/TNF/IL1B/IFNG/POR/SOD1/CYP3A4/APOB/HMGCR/CES1	10
BP	GO:0001523	retinoid metabolic process	8/174	104/18670	5.83191e-06	3.25571e-05	1.28751e-05	CYP3A4/CYP1A2/CYP1A1/CYP1B1/ADH1C/ADH1B/APOB/UGT1A1	8
BP	GO:0019233	sensory perception of pain	8/174	104/18670	5.83191e-06	3.25571e-05	1.28751e-05	PTGS2/MAPK1/IL10/OPRM1/CCL2/HTR2A/OPRD1/MAPK3	8
BP	GO:0008584	male gonad development	9/174	138/18670	5.90267e-06	3.2868e-05	1.2998e-05	ESR1/AR/BCL2/BAX/CCND1/BCL2L1/ICAM1/INSR/GJA1	9
BP	GO:0061008	hepaticobiliary system development	9/174	138/18670	5.90267e-06	3.2868e-05	1.2998e-05	HMOX1/EGFR/CCND1/IL10/JUN/MET/CYP1A1/TGFB1/UGT1A1	9
BP	GO:0003044	regulation of systemic arterial blood pressure mediated by a chemical signal	6/174	49/18670	6.02956e-06	3.34039e-05	1.321e-05	ADRB2/NOS3/ADRA1A/ADRA1B/ADRB1/CES1	6
BP	GO:0043124	negative regulation of I-kappaB kinase/NF-kappaB signaling	6/174	49/18670	6.02956e-06	3.34039e-05	1.321e-05	ESR1/CASP8/GSTP1/STAT1/SIRT1/ADIPOQ	6
BP	GO:0051205	protein insertion into membrane	6/174	49/18670	6.02956e-06	3.34039e-05	1.321e-05	BCL2/BAX/TP53/CASP8/EGFR/MAPK8	6
BP	GO:0097300	programmed necrotic cell death	6/174	49/18670	6.02956e-06	3.34039e-05	1.321e-05	BAX/TP53/CASP8/FASLG/TNF/CD14	6
BP	GO:0032412	regulation of ion transmembrane transporter activity	12/174	260/18670	6.12364e-06	3.38821e-05	1.3399e-05	ADRB2/PRKCE/MMP9/APP/IFNG/OPRM1/CCL2/PTEN/ADRA2A/GRIA2/HTR3A/CACNA2D1	12
BP	GO:0046546	development of primary male sexual characteristics	9/174	139/18670	6.26135e-06	3.44691e-05	1.36312e-05	ESR1/AR/BCL2/BAX/CCND1/BCL2L1/ICAM1/INSR/GJA1	9
BP	GO:0050715	positive regulation of cytokine secretion	9/174	139/18670	6.26135e-06	3.44691e-05	1.36312e-05	TNF/IL1B/IL10/IFNG/CD14/IL1A/CHUK/MAPK14/MAPK3	9
BP	GO:0051588	regulation of neurotransmitter transport	9/174	139/18670	6.26135e-06	3.44691e-05	1.36312e-05	ADRA1A/CHRM2/MAOB/PRKCB/GSK3B/HTR2A/DRD1/SLC6A4/ABAT	9
BP	GO:0070665	positive regulation of leukocyte proliferation	9/174	139/18670	6.26135e-06	3.44691e-05	1.36312e-05	BCL2/CDKN1A/IL1B/IL6/IL2/IL4/CD40LG/VCAM1/IGF2	9
BP	GO:0001959	regulation of cytokine-mediated signaling pathway	10/174	177/18670	6.41976e-06	3.52966e-05	1.39584e-05	CASP8/TNF/IL6/PPARG/IFNG/GSTP1/HIF1A/STAT1/CHUK/ADIPOQ	10
BP	GO:0000303	response to superoxide	5/174	29/18670	6.57577e-06	3.61088e-05	1.42796e-05	TNF/NQO1/NOS3/SOD1/MPO	5
BP	GO:0060537	muscle tissue development	15/174	408/18670	6.7767e-06	3.71043e-05	1.46733e-05	BCL2/VEGFA/MAPK1/RB1/ADRA1A/FOS/GJA1/TGFB1/PTEN/COL3A1/PPARA/ERBB3/MAPK14/PPP3CA/HMGCR	15
BP	GO:0045346	regulation of MHC class II biosynthetic process	4/174	14/18670	6.78259e-06	3.71043e-05	1.46733e-05	IL10/IFNG/IL4/SIRT1	4
BP	GO:0045651	positive regulation of macrophage differentiation	4/174	14/18670	6.78259e-06	3.71043e-05	1.46733e-05	CASP8/PRKCA/RB1/TGFB1	4
BP	GO:0048762	mesenchymal cell differentiation	11/174	219/18670	6.79403e-06	3.71203e-05	1.46796e-05	BCL2/IL1B/MAPK1/IL6/HIF1A/STAT1/TGFB1/COL1A1/PTEN/GSK3B/MAPK3	11
BP	GO:0071347	cellular response to interleukin-1	10/174	179/18670	7.0902e-06	3.869e-05	1.53004e-05	IL1B/IL6/NFKBIA/ICAM1/HIF1A/CCL2/CXCL8/IL1A/CHUK/MAPK3	10
BP	GO:0051341	regulation of oxidoreductase activity	8/174	107/18670	7.20731e-06	3.92799e-05	1.55337e-05	TNF/IL1B/EGFR/AKT1/IFNG/NOS3/POR/HIF1A	8
BP	GO:0071346	cellular response to interferon-gamma	10/174	180/18670	7.44756e-06	4.05385e-05	1.60314e-05	NOS2/TP53/PRKCD/PPARG/ICAM1/IFNG/STAT1/CCL2/VCAM1/IRF1	10
BP	GO:0051937	catecholamine transport	7/174	77/18670	7.51694e-06	4.08652e-05	1.61606e-05	SLC6A2/ADRA2A/SLC6A3/HTR2A/DRD1/CHRM5/ABAT	7
BP	GO:0007566	embryo implantation	6/174	51/18670	7.64661e-06	4.13638e-05	1.63578e-05	PTGS2/IL1B/MMP2/MMP9/SOD1/SPP1	6
BP	GO:0019369	arachidonic acid metabolic process	6/174	51/18670	7.64661e-06	4.13638e-05	1.63578e-05	PTGS1/PTGS2/CYP1A2/CYP1A1/CYP1B1/MAPK3	6
BP	GO:0050999	regulation of nitric-oxide synthase activity	6/174	51/18670	7.64661e-06	4.13638e-05	1.63578e-05	TNF/IL1B/EGFR/AKT1/NOS3/HIF1A	6
BP	GO:0097366	response to bronchodilator	6/174	51/18670	7.64661e-06	4.13638e-05	1.63578e-05	ICAM1/MMP3/SOD1/PPP3CA/DRD1/CCNA2	6
BP	GO:0015696	ammonium transport	8/174	108/18670	7.72271e-06	4.16721e-05	1.64797e-05	MAOB/SLC6A2/SLC6A3/HTR2A/DRD1/SLC6A4/CHRM5/ABAT	8
BP	GO:2000278	regulation of DNA biosynthetic process	8/174	108/18670	7.72271e-06	4.16721e-05	1.64797e-05	CDKN1A/TP53/MYC/MAPK1/PPARG/GJA1/MAPK3/ADIPOQ	8
BP	GO:0002285	lymphocyte activation involved in immune response	10/174	181/18670	7.82038e-06	4.19484e-05	1.65889e-05	TP53/IL10/IL6/ICAM1/IL2/IFNG/IL4/CD40LG/TGFB1/STAT3	10
BP	GO:0000305	response to oxygen radical	5/174	30/18670	7.83164e-06	4.19484e-05	1.65889e-05	TNF/NQO1/NOS3/SOD1/MPO	5
BP	GO:0001844	protein insertion into mitochondrial membrane involved in apoptotic signaling pathway	5/174	30/18670	7.83164e-06	4.19484e-05	1.65889e-05	BCL2/BAX/TP53/CASP8/MAPK8	5
BP	GO:0048147	negative regulation of fibroblast proliferation	5/174	30/18670	7.83164e-06	4.19484e-05	1.65889e-05	BAX/TP53/MYC/PPARG/GSTP1	5
BP	GO:0071480	cellular response to gamma radiation	5/174	30/18670	7.83164e-06	4.19484e-05	1.65889e-05	CDKN1A/TP53/BCL2L1/HSPA5/CHEK2	5
BP	GO:0097421	liver regeneration	5/174	30/18670	7.83164e-06	4.19484e-05	1.65889e-05	HMOX1/EGFR/CCND1/IL10/TGFB1	5
BP	GO:0010827	regulation of glucose transmembrane transport	7/174	78/18670	8.19378e-06	4.38342e-05	1.73347e-05	TNF/IL1B/AKT1/INSR/PRKCB/MAPK14/ADIPOQ	7
BP	GO:0015872	dopamine transport	6/174	52/18670	8.57767e-06	4.58316e-05	1.81246e-05	SLC6A2/SLC6A3/HTR2A/DRD1/CHRM5/ABAT	6
BP	GO:0006836	neurotransmitter transport	12/174	269/18670	8.64478e-06	4.61337e-05	1.82441e-05	ADRA1A/CHRM2/MAOB/PRKCB/GSK3B/GABRA2/SLC6A2/SLC6A3/HTR2A/DRD1/SLC6A4/ABAT	12
BP	GO:0007612	learning	9/174	145/18670	8.83057e-06	4.70676e-05	1.86134e-05	PTGS2/JUN/APP/INSR/FOS/HIF1A/DRD1/GABRA5/HMGCR	9
BP	GO:0030730	sequestering of triglyceride	4/174	15/18670	9.18178e-06	4.85243e-05	1.91895e-05	TNF/IL1B/PPARG/PPARA	4
BP	GO:0042362	fat-soluble vitamin biosynthetic process	4/174	15/18670	9.18178e-06	4.85243e-05	1.91895e-05	TNF/IL1B/IFNG/CYP3A4	4
BP	GO:0045342	MHC class II biosynthetic process	4/174	15/18670	9.18178e-06	4.85243e-05	1.91895e-05	IL10/IFNG/IL4/SIRT1	4
BP	GO:0045410	positive regulation of interleukin-6 biosynthetic process	4/174	15/18670	9.18178e-06	4.85243e-05	1.91895e-05	TNF/IL1B/APP/STAT3	4
BP	GO:0051044	positive regulation of membrane protein ectodomain proteolysis	4/174	15/18670	9.18178e-06	4.85243e-05	1.91895e-05	TNF/IL1B/IFNG/ADRA2A	4
BP	GO:0051770	positive regulation of nitric-oxide synthase biosynthetic process	4/174	15/18670	9.18178e-06	4.85243e-05	1.91895e-05	IFNG/STAT1/CCL2/KDR	4
BP	GO:2001028	positive regulation of endothelial cell chemotaxis	4/174	15/18670	9.18178e-06	4.85243e-05	1.91895e-05	VEGFA/MET/HSPB1/KDR	4
BP	GO:0002675	positive regulation of acute inflammatory response	5/174	31/18670	9.26758e-06	4.88003e-05	1.92986e-05	PTGS2/PIK3CG/TNF/IL1B/IL6	5
BP	GO:0010165	response to X-ray	5/174	31/18670	9.26758e-06	4.88003e-05	1.92986e-05	CDKN1A/CASP3/TP53/CCND1/THBD	5
BP	GO:0010543	regulation of platelet activation	5/174	31/18670	9.26758e-06	4.88003e-05	1.92986e-05	PRKCA/PRKCD/NOS3/THBD/ABAT	5
BP	GO:1904892	regulation of STAT cascade	9/174	146/18670	9.3362e-06	4.91023e-05	1.94181e-05	TNF/IL10/IL6/IL2/IFNG/IL4/EGF/CYP1B1/STAT3	9
BP	GO:0030195	negative regulation of blood coagulation	6/174	53/18670	9.59847e-06	5.03602e-05	1.99155e-05	PRKCD/NOS3/PLAT/THBD/SERPINE1/ABAT	6
BP	GO:0070228	regulation of lymphocyte apoptotic process	6/174	53/18670	9.59847e-06	5.03602e-05	1.99155e-05	BAX/TP53/IL10/IL2/HIF1A/PTEN	6
BP	GO:0022617	extracellular matrix disassembly	7/174	80/18670	9.69974e-06	5.08303e-05	2.01014e-05	DPP4/MMP2/MMP9/IL6/MMP1/MMP3/TGFB1	7
BP	GO:0019359	nicotinamide nucleotide biosynthetic process	9/174	147/18670	9.86639e-06	5.15797e-05	2.03978e-05	PTGS2/TP53/APP/IFNG/INSR/HIF1A/PPARA/HTR2A/STAT3	9
BP	GO:0019363	pyridine nucleotide biosynthetic process	9/174	147/18670	9.86639e-06	5.15797e-05	2.03978e-05	PTGS2/TP53/APP/IFNG/INSR/HIF1A/PPARA/HTR2A/STAT3	9
BP	GO:0015918	sterol transport	8/174	112/18670	1.01072e-05	5.27122e-05	2.08456e-05	NFKBIA/PPARG/EGF/PON1/SIRT1/APOB/ADIPOQ/CES1	8
BP	GO:0098693	regulation of synaptic vesicle cycle	8/174	112/18670	1.01072e-05	5.27122e-05	2.08456e-05	SLC2A4/ADRA1A/CHRM2/PRKCB/PTEN/GSK3B/HTR2A/DRD1	8
BP	GO:0008643	carbohydrate transport	9/174	148/18670	1.04221e-05	5.42895e-05	2.14694e-05	TNF/IL1B/AKT1/SLC2A4/INSR/PRKCB/MAPK14/DRD1/ADIPOQ	9
BP	GO:0051353	positive regulation of oxidoreductase activity	6/174	54/18670	1.07154e-05	5.56183e-05	2.19949e-05	TNF/IL1B/AKT1/IFNG/POR/HIF1A	6
BP	GO:0097345	mitochondrial outer membrane permeabilization	6/174	54/18670	1.07154e-05	5.56183e-05	2.19949e-05	BCL2/BAX/TP53/CASP8/GSK3B/MAPK8	6
BP	GO:1900047	negative regulation of hemostasis	6/174	54/18670	1.07154e-05	5.56183e-05	2.19949e-05	PRKCD/NOS3/PLAT/THBD/SERPINE1/ABAT	6
BP	GO:0038128	ERBB2 signaling pathway	5/174	32/18670	1.09013e-05	5.63148e-05	2.22703e-05	PRKCA/EGFR/ERBB2/EGF/ERBB3	5
BP	GO:0042573	retinoic acid metabolic process	5/174	32/18670	1.09013e-05	5.63148e-05	2.22703e-05	CYP3A4/CYP1A1/ADH1C/ADH1B/UGT1A1	5
BP	GO:0045987	positive regulation of smooth muscle contraction	5/174	32/18670	1.09013e-05	5.63148e-05	2.22703e-05	PTGS2/CHRM3/ADRA1A/ADRA1B/ABAT	5
BP	GO:0051385	response to mineralocorticoid	5/174	32/18670	1.09013e-05	5.63148e-05	2.22703e-05	CDKN1A/CCND1/MAOB/FOS/PARP1	5
BP	GO:0009267	cellular response to starvation	9/174	149/18670	1.10043e-05	5.67321e-05	2.24353e-05	BCL2/CDKN1A/TP53/MAPK1/JUN/HSPA5/MAPK8/SIRT1/MAPK3	9
BP	GO:0001701	in utero embryonic development	14/174	373/18670	1.10081e-05	5.67321e-05	2.24353e-05	AR/TP53/CASP8/EGFR/AKT1/VEGFA/BCL2L1/MAPK1/IL10/NOS3/HIF1A/GJA1/IGF2/APOB	14
BP	GO:0045446	endothelial cell differentiation	8/174	114/18670	1.15151e-05	5.92749e-05	2.34409e-05	FASN/TNF/IL1B/VEGFA/XDH/ICAM1/MET/KDR	8
BP	GO:0072525	pyridine-containing compound biosynthetic process	9/174	150/18670	1.16141e-05	5.97139e-05	2.36145e-05	PTGS2/TP53/APP/IFNG/INSR/HIF1A/PPARA/HTR2A/STAT3	9
BP	GO:0042306	regulation of protein import into nucleus	6/174	55/18670	1.19353e-05	6.1221e-05	2.42105e-05	PTGS2/PRKCD/MAPK1/IFNG/TGFB1/MAPK14	6
BP	GO:0046456	icosanoid biosynthetic process	6/174	55/18670	1.19353e-05	6.1221e-05	2.42105e-05	PTGS1/PTGS2/IL1B/ALOX5/LTA4H/SIRT1	6
BP	GO:0060759	regulation of response to cytokine stimulus	10/174	190/18670	1.19692e-05	6.13229e-05	2.42508e-05	CASP8/TNF/IL6/PPARG/IFNG/GSTP1/HIF1A/STAT1/CHUK/ADIPOQ	10
BP	GO:0002070	epithelial cell maturation	4/174	16/18670	1.21534e-05	6.19754e-05	2.45089e-05	CDKN1A/PGR/HIF1A/GJA1	4
BP	GO:0002739	regulation of cytokine secretion involved in immune response	4/174	16/18670	1.21534e-05	6.19754e-05	2.45089e-05	TNF/IL10/MAPK14/MAPK3	4
BP	GO:0010875	positive regulation of cholesterol efflux	4/174	16/18670	1.21534e-05	6.19754e-05	2.45089e-05	NFKBIA/PON1/SIRT1/ADIPOQ	4
BP	GO:0045986	negative regulation of smooth muscle contraction	4/174	16/18670	1.21534e-05	6.19754e-05	2.45089e-05	PTGS2/ADRB2/SOD1/KCNMA1	4
BP	GO:0006096	glycolytic process	8/174	115/18670	1.22788e-05	6.24686e-05	2.47039e-05	TP53/APP/IFNG/INSR/HIF1A/PPARA/HTR2A/STAT3	8
BP	GO:1904375	regulation of protein localization to cell periphery	8/174	115/18670	1.22788e-05	6.24686e-05	2.47039e-05	AR/TNF/PRKCE/EGFR/AKT1/BCL2L1/IFNG/TGFB1	8
BP	GO:2000106	regulation of leukocyte apoptotic process	7/174	83/18670	1.23838e-05	6.29293e-05	2.48861e-05	BAX/TP53/IL10/IL2/HIF1A/PTEN/SIRT1	7
BP	GO:0033028	myeloid cell apoptotic process	5/174	33/18670	1.27515e-05	6.4572e-05	2.55357e-05	BCL2/IL6/PTEN/SIRT1/ADIPOQ	5
BP	GO:0051194	positive regulation of cofactor metabolic process	5/174	33/18670	1.27515e-05	6.4572e-05	2.55357e-05	APP/IFNG/INSR/HIF1A/HTR2A	5
BP	GO:0051204	protein insertion into mitochondrial membrane	5/174	33/18670	1.27515e-05	6.4572e-05	2.55357e-05	BCL2/BAX/TP53/CASP8/MAPK8	5
BP	GO:0016202	regulation of striated muscle tissue development	9/174	152/18670	1.29206e-05	6.52422e-05	2.58007e-05	BCL2/MAPK1/GJA1/TGFB1/PTEN/PPARA/ERBB3/MAPK14/HMGCR	9
BP	GO:0009152	purine ribonucleotide biosynthetic process	12/174	280/18670	1.29287e-05	6.52422e-05	2.58007e-05	TP53/FASN/APP/IFNG/IL4/INSR/HIF1A/TGFB1/PARP1/PPARA/HTR2A/STAT3	12
BP	GO:0060047	heart contraction	12/174	280/18670	1.29287e-05	6.52422e-05	2.58007e-05	PIK3CG/IL2/SCN5A/NOS3/ADRA1A/CHRM2/KCNH2/SOD1/GJA1/ADRA1B/ADRB1/CACNA2D1	12
BP	GO:0006757	ATP generation from ADP	8/174	116/18670	1.30847e-05	6.59531e-05	2.60819e-05	TP53/APP/IFNG/INSR/HIF1A/PPARA/HTR2A/STAT3	8
BP	GO:0046777	protein autophosphorylation	11/174	235/18670	1.32121e-05	6.65181e-05	2.63053e-05	EGFR/AKT1/VEGFA/JUN/ERBB2/INSR/CHEK2/GSK3B/KDR/MAPK3/ADIPOQ	11
BP	GO:0032615	interleukin-12 production	6/174	56/18670	1.3265e-05	6.6554e-05	2.63195e-05	PRKCD/IL10/IFNG/CD40LG/IRF1/MAPK14	6
BP	GO:0090183	regulation of kidney development	6/174	56/18670	1.3265e-05	6.6554e-05	2.63195e-05	MYC/VEGFA/MMP9/STAT1/TGFB1/ADIPOQ	6
BP	GO:1903202	negative regulation of oxidative stress-induced cell death	6/174	56/18670	1.3265e-05	6.6554e-05	2.63195e-05	AKT1/IL10/MET/HIF1A/HSPB1/SIRT1	6
BP	GO:0043154	negative regulation of cysteine-type endopeptidase activity involved in apoptotic process	7/174	84/18670	1.34045e-05	6.70995e-05	2.65352e-05	PTGS2/AKT1/VEGFA/MMP9/XIAP/POR/RAF1	7
BP	GO:0045445	myoblast differentiation	7/174	84/18670	1.34045e-05	6.70995e-05	2.65352e-05	TNF/RB1/TGFB1/CXCL10/IGFBP3/MAPK14/HMGCR	7
BP	GO:0007219	Notch signaling pathway	10/174	193/18670	1.372e-05	6.86002e-05	2.71287e-05	MYC/EGFR/AKT1/NFKBIA/APP/NOS3/EGF/STAT1/TGFB1/STAT3	10
BP	GO:0042176	regulation of protein catabolic process	14/174	381/18670	1.39647e-05	6.97437e-05	2.75809e-05	NOS2/TNF/IL1B/EGFR/AKT1/IL10/IFNG/EGF/GJA1/PTEN/CHEK2/GSK3B/ADRA2A/HMGCR	14
BP	GO:0007050	cell cycle arrest	11/174	237/18670	1.43015e-05	7.1344e-05	2.82138e-05	CDKN1A/BAX/TP53/MYC/CCND1/RB1/IFNG/CXCL8/TGFB1/CHEK2/IRF1	11
BP	GO:0033344	cholesterol efflux	6/174	57/18670	1.47119e-05	7.31401e-05	2.89241e-05	NFKBIA/EGF/PON1/SIRT1/APOB/ADIPOQ	6
BP	GO:0050819	negative regulation of coagulation	6/174	57/18670	1.47119e-05	7.31401e-05	2.89241e-05	PRKCD/NOS3/PLAT/THBD/SERPINE1/ABAT	6
BP	GO:1900408	negative regulation of cellular response to oxidative stress	6/174	57/18670	1.47119e-05	7.31401e-05	2.89241e-05	AKT1/IL10/MET/HIF1A/HSPB1/SIRT1	6
BP	GO:0034205	amyloid-beta formation	5/174	34/18670	1.48378e-05	7.33477e-05	2.90062e-05	CASP3/TNF/APP/IFNG/CHRNA7	5
BP	GO:0042533	tumor necrosis factor biosynthetic process	5/174	34/18670	1.48378e-05	7.33477e-05	2.90062e-05	IL10/APP/IFNG/IL4/HSPB1	5
BP	GO:0042534	regulation of tumor necrosis factor biosynthetic process	5/174	34/18670	1.48378e-05	7.33477e-05	2.90062e-05	IL10/APP/IFNG/IL4/HSPB1	5
BP	GO:0071868	cellular response to monoamine stimulus	5/174	34/18670	1.48378e-05	7.33477e-05	2.90062e-05	MAPK1/APP/DRD1/MAPK3/ADIPOQ	5
BP	GO:0071870	cellular response to catecholamine stimulus	5/174	34/18670	1.48378e-05	7.33477e-05	2.90062e-05	MAPK1/APP/DRD1/MAPK3/ADIPOQ	5
BP	GO:0030258	lipid modification	11/174	238/18670	1.48749e-05	7.3448e-05	2.90458e-05	PIK3CG/AKT1/PPARG/POR/CYP3A4/CYP1A1/PTEN/PPARA/MAPK14/CHRM5/ADIPOQ	11
BP	GO:1901861	regulation of muscle tissue development	9/174	155/18670	1.51145e-05	7.45468e-05	2.94804e-05	BCL2/MAPK1/GJA1/TGFB1/PTEN/PPARA/ERBB3/MAPK14/HMGCR	9
BP	GO:0015980	energy derivation by oxidation of organic compounds	12/174	285/18670	1.54242e-05	7.59883e-05	3.00504e-05	CAT/NOS2/TP53/MYC/AKT1/IFNG/IL4/INSR/HIF1A/CYP1A2/IGF2/GSK3B	12
BP	GO:0031348	negative regulation of defense response	11/174	239/18670	1.54681e-05	7.61186e-05	3.0102e-05	CYP19A1/PRKCD/IL10/RB1/PPARG/IL2/IL4/GSTP1/SOD1/PPARA/ADIPOQ	11
BP	GO:0042692	muscle cell differentiation	14/174	385/18670	1.56908e-05	7.71272e-05	3.05008e-05	BCL2/CASP3/AKT1/VEGFA/RB1/ADRA1A/TGFB1/PPARA/CXCL10/CHUK/IGF2/MAPK14/PPP3CA/SIRT1	14
BP	GO:0042866	pyruvate biosynthetic process	8/174	119/18670	1.57748e-05	7.74527e-05	3.06295e-05	TP53/APP/IFNG/INSR/HIF1A/PPARA/HTR2A/STAT3	8
BP	GO:0034767	positive regulation of ion transmembrane transport	9/174	156/18670	1.5913e-05	7.7956e-05	3.08286e-05	ADRB2/BAX/IFNG/KCNH2/CCL2/CXCL10/DRD1/HTR3A/CACNA2D1	9
BP	GO:0048634	regulation of muscle organ development	9/174	156/18670	1.5913e-05	7.7956e-05	3.08286e-05	BCL2/MAPK1/GJA1/TGFB1/PTEN/PPARA/ERBB3/MAPK14/HMGCR	9
BP	GO:0002440	production of molecular mediator of immune response	12/174	286/18670	1.5971e-05	7.80643e-05	3.08714e-05	TNF/IL1B/HMOX1/IL10/IL6/IL2/IL4/CD40LG/TGFB1/MAPK14/SIRT1/MAPK3	12
BP	GO:0044262	cellular carbohydrate metabolic process	12/174	286/18670	1.5971e-05	7.80643e-05	3.08714e-05	TP53/PRKCE/AKT1/INSR/PTEN/PPARA/IGFBP3/IGF2/GSK3B/SIRT1/STAT3/ADIPOQ	12
BP	GO:0050663	cytokine secretion	11/174	240/18670	1.60818e-05	7.85182e-05	3.10509e-05	NOS2/TNF/IL1B/IL10/IFNG/CD14/IL1A/CRP/CHUK/MAPK14/MAPK3	11
BP	GO:0071385	cellular response to glucocorticoid stimulus	6/174	58/18670	1.62836e-05	7.93258e-05	3.13703e-05	EGFR/CASP9/ICAM1/GSTP1/TGFB1/UGT1A1	6
BP	GO:1904589	regulation of protein import	6/174	58/18670	1.62836e-05	7.93258e-05	3.13703e-05	PTGS2/PRKCD/MAPK1/IFNG/TGFB1/MAPK14	6
BP	GO:0038093	Fc receptor signaling pathway	11/174	241/18670	1.67165e-05	8.13437e-05	3.21683e-05	IGHG1/PRKCE/PRKCD/MAPK1/JUN/FOS/CHUK/MAPK8/PPP3CA/MAPK10/MAPK3	11
BP	GO:0022612	gland morphogenesis	8/174	120/18670	1.67688e-05	8.15071e-05	3.22329e-05	ESR1/AR/BCL2/BAX/TNF/EGFR/PGR/TGFB1	8
BP	GO:0001892	embryonic placenta development	7/174	87/18670	1.68929e-05	8.16551e-05	3.22914e-05	CASP8/EGFR/AKT1/MAPK1/IL10/HIF1A/IGF2	7
BP	GO:0002690	positive regulation of leukocyte chemotaxis	7/174	87/18670	1.68929e-05	8.16551e-05	3.22914e-05	VEGFA/IL6/CXCL8/SERPINE1/CXCL10/MAPK14/MAPK3	7
BP	GO:0045844	positive regulation of striated muscle tissue development	7/174	87/18670	1.68929e-05	8.16551e-05	3.22914e-05	BCL2/MAPK1/GJA1/TGFB1/ERBB3/MAPK14/HMGCR	7
BP	GO:0048636	positive regulation of muscle organ development	7/174	87/18670	1.68929e-05	8.16551e-05	3.22914e-05	BCL2/MAPK1/GJA1/TGFB1/ERBB3/MAPK14/HMGCR	7
BP	GO:0051781	positive regulation of cell division	7/174	87/18670	1.68929e-05	8.16551e-05	3.22914e-05	CAT/PRKCE/IL1B/VEGFA/TGFB1/IL1A/IGF2	7
BP	GO:0007626	locomotory behavior	10/174	198/18670	1.71295e-05	8.27073e-05	3.27075e-05	DPP4/PRKCE/APP/OPRM1/SOD1/PTEN/SLC6A3/DRD1/OPRD1/ABAT	10
BP	GO:0071312	cellular response to alkaloid	5/174	35/18670	1.71808e-05	8.27715e-05	3.27329e-05	CASP3/BCL2L1/ICAM1/OPRM1/CCNA2	5
BP	GO:1902991	regulation of amyloid precursor protein catabolic process	5/174	35/18670	1.71808e-05	8.27715e-05	3.27329e-05	CASP3/TNF/APP/IFNG/CHRNA7	5
BP	GO:0034341	response to interferon-gamma	10/174	199/18670	1.78925e-05	8.61051e-05	3.40512e-05	NOS2/TP53/PRKCD/PPARG/ICAM1/IFNG/STAT1/CCL2/VCAM1/IRF1	10
BP	GO:0001885	endothelial cell development	6/174	59/18670	1.79881e-05	8.62794e-05	3.41202e-05	FASN/TNF/IL1B/VEGFA/ICAM1/MET	6
BP	GO:0033619	membrane protein proteolysis	6/174	59/18670	1.79881e-05	8.62794e-05	3.41202e-05	TNF/IL1B/IL10/IFNG/TGFB1/ADRA2A	6
BP	GO:1902883	negative regulation of response to oxidative stress	6/174	59/18670	1.79881e-05	8.62794e-05	3.41202e-05	AKT1/IL10/MET/HIF1A/HSPB1/SIRT1	6
BP	GO:0014706	striated muscle tissue development	14/174	390/18670	1.81116e-05	8.67764e-05	3.43167e-05	BCL2/VEGFA/MAPK1/RB1/ADRA1A/FOS/GJA1/TGFB1/PTEN/PPARA/ERBB3/MAPK14/PPP3CA/HMGCR	14
BP	GO:0097194	execution phase of apoptosis	7/174	88/18670	1.821e-05	8.70567e-05	3.44275e-05	BAX/CASP3/TP53/CASP8/AKT1/BCL2L1/IL6	7
BP	GO:1901863	positive regulation of muscle tissue development	7/174	88/18670	1.821e-05	8.70567e-05	3.44275e-05	BCL2/MAPK1/GJA1/TGFB1/ERBB3/MAPK14/HMGCR	7
BP	GO:0003015	heart process	12/174	290/18670	1.83309e-05	8.75385e-05	3.46181e-05	PIK3CG/IL2/SCN5A/NOS3/ADRA1A/CHRM2/KCNH2/SOD1/GJA1/ADRA1B/ADRB1/CACNA2D1	12
BP	GO:0034101	erythrocyte homeostasis	8/174	122/18670	1.89154e-05	9.01324e-05	3.56438e-05	CASP3/HMOX1/VEGFA/RB1/HIF1A/STAT1/MAPK14/STAT3	8
BP	GO:0043500	muscle adaptation	8/174	122/18670	1.89154e-05	9.01324e-05	3.56438e-05	PRKCA/IL1B/HMOX1/NOS3/ADRA1A/PARP1/PPARA/PPP3CA	8
BP	GO:0002819	regulation of adaptive immune response	9/174	160/18670	1.94768e-05	9.25041e-05	3.65818e-05	TNF/IL1B/IL10/IL6/IL2/IL4/TGFB1/IRF1/SIRT1	9
BP	GO:0032680	regulation of tumor necrosis factor production	9/174	160/18670	1.94768e-05	9.25041e-05	3.65818e-05	IL10/APP/IFNG/IL4/GSTP1/CD14/CHRNA7/HSPB1/ADIPOQ	9
BP	GO:0046661	male sex differentiation	9/174	160/18670	1.94768e-05	9.25041e-05	3.65818e-05	ESR1/AR/BCL2/BAX/CCND1/BCL2L1/ICAM1/INSR/GJA1	9
BP	GO:0030224	monocyte differentiation	5/174	36/18670	1.98021e-05	9.35399e-05	3.69914e-05	FASN/MYC/VEGFA/JUN/PPARG	5
BP	GO:0071392	cellular response to estradiol stimulus	5/174	36/18670	1.98021e-05	9.35399e-05	3.69914e-05	ESR1/EGFR/IL10/CCNA2/UGT1A1	5
BP	GO:0097242	amyloid-beta clearance	5/174	36/18670	1.98021e-05	9.35399e-05	3.69914e-05	TNF/IFNG/IL4/INSR/HMGCR	5
BP	GO:1903131	mononuclear cell differentiation	5/174	36/18670	1.98021e-05	9.35399e-05	3.69914e-05	FASN/MYC/VEGFA/JUN/PPARG	5
BP	GO:2000310	regulation of NMDA receptor activity	5/174	36/18670	1.98021e-05	9.35399e-05	3.69914e-05	APP/IFNG/OPRM1/CCL2/GRIA2	5
BP	GO:1902110	positive regulation of mitochondrial membrane permeability involved in apoptotic process	6/174	60/18670	1.98335e-05	9.35868e-05	3.701e-05	BCL2/BAX/TP53/CASP8/GSK3B/MAPK8	6
BP	GO:0002902	regulation of B cell apoptotic process	4/174	18/18670	2.01381e-05	9.46143e-05	3.74163e-05	BAX/IL10/IL2/PTEN	4
BP	GO:0044320	cellular response to leptin stimulus	4/174	18/18670	2.01381e-05	9.46143e-05	3.74163e-05	PTEN/CCNA2/SIRT1/STAT3	4
BP	GO:0051023	regulation of immunoglobulin secretion	4/174	18/18670	2.01381e-05	9.46143e-05	3.74163e-05	TNF/IL6/IL2/CD40LG	4
BP	GO:1900221	regulation of amyloid-beta clearance	4/174	18/18670	2.01381e-05	9.46143e-05	3.74163e-05	TNF/IFNG/IL4/HMGCR	4
BP	GO:0009260	ribonucleotide biosynthetic process	12/174	293/18670	2.02953e-05	9.52504e-05	3.76678e-05	TP53/FASN/APP/IFNG/IL4/INSR/HIF1A/TGFB1/PARP1/PPARA/HTR2A/STAT3	12
BP	GO:0046849	bone remodeling	7/174	90/18670	2.10995e-05	9.8918e-05	3.91182e-05	ADRB2/PRKCA/EGFR/IL6/GJA1/TGFB1/SPP1	7
BP	GO:0042180	cellular ketone metabolic process	11/174	248/18670	2.18e-05	0.00010168	4.02106e-05	PTGS2/CYP19A1/PRKCE/IL1B/NQO1/AKT1/PPARG/PPARA/SIRT1/HMGCR/ADIPOQ	11
BP	GO:0030888	regulation of B cell proliferation	6/174	61/18670	2.18286e-05	0.00010168	4.02106e-05	BCL2/CDKN1A/CASP3/IL10/IL2/IL4	6
BP	GO:0045123	cellular extravasation	6/174	61/18670	2.18286e-05	0.00010168	4.02106e-05	PIK3CG/TNF/ICAM1/CCL2/SELE/VCAM1	6
BP	GO:0071384	cellular response to corticosteroid stimulus	6/174	61/18670	2.18286e-05	0.00010168	4.02106e-05	EGFR/CASP9/ICAM1/GSTP1/TGFB1/UGT1A1	6
BP	GO:0090303	positive regulation of wound healing	6/174	61/18670	2.18286e-05	0.00010168	4.02106e-05	PRKCE/F3/DUOX2/THBD/SERPINE1/ADRA2A	6
BP	GO:2001244	positive regulation of intrinsic apoptotic signaling pathway	6/174	61/18670	2.18286e-05	0.00010168	4.02106e-05	BCL2/BAX/TP53/BCL2L1/SOD1/SIRT1	6
BP	GO:0031214	biomineral tissue development	9/174	163/18670	2.2576e-05	0.000104623	4.13745e-05	PTGS2/ADRB2/NOS3/HIF1A/GJA1/TGFB1/COL1A1/PPARA/SPP1	9
BP	GO:0032640	tumor necrosis factor production	9/174	163/18670	2.2576e-05	0.000104623	4.13745e-05	IL10/APP/IFNG/IL4/GSTP1/CD14/CHRNA7/HSPB1/ADIPOQ	9
BP	GO:0097479	synaptic vesicle localization	9/174	163/18670	2.2576e-05	0.000104623	4.13745e-05	SLC2A4/ADRA1A/CHRM2/PRKCB/PTEN/GSK3B/HTR2A/DRD1/MAP2	9
BP	GO:1903555	regulation of tumor necrosis factor superfamily cytokine production	9/174	163/18670	2.2576e-05	0.000104623	4.13745e-05	IL10/APP/IFNG/IL4/GSTP1/CD14/CHRNA7/HSPB1/ADIPOQ	9
BP	GO:0019318	hexose metabolic process	11/174	249/18670	2.26257e-05	0.000104623	4.13745e-05	TP53/TNF/AKT1/INSR/PPARA/IGFBP3/IGF2/MAPK14/GSK3B/SIRT1/ADIPOQ	11
BP	GO:1901992	positive regulation of mitotic cell cycle phase transition	7/174	91/18670	2.26801e-05	0.000104623	4.13745e-05	EGFR/AKT1/CCND1/RB1/APP/CYP1A1/TGFB1	7
BP	GO:0001662	behavioral fear response	5/174	37/18670	2.27244e-05	0.000104623	4.13745e-05	DPP4/BCL2/GJA1/DRD1/GABRA5	5
BP	GO:0033280	response to vitamin D	5/174	37/18670	2.27244e-05	0.000104623	4.13745e-05	PTGS2/TYR/TGFB1/CXCL10/SPP1	5
BP	GO:0034405	response to fluid shear stress	5/174	37/18670	2.27244e-05	0.000104623	4.13745e-05	PTGS2/AKT1/NOS3/GJA1/TGFB1	5
BP	GO:0038083	peptidyl-tyrosine autophosphorylation	5/174	37/18670	2.27244e-05	0.000104623	4.13745e-05	EGFR/VEGFA/INSR/KDR/MAPK3	5
BP	GO:0045923	positive regulation of fatty acid metabolic process	5/174	37/18670	2.27244e-05	0.000104623	4.13745e-05	PTGS2/IL1B/PPARG/PPARA/ADIPOQ	5
BP	GO:0046031	ADP metabolic process	8/174	126/18670	2.39059e-05	0.000109947	4.34798e-05	TP53/APP/IFNG/INSR/HIF1A/PPARA/HTR2A/STAT3	8
BP	GO:0010676	positive regulation of cellular carbohydrate metabolic process	6/174	62/18670	2.39822e-05	0.00010995	4.34809e-05	PRKCE/AKT1/INSR/PPARA/IGF2/SIRT1	6
BP	GO:0070265	necrotic cell death	6/174	62/18670	2.39822e-05	0.00010995	4.34809e-05	BAX/TP53/CASP8/FASLG/TNF/CD14	6
BP	GO:1902686	mitochondrial outer membrane permeabilization involved in programmed cell death	6/174	62/18670	2.39822e-05	0.00010995	4.34809e-05	BCL2/BAX/TP53/CASP8/GSK3B/MAPK8	6
BP	GO:2000117	negative regulation of cysteine-type endopeptidase activity	7/174	92/18670	2.4357e-05	0.000111441	4.40705e-05	PTGS2/AKT1/VEGFA/MMP9/XIAP/POR/RAF1	7
BP	GO:0008016	regulation of heart contraction	11/174	251/18670	2.43585e-05	0.000111441	4.40705e-05	PIK3CG/IL2/SCN5A/NOS3/ADRA1A/CHRM2/KCNH2/GJA1/ADRA1B/ADRB1/CACNA2D1	11
BP	GO:0071695	anatomical structure maturation	9/174	165/18670	2.4867e-05	0.000113648	4.49433e-05	PDE3A/BCL2/CDKN1A/MMP2/RB1/APP/PGR/HIF1A/GJA1	9
BP	GO:0006733	oxidoreduction coenzyme metabolic process	10/174	207/18670	2.51211e-05	0.000114689	4.5355e-05	PTGS2/TP53/APP/IFNG/INSR/HIF1A/PPARA/HTR2A/STAT3/HMGCR	10
BP	GO:0035270	endocrine system development	8/174	127/18670	2.53128e-05	0.000115129	4.5529e-05	AKT1/MAPK1/IL6/INSR/RAF1/GSK3B/SLC6A3/MAPK3	8
BP	GO:0010544	negative regulation of platelet activation	4/174	19/18670	2.53231e-05	0.000115129	4.5529e-05	PRKCD/NOS3/THBD/ABAT	4
BP	GO:0030949	positive regulation of vascular endothelial growth factor receptor signaling pathway	4/174	19/18670	2.53231e-05	0.000115129	4.5529e-05	IL1B/VEGFA/HIF1A/PRKCB	4
BP	GO:1902176	negative regulation of oxidative stress-induced intrinsic apoptotic signaling pathway	4/174	19/18670	2.53231e-05	0.000115129	4.5529e-05	AKT1/HIF1A/HSPB1/SIRT1	4
BP	GO:0046390	ribose phosphate biosynthetic process	12/174	300/18670	2.56078e-05	0.000116302	4.5993e-05	TP53/FASN/APP/IFNG/IL4/INSR/HIF1A/TGFB1/PARP1/PPARA/HTR2A/STAT3	12
BP	GO:0002209	behavioral defense response	5/174	38/18670	2.59712e-05	0.000117341	4.64039e-05	DPP4/BCL2/GJA1/DRD1/GABRA5	5
BP	GO:0032094	response to food	5/174	38/18670	2.59712e-05	0.000117341	4.64039e-05	AKT1/OPRM1/CYP1A1/MPO/PPARA	5
BP	GO:0032350	regulation of hormone metabolic process	5/174	38/18670	2.59712e-05	0.000117341	4.64039e-05	TNF/IL1B/IFNG/POR/HIF1A	5
BP	GO:0071867	response to monoamine	5/174	38/18670	2.59712e-05	0.000117341	4.64039e-05	MAPK1/APP/DRD1/MAPK3/ADIPOQ	5
BP	GO:0071869	response to catecholamine	5/174	38/18670	2.59712e-05	0.000117341	4.64039e-05	MAPK1/APP/DRD1/MAPK3/ADIPOQ	5
BP	GO:0035249	synaptic transmission, glutamatergic	7/174	93/18670	2.61349e-05	0.000117959	4.66481e-05	PTGS2/TNF/EGFR/CCL2/HTR2A/DRD1/GRIA2	7
BP	GO:2000027	regulation of animal organ morphogenesis	11/174	253/18670	2.62049e-05	0.000118153	4.67248e-05	ESR1/AR/BCL2/BAX/TNF/MYC/VEGFA/POR/STAT1/TGFB1/RUNX2	11
BP	GO:0032371	regulation of sterol transport	6/174	63/18670	2.63035e-05	0.00011823	4.67555e-05	NFKBIA/PPARG/EGF/PON1/SIRT1/ADIPOQ	6
BP	GO:0032374	regulation of cholesterol transport	6/174	63/18670	2.63035e-05	0.00011823	4.67555e-05	NFKBIA/PPARG/EGF/PON1/SIRT1/ADIPOQ	6
BP	GO:0042982	amyloid precursor protein metabolic process	6/174	63/18670	2.63035e-05	0.00011823	4.67555e-05	CASP3/TNF/APP/IFNG/ACHE/CHRNA7	6
BP	GO:0051701	interaction with host	10/174	209/18670	2.72772e-05	0.000122481	4.84363e-05	DPP4/CASP8/EGFR/BCL2L1/ICAM1/INSR/MET/CXCL8/TGFB1/HTR2A	10
BP	GO:0071482	cellular response to light stimulus	8/174	129/18670	2.83353e-05	0.00012697	5.02118e-05	PTGS2/CDKN1A/BAX/TP53/MYC/CASP9/PARP1/SIRT1	8
BP	GO:1903038	negative regulation of leukocyte cell-cell adhesion	8/174	129/18670	2.83353e-05	0.00012697	5.02118e-05	CASP3/AKT1/IL10/ERBB2/IL2/TGFB1/PPARA/IRF1	8
BP	GO:0050707	regulation of cytokine secretion	10/174	210/18670	2.84135e-05	0.00012719	5.02986e-05	TNF/IL1B/IL10/IFNG/CD14/IL1A/CRP/CHUK/MAPK14/MAPK3	10
BP	GO:0051302	regulation of cell division	9/174	168/18670	2.86723e-05	0.000128085	5.06528e-05	CAT/PRKCE/MYC/IL1B/VEGFA/BCL2L1/TGFB1/IL1A/IGF2	9
BP	GO:0071706	tumor necrosis factor superfamily cytokine production	9/174	168/18670	2.86723e-05	0.000128085	5.06528e-05	IL10/APP/IFNG/IL4/GSTP1/CD14/CHRNA7/HSPB1/ADIPOQ	9
BP	GO:0035794	positive regulation of mitochondrial membrane permeability	6/174	64/18670	2.88022e-05	0.000128271	5.07263e-05	BCL2/BAX/TP53/CASP8/GSK3B/MAPK8	6
BP	GO:1900449	regulation of glutamate receptor signaling pathway	6/174	64/18670	2.88022e-05	0.000128271	5.07263e-05	ADRB2/APP/IFNG/OPRM1/CCL2/GRIA2	6
BP	GO:2000378	negative regulation of reactive oxygen species metabolic process	6/174	64/18670	2.88022e-05	0.000128271	5.07263e-05	BCL2/TP53/IL10/MMP3/HIF1A/STAT3	6
BP	GO:0010661	positive regulation of muscle cell apoptotic process	5/174	39/18670	2.9567e-05	0.000131142	5.18614e-05	TP53/PPARG/IFNG/PTEN/HMGCR	5
BP	GO:0010874	regulation of cholesterol efflux	5/174	39/18670	2.9567e-05	0.000131142	5.18614e-05	NFKBIA/EGF/PON1/SIRT1/ADIPOQ	5
BP	GO:0042417	dopamine metabolic process	5/174	39/18670	2.9567e-05	0.000131142	5.18614e-05	MAOB/SLC6A3/MAOA/DRD1/ABAT	5
BP	GO:0060969	negative regulation of gene silencing	5/174	39/18670	2.9567e-05	0.000131142	5.18614e-05	ESR1/TP53/PPARG/TGFB1/PPP3CA	5
BP	GO:0002702	positive regulation of production of molecular mediator of immune response	7/174	95/18670	3.00119e-05	0.00013271	5.24816e-05	IL1B/IL6/IL2/IL4/TGFB1/MAPK14/MAPK3	7
BP	GO:0042102	positive regulation of T cell proliferation	7/174	95/18670	3.00119e-05	0.00013271	5.24816e-05	IL1B/IL6/IL2/IL4/CD40LG/VCAM1/IGF2	7
BP	GO:0042116	macrophage activation	7/174	95/18670	3.00119e-05	0.00013271	5.24816e-05	TNF/PRKCE/IL10/JUN/IL6/APP/IFNG	7
BP	GO:0002374	cytokine secretion involved in immune response	4/174	20/18670	3.14241e-05	0.000138393	5.47291e-05	TNF/IL10/MAPK14/MAPK3	4
BP	GO:0042053	regulation of dopamine metabolic process	4/174	20/18670	3.14241e-05	0.000138393	5.47291e-05	MAOB/SLC6A3/DRD1/ABAT	4
BP	GO:0042069	regulation of catecholamine metabolic process	4/174	20/18670	3.14241e-05	0.000138393	5.47291e-05	MAOB/SLC6A3/DRD1/ABAT	4
BP	GO:0097709	connective tissue replacement	4/174	20/18670	3.14241e-05	0.000138393	5.47291e-05	HIF1A/TGFB1/IL1A/PPP3CA	4
BP	GO:0043433	negative regulation of DNA-binding transcription factor activity	9/174	170/18670	3.14746e-05	0.000138475	5.47616e-05	ESR1/CAT/HMOX1/IL10/RB1/NFKBIA/CYP1B1/CHUK/SIRT1	9
BP	GO:0010660	regulation of muscle cell apoptotic process	7/174	96/18670	3.21209e-05	0.000141034	5.57736e-05	TP53/HMOX1/PPARG/IFNG/PTEN/SIRT1/HMGCR	7
BP	GO:0019217	regulation of fatty acid metabolic process	7/174	96/18670	3.21209e-05	0.000141034	5.57736e-05	PTGS2/IL1B/AKT1/PPARG/PPARA/SIRT1/ADIPOQ	7
BP	GO:0051346	negative regulation of hydrolase activity	15/174	466/18670	3.22196e-05	0.000141325	5.58887e-05	PTGS2/TP53/TNF/AKT1/VEGFA/MMP9/APP/XIAP/NOS3/POR/RAF1/SERPINE1/GSK3B/MAP2/SIRT1	15
BP	GO:0007254	JNK cascade	10/174	214/18670	3.33738e-05	0.000145948	5.77166e-05	TNF/IL1B/EGFR/AKT1/APP/GSTP1/CD40LG/NCF1/MAPK8/MAPK10	10
BP	GO:0015893	drug transport	10/174	214/18670	3.33738e-05	0.000145948	5.77166e-05	MYC/GJA1/NR1I2/SLC6A2/SLC6A3/HTR2A/DRD1/CHRM5/ABCC1/ABAT	10
BP	GO:2001020	regulation of response to DNA damage stimulus	10/174	214/18670	3.33738e-05	0.000145948	5.77166e-05	BCL2/TP53/MYC/PRKCD/EGFR/BCL2L1/CASP9/PARP1/CHEK2/SIRT1	10
BP	GO:0007618	mating	5/174	40/18670	3.35374e-05	0.000146516	5.79415e-05	APP/PTEN/DRD1/SLC6A4/ABAT	5
BP	GO:0120162	positive regulation of cold-induced thermogenesis	7/174	97/18670	3.43502e-05	0.000149561	5.91457e-05	ADRB2/VEGFA/IL4/ACHE/GJA1/ADRB1/ADIPOQ	7
BP	GO:0051926	negative regulation of calcium ion transport	6/174	66/18670	3.43717e-05	0.000149561	5.91457e-05	PTGS2/BCL2/ICAM1/NOS3/TGFB1/ADRA2A	6
BP	GO:1902108	regulation of mitochondrial membrane permeability involved in apoptotic process	6/174	66/18670	3.43717e-05	0.000149561	5.91457e-05	BCL2/BAX/TP53/CASP8/GSK3B/MAPK8	6
BP	GO:1905710	positive regulation of membrane permeability	6/174	66/18670	3.43717e-05	0.000149561	5.91457e-05	BCL2/BAX/TP53/CASP8/GSK3B/MAPK8	6
BP	GO:0002460	adaptive immune response based on somatic recombination of immune receptors built from immunoglobulin superfamily domains	13/174	361/18670	3.51929e-05	0.000152982	6.04984e-05	IGHG1/TNF/IL1B/PRKCD/IL10/IL6/ICAM1/IL2/IL4/CD40LG/TGFB1/CRP/STAT3	13
BP	GO:0002699	positive regulation of immune effector process	10/174	216/18670	3.61201e-05	0.000156856	6.20306e-05	TNF/IL1B/HMOX1/IL6/IL2/IFNG/IL4/TGFB1/MAPK14/MAPK3	10
BP	GO:0001654	eye development	13/174	362/18670	3.62113e-05	0.000157096	6.21253e-05	BCL2/BAX/FASLG/EGFR/VEGFA/JUN/ACHE/HIF1A/GJA1/CYP1A1/TGFB1/CYP1B1/STAT3	13
BP	GO:0006165	nucleoside diphosphate phosphorylation	8/174	134/18670	3.7239e-05	0.000161234	6.37616e-05	TP53/APP/IFNG/INSR/HIF1A/PPARA/HTR2A/STAT3	8
BP	GO:0007006	mitochondrial membrane organization	8/174	134/18670	3.7239e-05	0.000161234	6.37616e-05	BCL2/BAX/TP53/CASP8/BCL2L1/GSK3B/MAPK8/STAT3	8
BP	GO:0061028	establishment of endothelial barrier	5/174	41/18670	3.7909e-05	0.000163972	6.48444e-05	FASN/TNF/IL1B/VEGFA/ICAM1	5
BP	GO:0010893	positive regulation of steroid biosynthetic process	4/174	21/18670	3.85364e-05	0.000166191	6.5722e-05	TNF/IL1B/IFNG/POR	4
BP	GO:0030728	ovulation	4/174	21/18670	3.85364e-05	0.000166191	6.5722e-05	PTGS2/PGR/NOS3/SIRT1	4
BP	GO:0051412	response to corticosterone	4/174	21/18670	3.85364e-05	0.000166191	6.5722e-05	CDKN1A/CCND1/MAOB/FOS	4
BP	GO:0031330	negative regulation of cellular catabolic process	11/174	264/18670	3.86808e-05	0.000166649	6.59031e-05	PIK3CG/BCL2/TP53/HMOX1/AKT1/IL10/MET/ADRA1A/PPARA/MAPK14/STAT3	11
BP	GO:0070301	cellular response to hydrogen peroxide	7/174	99/18670	3.91911e-05	0.000168514	6.66408e-05	PRKCD/NQO1/IL10/IL6/MET/CYP1B1/SIRT1	7
BP	GO:1901570	fatty acid derivative biosynthetic process	7/174	99/18670	3.91911e-05	0.000168514	6.66408e-05	PTGS1/PTGS2/FASN/IL1B/ALOX5/LTA4H/SIRT1	7
BP	GO:0150063	visual system development	13/174	366/18670	4.05473e-05	0.000174174	6.8879e-05	BCL2/BAX/FASLG/EGFR/VEGFA/JUN/ACHE/HIF1A/GJA1/CYP1A1/TGFB1/CYP1B1/STAT3	13
BP	GO:0050918	positive chemotaxis	6/174	68/18670	4.07743e-05	0.000174804	6.91282e-05	VEGFA/MET/F3/CXCL8/CXCL10/KDR	6
BP	GO:0071230	cellular response to amino acid stimulus	6/174	68/18670	4.07743e-05	0.000174804	6.91282e-05	TNF/EGFR/BCL2L1/MMP2/COL1A1/COL3A1	6
BP	GO:0070588	calcium ion transmembrane transport	12/174	315/18670	4.1211e-05	0.000176503	6.98e-05	PIK3CG/BAX/FASLG/PRKCE/OPRM1/CHRNA7/TGFB1/CXCL10/ADRA2A/HTR2A/DRD1/CACNA2D1	12
BP	GO:0046939	nucleotide phosphorylation	8/174	136/18670	4.14015e-05	0.000177145	7.00539e-05	TP53/APP/IFNG/INSR/HIF1A/PPARA/HTR2A/STAT3	8
BP	GO:0010657	muscle cell apoptotic process	7/174	100/18670	4.18137e-05	0.000178558	7.06127e-05	TP53/HMOX1/PPARG/IFNG/PTEN/SIRT1/HMGCR	7
BP	GO:0055024	regulation of cardiac muscle tissue development	7/174	100/18670	4.18137e-05	0.000178558	7.06127e-05	MAPK1/GJA1/TGFB1/PTEN/PPARA/ERBB3/MAPK14	7
BP	GO:0006509	membrane protein ectodomain proteolysis	5/174	42/18670	4.27093e-05	0.000182026	7.19841e-05	TNF/IL1B/IL10/IFNG/ADRA2A	5
BP	GO:0010907	positive regulation of glucose metabolic process	5/174	42/18670	4.27093e-05	0.000182026	7.19841e-05	AKT1/INSR/PPARA/IGF2/SIRT1	5
BP	GO:0009135	purine nucleoside diphosphate metabolic process	8/174	138/18670	4.59455e-05	0.000195246	7.72121e-05	TP53/APP/IFNG/INSR/HIF1A/PPARA/HTR2A/STAT3	8
BP	GO:0009179	purine ribonucleoside diphosphate metabolic process	8/174	138/18670	4.59455e-05	0.000195246	7.72121e-05	TP53/APP/IFNG/INSR/HIF1A/PPARA/HTR2A/STAT3	8
BP	GO:0009308	amine metabolic process	8/174	138/18670	4.59455e-05	0.000195246	7.72121e-05	NQO1/MAOB/CYP1A1/VCAM1/SLC6A3/MAOA/DRD1/ABAT	8
BP	GO:0048880	sensory system development	13/174	371/18670	4.65996e-05	0.000197545	7.81215e-05	BCL2/BAX/FASLG/EGFR/VEGFA/JUN/ACHE/HIF1A/GJA1/CYP1A1/TGFB1/CYP1B1/STAT3	13
BP	GO:0048305	immunoglobulin secretion	4/174	22/18670	4.67585e-05	0.000197545	7.81215e-05	TNF/IL6/IL2/CD40LG	4
BP	GO:0051195	negative regulation of cofactor metabolic process	4/174	22/18670	4.67585e-05	0.000197545	7.81215e-05	TP53/MMP3/PPARA/STAT3	4
BP	GO:0071379	cellular response to prostaglandin stimulus	4/174	22/18670	4.67585e-05	0.000197545	7.81215e-05	PRKCE/AKT1/PPARG/APOB	4
BP	GO:0090312	positive regulation of protein deacetylation	4/174	22/18670	4.67585e-05	0.000197545	7.81215e-05	TP53/VEGFA/IFNG/TGFB1	4
BP	GO:1901522	positive regulation of transcription from RNA polymerase II promoter involved in cellular response to chemical stimulus	4/174	22/18670	4.67585e-05	0.000197545	7.81215e-05	TP53/VEGFA/HIF1A/RUNX2	4
BP	GO:0045927	positive regulation of growth	11/174	270/18670	4.74309e-05	0.000200192	7.91683e-05	BCL2/EGFR/AKT1/VEGFA/MAPK1/ERBB2/IL2/INSR/IGF2/MAPK14/SLC6A3	11
BP	GO:0000079	regulation of cyclin-dependent protein serine/threonine kinase activity	7/174	102/18670	4.74916e-05	0.000200255	7.9193e-05	CDKN1A/CASP3/EGFR/AKT1/CCND1/PTEN/CCNA2	7
BP	GO:0006775	fat-soluble vitamin metabolic process	5/174	43/18670	4.79666e-05	0.000201284	7.96002e-05	TNF/IL1B/IFNG/CYP3A4/CYP1A1	5
BP	GO:0010863	positive regulation of phospholipase C activity	5/174	43/18670	4.79666e-05	0.000201284	7.96002e-05	ESR1/EGFR/ADRA1A/SELE/HTR2A	5
BP	GO:0031279	regulation of cyclase activity	5/174	43/18670	4.79666e-05	0.000201284	7.96002e-05	NOS2/NOS3/MAPK14/MAPK8/MAPK3	5
BP	GO:0032459	regulation of protein oligomerization	5/174	43/18670	4.79666e-05	0.000201284	7.96002e-05	BAX/TP53/MMP1/MMP3/OPRD1	5
BP	GO:0071364	cellular response to epidermal growth factor stimulus	5/174	43/18670	4.79666e-05	0.000201284	7.96002e-05	EGFR/AKT1/ERBB2/GSTP1/COL1A1	5
BP	GO:0050766	positive regulation of phagocytosis	6/174	70/18670	4.80992e-05	0.000201453	7.96667e-05	TNF/IL1B/PPARG/IFNG/SOD1/CCL2	6
BP	GO:0051966	regulation of synaptic transmission, glutamatergic	6/174	70/18670	4.80992e-05	0.000201453	7.96667e-05	PTGS2/TNF/EGFR/CCL2/HTR2A/DRD1	6
BP	GO:0034766	negative regulation of ion transmembrane transport	7/174	103/18670	5.05589e-05	0.000211552	8.36604e-05	PRKCE/AKT1/MMP9/KCNH2/TGFB1/PTEN/ADRA2A	7
BP	GO:0009185	ribonucleoside diphosphate metabolic process	8/174	140/18670	5.0898e-05	0.000212563	8.40603e-05	TP53/APP/IFNG/INSR/HIF1A/PPARA/HTR2A/STAT3	8
BP	GO:0097553	calcium ion transmembrane import into cytosol	8/174	140/18670	5.0898e-05	0.000212563	8.40603e-05	BAX/FASLG/PRKCE/TGFB1/CXCL10/HTR2A/DRD1/CACNA2D1	8
BP	GO:0010565	regulation of cellular ketone metabolic process	9/174	181/18670	5.13932e-05	0.000214425	8.47969e-05	PTGS2/PRKCE/IL1B/NQO1/AKT1/PPARG/PPARA/SIRT1/ADIPOQ	9
BP	GO:0042531	positive regulation of tyrosine phosphorylation of STAT protein	6/174	71/18670	5.21369e-05	0.00021732	8.59417e-05	TNF/IL6/IL2/IFNG/IL4/STAT3	6
BP	GO:0008286	insulin receptor signaling pathway	8/174	141/18670	5.35364e-05	0.000222815	8.81146e-05	IL1B/PRKCD/AKT1/INSR/PRKCB/IGF2/GSK3B/SIRT1	8
BP	GO:0009166	nucleotide catabolic process	9/174	182/18670	5.36398e-05	0.000222815	8.81146e-05	TP53/XDH/APP/IFNG/INSR/HIF1A/PPARA/HTR2A/STAT3	9
BP	GO:0042987	amyloid precursor protein catabolic process	5/174	44/18670	5.37107e-05	0.000222815	8.81146e-05	CASP3/TNF/APP/IFNG/CHRNA7	5
BP	GO:0070266	necroptotic process	5/174	44/18670	5.37107e-05	0.000222815	8.81146e-05	TP53/CASP8/FASLG/TNF/CD14	5
BP	GO:0090311	regulation of protein deacetylation	5/174	44/18670	5.37107e-05	0.000222815	8.81146e-05	TP53/VEGFA/IFNG/TGFB1/MAPK8	5
BP	GO:0038061	NIK/NF-kappaB signaling	9/174	183/18670	5.59687e-05	0.000231961	9.17317e-05	TNF/IL1B/EGFR/AKT1/NFKBIA/APP/NR3C2/CD14/CHUK	9
BP	GO:0032373	positive regulation of sterol transport	4/174	23/18670	5.61919e-05	0.000232224	9.18357e-05	NFKBIA/PON1/SIRT1/ADIPOQ	4
BP	GO:0032376	positive regulation of cholesterol transport	4/174	23/18670	5.61919e-05	0.000232224	9.18357e-05	NFKBIA/PON1/SIRT1/ADIPOQ	4
BP	GO:2000637	positive regulation of gene silencing by miRNA	4/174	23/18670	5.61919e-05	0.000232224	9.18357e-05	TP53/EGFR/TGFB1/STAT3	4
BP	GO:0002821	positive regulation of adaptive immune response	7/174	105/18670	5.71811e-05	0.000236089	9.3364e-05	TNF/IL1B/IL6/IL2/IL4/TGFB1/SIRT1	7
BP	GO:0050864	regulation of B cell activation	9/174	184/18670	5.83823e-05	0.00024082	9.5235e-05	BCL2/CDKN1A/CASP3/IGHG1/IL10/IL6/IL2/IL4/TGFB1	9
BP	GO:0031056	regulation of histone modification	8/174	143/18670	5.91558e-05	0.00024332	9.62236e-05	TP53/IL1B/VEGFA/TGFB1/IGF2/MAPK8/SIRT1/MAPK3	8
BP	GO:0106106	cold-induced thermogenesis	8/174	143/18670	5.91558e-05	0.00024332	9.62236e-05	ADRB2/VEGFA/RB1/IL4/ACHE/GJA1/ADRB1/ADIPOQ	8
BP	GO:0120161	regulation of cold-induced thermogenesis	8/174	143/18670	5.91558e-05	0.00024332	9.62236e-05	ADRB2/VEGFA/RB1/IL4/ACHE/GJA1/ADRB1/ADIPOQ	8
BP	GO:0042771	intrinsic apoptotic signaling pathway in response to DNA damage by p53 class mediator	5/174	45/18670	5.99717e-05	0.000246212	9.73671e-05	BCL2/CDKN1A/TP53/CHEK2/SIRT1	5
BP	GO:1900274	regulation of phospholipase C activity	5/174	45/18670	5.99717e-05	0.000246212	9.73671e-05	ESR1/EGFR/ADRA1A/SELE/HTR2A	5
BP	GO:1901989	positive regulation of cell cycle phase transition	7/174	106/18670	6.0749e-05	0.000248934	9.84437e-05	EGFR/AKT1/CCND1/RB1/APP/CYP1A1/TGFB1	7
BP	GO:1904029	regulation of cyclin-dependent protein kinase activity	7/174	106/18670	6.0749e-05	0.000248934	9.84437e-05	CDKN1A/CASP3/EGFR/AKT1/CCND1/PTEN/CCNA2	7
BP	GO:0030534	adult behavior	8/174	144/18670	6.21445e-05	0.000253936	0.000100422	APP/OPRM1/PTEN/PPARA/HTR2A/DRD1/OPRD1/ABAT	8
BP	GO:0071322	cellular response to carbohydrate stimulus	8/174	144/18670	6.21445e-05	0.000253936	0.000100422	PRKCE/ICAM1/RAF1/HIF1A/PRKCB/PPP3CA/ADRA2A/HMGCR	8
BP	GO:1904064	positive regulation of cation transmembrane transport	8/174	144/18670	6.21445e-05	0.000253936	0.000100422	ADRB2/BAX/IFNG/KCNH2/CCL2/CXCL10/DRD1/CACNA2D1	8
BP	GO:0043502	regulation of muscle adaptation	7/174	107/18670	6.44969e-05	0.000263302	0.000104126	PRKCA/SCN5A/NOS3/ADRA1A/PARP1/PPARA/PPP3CA	7
BP	GO:0099601	regulation of neurotransmitter receptor activity	6/174	74/18670	6.59017e-05	0.000268534	0.000106195	ADRB2/APP/IFNG/OPRM1/CCL2/GRIA2	6
BP	GO:1903036	positive regulation of response to wounding	6/174	74/18670	6.59017e-05	0.000268534	0.000106195	PRKCE/F3/DUOX2/THBD/SERPINE1/ADRA2A	6
BP	GO:0006984	ER-nucleus signaling pathway	5/174	46/18670	6.67813e-05	0.000270245	0.000106872	TP53/HSPA5/CCL2/CXCL8/GSK3B	5
BP	GO:0035196	production of miRNAs involved in gene silencing by miRNA	5/174	46/18670	6.67813e-05	0.000270245	0.000106872	ESR1/TP53/EGFR/TGFB1/PPP3CA	5
BP	GO:0060443	mammary gland morphogenesis	5/174	46/18670	6.67813e-05	0.000270245	0.000106872	ESR1/AR/BAX/PGR/TGFB1	5
BP	GO:1904036	negative regulation of epithelial cell apoptotic process	5/174	46/18670	6.67813e-05	0.000270245	0.000106872	HMOX1/ICAM1/IL4/SERPINE1/KDR	5
BP	GO:0001783	B cell apoptotic process	4/174	24/18670	6.69415e-05	0.000270245	0.000106872	BAX/IL10/IL2/PTEN	4
BP	GO:0009110	vitamin biosynthetic process	4/174	24/18670	6.69415e-05	0.000270245	0.000106872	TNF/IL1B/IFNG/CYP3A4	4
BP	GO:0050996	positive regulation of lipid catabolic process	4/174	24/18670	6.69415e-05	0.000270245	0.000106872	PRKCE/IL1B/PRKCD/PPARA	4
BP	GO:0060148	positive regulation of posttranscriptional gene silencing	4/174	24/18670	6.69415e-05	0.000270245	0.000106872	TP53/EGFR/TGFB1/STAT3	4
BP	GO:0071677	positive regulation of mononuclear cell migration	4/174	24/18670	6.69415e-05	0.000270245	0.000106872	TNF/TGFB1/SERPINE1/CXCL10	4
BP	GO:2001026	regulation of endothelial cell chemotaxis	4/174	24/18670	6.69415e-05	0.000270245	0.000106872	VEGFA/MET/HSPB1/KDR	4
BP	GO:0002224	toll-like receptor signaling pathway	8/174	146/18670	6.84995e-05	0.000276279	0.000109258	ESR1/CASP8/PRKCE/NFKBIA/CD14/CHUK/IRF1/APOB	8
BP	GO:1901292	nucleoside phosphate catabolic process	9/174	188/18670	6.8934e-05	0.000277775	0.000109849	TP53/XDH/APP/IFNG/INSR/HIF1A/PPARA/HTR2A/STAT3	9
BP	GO:0006695	cholesterol biosynthetic process	6/174	75/18670	7.10843e-05	0.000286175	0.000113171	FASN/POR/SOD1/APOB/HMGCR/CES1	6
BP	GO:0019362	pyridine nucleotide metabolic process	9/174	189/18670	7.18092e-05	0.00028856	0.000114114	PTGS2/TP53/APP/IFNG/INSR/HIF1A/PPARA/HTR2A/STAT3	9
BP	GO:0046496	nicotinamide nucleotide metabolic process	9/174	189/18670	7.18092e-05	0.00028856	0.000114114	PTGS2/TP53/APP/IFNG/INSR/HIF1A/PPARA/HTR2A/STAT3	9
BP	GO:1901990	regulation of mitotic cell cycle phase transition	14/174	444/18670	7.41568e-05	0.000296144	0.000117113	BCL2/CDKN1A/BAX/TP53/EGFR/AKT1/CCND1/RB1/APP/CYP1A1/CCL2/TGFB1/PTEN/CHEK2	14
BP	GO:0002204	somatic recombination of immunoglobulin genes involved in immune response	5/174	47/18670	7.41717e-05	0.000296144	0.000117113	IL10/IL2/IL4/CD40LG/TGFB1	5
BP	GO:0002208	somatic diversification of immunoglobulins involved in immune response	5/174	47/18670	7.41717e-05	0.000296144	0.000117113	IL10/IL2/IL4/CD40LG/TGFB1	5
BP	GO:0030574	collagen catabolic process	5/174	47/18670	7.41717e-05	0.000296144	0.000117113	MMP2/MMP9/MMP1/MMP3/CTSD	5
BP	GO:0045190	isotype switching	5/174	47/18670	7.41717e-05	0.000296144	0.000117113	IL10/IL2/IL4/CD40LG/TGFB1	5
BP	GO:0050435	amyloid-beta metabolic process	5/174	47/18670	7.41717e-05	0.000296144	0.000117113	CASP3/TNF/APP/IFNG/CHRNA7	5
BP	GO:0070231	T cell apoptotic process	5/174	47/18670	7.41717e-05	0.000296144	0.000117113	BAX/TP53/FASLG/AKT1/HIF1A	5
BP	GO:0051592	response to calcium ion	8/174	148/18670	7.53856e-05	0.000300715	0.000118921	EGFR/CCND1/JUN/SCN5A/FOS/HSPA5/PPP3CA/KCNMA1	8
BP	GO:0001937	negative regulation of endothelial cell proliferation	6/174	76/18670	7.65869e-05	0.000304949	0.000120595	TNF/XDH/PPARG/STAT1/GJA1/CCL2	6
BP	GO:1902653	secondary alcohol biosynthetic process	6/174	76/18670	7.65869e-05	0.000304949	0.000120595	FASN/POR/SOD1/APOB/HMGCR/CES1	6
BP	GO:0034976	response to endoplasmic reticulum stress	11/174	285/18670	7.70907e-05	0.000306675	0.000121278	BCL2/BAX/TP53/CCND1/BCL2L1/JUN/HSPA5/CCL2/CXCL8/GSK3B/SIRT1	11
BP	GO:0002719	negative regulation of cytokine production involved in immune response	4/174	25/18670	7.91147e-05	0.000313297	0.000123897	TNF/HMOX1/IL10/TGFB1	4
BP	GO:0032461	positive regulation of protein oligomerization	4/174	25/18670	7.91147e-05	0.000313297	0.000123897	BAX/TP53/MMP1/MMP3	4
BP	GO:0050927	positive regulation of positive chemotaxis	4/174	25/18670	7.91147e-05	0.000313297	0.000123897	VEGFA/F3/CXCL8/KDR	4
BP	GO:0060444	branching involved in mammary gland duct morphogenesis	4/174	25/18670	7.91147e-05	0.000313297	0.000123897	ESR1/AR/PGR/TGFB1	4
BP	GO:2000679	positive regulation of transcription regulatory region DNA binding	4/174	25/18670	7.91147e-05	0.000313297	0.000123897	RB1/IFNG/TGFB1/PARP1	4
BP	GO:0001774	microglial cell activation	5/174	48/18670	8.21763e-05	0.000323365	0.000127878	TNF/JUN/IL6/APP/IFNG	5
BP	GO:0002269	leukocyte activation involved in inflammatory response	5/174	48/18670	8.21763e-05	0.000323365	0.000127878	TNF/JUN/IL6/APP/IFNG	5
BP	GO:0035272	exocrine system development	5/174	48/18670	8.21763e-05	0.000323365	0.000127878	TNF/EGFR/INSR/TGFB1/IGF2	5
BP	GO:0045933	positive regulation of muscle contraction	5/174	48/18670	8.21763e-05	0.000323365	0.000127878	PTGS2/CHRM3/ADRA1A/ADRA1B/ABAT	5
BP	GO:0046850	regulation of bone remodeling	5/174	48/18670	8.21763e-05	0.000323365	0.000127878	PRKCA/EGFR/IL6/GJA1/SPP1	5
BP	GO:0051972	regulation of telomerase activity	5/174	48/18670	8.21763e-05	0.000323365	0.000127878	TP53/MYC/MAPK1/PPARG/MAPK3	5
BP	GO:0090199	regulation of release of cytochrome c from mitochondria	5/174	48/18670	8.21763e-05	0.000323365	0.000127878	BAX/TP53/AKT1/BCL2L1/MMP9	5
BP	GO:0048678	response to axon injury	6/174	77/18670	8.24238e-05	0.000323755	0.000128032	BCL2/BAX/JUN/SOD1/PTEN/SPP1	6
BP	GO:1901224	positive regulation of NIK/NF-kappaB signaling	6/174	77/18670	8.24238e-05	0.000323755	0.000128032	TNF/IL1B/EGFR/APP/NR3C2/CD14	6
BP	GO:0017158	regulation of calcium ion-dependent exocytosis	7/174	112/18670	8.61841e-05	0.000337916	0.000133633	ADRA1A/CHRM2/PRKCB/GSK3B/ADRA2A/HTR2A/DRD1	7
BP	GO:0032411	positive regulation of transporter activity	7/174	112/18670	8.61841e-05	0.000337916	0.000133633	ADRB2/PRKCD/IFNG/CCL2/PON1/HTR3A/CACNA2D1	7
BP	GO:1903169	regulation of calcium ion transmembrane transport	8/174	151/18670	8.67858e-05	0.000339969	0.000134445	PIK3CG/BAX/PRKCE/TGFB1/CXCL10/ADRA2A/DRD1/CACNA2D1	8
BP	GO:0000271	polysaccharide biosynthetic process	6/174	78/18670	8.86097e-05	0.000345253	0.000136534	AKT1/INSR/EGF/TGFB1/IGF2/GSK3B	6
BP	GO:0008306	associative learning	6/174	78/18670	8.86097e-05	0.000345253	0.000136534	APP/FOS/HIF1A/DRD1/GABRA5/HMGCR	6
BP	GO:0031016	pancreas development	6/174	78/18670	8.86097e-05	0.000345253	0.000136534	AKT1/IL6/INSR/MET/IGF2/GSK3B	6
BP	GO:0070664	negative regulation of leukocyte proliferation	6/174	78/18670	8.86097e-05	0.000345253	0.000136534	CASP3/IL10/ERBB2/IL2/GSTP1/TGFB1	6
BP	GO:0072332	intrinsic apoptotic signaling pathway by p53 class mediator	6/174	78/18670	8.86097e-05	0.000345253	0.000136534	BCL2/CDKN1A/BAX/TP53/CHEK2/SIRT1	6
BP	GO:2000300	regulation of synaptic vesicle exocytosis	6/174	78/18670	8.86097e-05	0.000345253	0.000136534	ADRA1A/CHRM2/PRKCB/GSK3B/HTR2A/DRD1	6
BP	GO:0045088	regulation of innate immune response	14/174	452/18670	8.96111e-05	0.000348843	0.000137954	ESR1/CASP8/PRKCE/PRKCD/NFKBIA/PPARG/IFNG/XIAP/CD14/RAF1/STAT1/CHUK/IRF1/APOB	14
BP	GO:0033044	regulation of chromosome organization	12/174	342/18670	9.05441e-05	0.00035016	0.000138475	TP53/MYC/IL1B/VEGFA/MAPK1/RB1/TGFB1/PARP1/IGF2/MAPK8/SIRT1/MAPK3	12
BP	GO:0003254	regulation of membrane depolarization	5/174	49/18670	9.08294e-05	0.00035016	0.000138475	BCL2/SCN5A/GJA1/PARP1/KDR	5
BP	GO:0032757	positive regulation of interleukin-8 production	5/174	49/18670	9.08294e-05	0.00035016	0.000138475	TNF/IL1B/CD14/SERPINE1/ADIPOQ	5
BP	GO:1904707	positive regulation of vascular smooth muscle cell proliferation	5/174	49/18670	9.08294e-05	0.00035016	0.000138475	TNF/MMP2/MMP9/IL10/JUN	5
BP	GO:0001678	cellular glucose homeostasis	8/174	152/18670	9.08894e-05	0.00035016	0.000138475	PRKCE/ICAM1/RAF1/HIF1A/PPP3CA/ADRA2A/SIRT1/HMGCR	8
BP	GO:0048489	synaptic vesicle transport	8/174	152/18670	9.08894e-05	0.00035016	0.000138475	SLC2A4/ADRA1A/CHRM2/PRKCB/GSK3B/HTR2A/DRD1/MAP2	8
BP	GO:0097480	establishment of synaptic vesicle localization	8/174	152/18670	9.08894e-05	0.00035016	0.000138475	SLC2A4/ADRA1A/CHRM2/PRKCB/GSK3B/HTR2A/DRD1/MAP2	8
BP	GO:0032025	response to cobalt ion	3/174	10/18670	9.09934e-05	0.00035016	0.000138475	CASP3/CASP8/CASP9	3
BP	GO:0032070	regulation of deoxyribonuclease activity	3/174	10/18670	9.09934e-05	0.00035016	0.000138475	PRKCD/AKT1/SIRT1	3
BP	GO:0034350	regulation of glial cell apoptotic process	3/174	10/18670	9.09934e-05	0.00035016	0.000138475	PRKCA/PRKCD/CCL2	3
BP	GO:0045741	positive regulation of epidermal growth factor-activated receptor activity	3/174	10/18670	9.09934e-05	0.00035016	0.000138475	EGF/NCF1/ADRA2A	3
BP	GO:1900222	negative regulation of amyloid-beta clearance	3/174	10/18670	9.09934e-05	0.00035016	0.000138475	TNF/IFNG/HMGCR	3
BP	GO:1903800	positive regulation of production of miRNAs involved in gene silencing by miRNA	3/174	10/18670	9.09934e-05	0.00035016	0.000138475	TP53/EGFR/TGFB1	3
BP	GO:0060964	regulation of gene silencing by miRNA	7/174	113/18670	9.11628e-05	0.000350502	0.00013861	ESR1/TP53/EGFR/PPARG/TGFB1/PPP3CA/STAT3	7
BP	GO:0072524	pyridine-containing compound metabolic process	9/174	195/18670	9.12654e-05	0.000350588	0.000138644	PTGS2/TP53/APP/IFNG/INSR/HIF1A/PPARA/HTR2A/STAT3	9
BP	GO:0002360	T cell lineage commitment	4/174	26/18670	9.28218e-05	0.000354691	0.000140267	BCL2/TP53/IL6/STAT3	4
BP	GO:0034114	regulation of heterotypic cell-cell adhesion	4/174	26/18670	9.28218e-05	0.000354691	0.000140267	TNF/IL1B/IL10/ADIPOQ	4
BP	GO:0050926	regulation of positive chemotaxis	4/174	26/18670	9.28218e-05	0.000354691	0.000140267	VEGFA/F3/CXCL8/KDR	4
BP	GO:1900739	regulation of protein insertion into mitochondrial membrane involved in apoptotic signaling pathway	4/174	26/18670	9.28218e-05	0.000354691	0.000140267	BCL2/TP53/CASP8/MAPK8	4
BP	GO:1900740	positive regulation of protein insertion into mitochondrial membrane involved in apoptotic signaling pathway	4/174	26/18670	9.28218e-05	0.000354691	0.000140267	BCL2/TP53/CASP8/MAPK8	4
BP	GO:1903579	negative regulation of ATP metabolic process	4/174	26/18670	9.28218e-05	0.000354691	0.000140267	TP53/PARP1/PPARA/STAT3	4
BP	GO:0071897	DNA biosynthetic process	9/174	196/18670	9.49028e-05	0.000362326	0.000143286	CDKN1A/TP53/MYC/MAPK1/PPARG/GJA1/SIRT1/MAPK3/ADIPOQ	9
BP	GO:0090287	regulation of cellular response to growth factor stimulus	11/174	292/18670	9.56447e-05	0.000364839	0.00014428	TP53/IL1B/VEGFA/XDH/XIAP/HIF1A/HSPA5/PRKCB/TGFB1/RUNX2/SIRT1	11
BP	GO:0030218	erythrocyte differentiation	7/174	114/18670	9.63734e-05	0.000367297	0.000145252	CASP3/VEGFA/RB1/HIF1A/STAT1/MAPK14/STAT3	7
BP	GO:0002221	pattern recognition receptor signaling pathway	9/174	197/18670	9.86612e-05	0.000375688	0.00014857	ESR1/CASP8/PRKCE/NFKBIA/XIAP/CD14/CHUK/IRF1/APOB	9
BP	GO:0006090	pyruvate metabolic process	8/174	154/18670	9.95801e-05	0.000378526	0.000149692	TP53/APP/IFNG/INSR/HIF1A/PPARA/HTR2A/STAT3	8
BP	GO:1990845	adaptive thermogenesis	8/174	154/18670	9.95801e-05	0.000378526	0.000149692	ADRB2/VEGFA/RB1/IL4/ACHE/GJA1/ADRB1/ADIPOQ	8
BP	GO:0045540	regulation of cholesterol biosynthetic process	5/174	50/18670	0.000100166	0.000380091	0.000150311	FASN/POR/SOD1/APOB/HMGCR	5
BP	GO:0106118	regulation of sterol biosynthetic process	5/174	50/18670	0.000100166	0.000380091	0.000150311	FASN/POR/SOD1/APOB/HMGCR	5
BP	GO:0032612	interleukin-1 production	7/174	115/18670	0.000101824	0.000386046	0.000152666	CASP8/IL1B/IL10/APP/IFNG/GSTP1/HSPB1	7
BP	GO:0002697	regulation of immune effector process	14/174	458/18670	0.000102975	0.000390069	0.000154257	IGHG1/TNF/IL1B/HMOX1/IL10/IL6/IL2/IFNG/IL4/CD40LG/STAT1/TGFB1/MAPK14/MAPK3	14
BP	GO:0060968	regulation of gene silencing	8/174	155/18670	0.000104177	0.00039428	0.000155923	ESR1/TP53/EGFR/PPARG/TGFB1/PPP3CA/SIRT1/STAT3	8
BP	GO:0016236	macroautophagy	11/174	295/18670	0.000104694	0.000395896	0.000156561	ADRB2/CASP3/TP53/HMOX1/AKT1/IL4/HIF1A/MAPK8/SIRT1/KDR/MAPK3	11
BP	GO:0006706	steroid catabolic process	4/174	27/18670	0.000108175	0.000407997	0.000161347	CYP19A1/CYP3A4/CYP1A2/SPP1	4
BP	GO:0007176	regulation of epidermal growth factor-activated receptor activity	4/174	27/18670	0.000108175	0.000407997	0.000161347	APP/EGF/NCF1/ADRA2A	4
BP	GO:0060307	regulation of ventricular cardiac muscle cell membrane repolarization	4/174	27/18670	0.000108175	0.000407997	0.000161347	SCN5A/KCNH2/GJA1/CACNA2D1	4
BP	GO:0016126	sterol biosynthetic process	6/174	81/18670	0.000109413	0.000412308	0.000163052	FASN/POR/SOD1/APOB/HMGCR/CES1	6
BP	GO:0007178	transmembrane receptor protein serine/threonine kinase signaling pathway	12/174	349/18670	0.000109594	0.000412632	0.00016318	TP53/JUN/XIAP/FOS/HSPA5/TGFB1/PARP1/COL3A1/RUNX2/MAPK14/SIRT1/MAPK3	12
BP	GO:0002712	regulation of B cell mediated immunity	5/174	51/18670	0.000110223	0.000412861	0.00016327	TNF/IL10/IL2/IL4/TGFB1	5
BP	GO:0002889	regulation of immunoglobulin mediated immune response	5/174	51/18670	0.000110223	0.000412861	0.00016327	TNF/IL10/IL2/IL4/TGFB1	5
BP	GO:0031050	dsRNA processing	5/174	51/18670	0.000110223	0.000412861	0.00016327	ESR1/TP53/EGFR/TGFB1/PPP3CA	5
BP	GO:0045599	negative regulation of fat cell differentiation	5/174	51/18670	0.000110223	0.000412861	0.00016327	TNF/IL6/TGFB1/SIRT1/ADIPOQ	5
BP	GO:0048260	positive regulation of receptor-mediated endocytosis	5/174	51/18670	0.000110223	0.000412861	0.00016327	VEGFA/IL4/EGF/SELE/SERPINE1	5
BP	GO:0070918	production of small RNA involved in gene silencing by RNA	5/174	51/18670	0.000110223	0.000412861	0.00016327	ESR1/TP53/EGFR/TGFB1/PPP3CA	5
BP	GO:0007613	memory	7/174	117/18670	0.000113478	0.000423601	0.000167518	PTGS2/INSR/CHRNA7/PTEN/HTR2A/DRD1/SLC6A4	7
BP	GO:0060147	regulation of posttranscriptional gene silencing	7/174	117/18670	0.000113478	0.000423601	0.000167518	ESR1/TP53/EGFR/PPARG/TGFB1/PPP3CA/STAT3	7
BP	GO:0060966	regulation of gene silencing by RNA	7/174	117/18670	0.000113478	0.000423601	0.000167518	ESR1/TP53/EGFR/PPARG/TGFB1/PPP3CA/STAT3	7
BP	GO:1901222	regulation of NIK/NF-kappaB signaling	7/174	117/18670	0.000113478	0.000423601	0.000167518	TNF/IL1B/EGFR/NFKBIA/APP/NR3C2/CD14	7
BP	GO:0002758	innate immune response-activating signal transduction	11/174	298/18670	0.000114466	0.000426921	0.000168831	ESR1/CASP8/PRKCE/PRKCD/NFKBIA/XIAP/CD14/RAF1/CHUK/IRF1/APOB	11
BP	GO:0071560	cellular response to transforming growth factor beta stimulus	10/174	249/18670	0.000118389	0.000441176	0.000174468	PDE3A/TP53/JUN/FOS/HSPA5/TGFB1/COL1A1/PARP1/COL3A1/SIRT1	10
BP	GO:0002449	lymphocyte mediated immunity	12/174	352/18670	0.000118757	0.000442168	0.00017486	IGHG1/TNF/IL1B/PRKCD/IL10/IL6/ICAM1/IL2/IL4/CD40LG/TGFB1/CRP	12
BP	GO:0009132	nucleoside diphosphate metabolic process	8/174	158/18670	0.000119033	0.00044282	0.000175118	TP53/APP/IFNG/INSR/HIF1A/PPARA/HTR2A/STAT3	8
BP	GO:0016447	somatic recombination of immunoglobulin gene segments	5/174	52/18670	0.000121036	0.000449886	0.000177912	IL10/IL2/IL4/CD40LG/TGFB1	5
BP	GO:0043117	positive regulation of vascular permeability	3/174	11/18670	0.000124259	0.000461447	0.000182485	PDE3A/VEGFA/TGFB1	3
BP	GO:0002673	regulation of acute inflammatory response	8/174	159/18670	0.000124358	0.000461447	0.000182485	PTGS2/PIK3CG/IGHG1/TNF/IL1B/IL6/PPARG/GSTP1	8
BP	GO:0001516	prostaglandin biosynthetic process	4/174	28/18670	0.000125291	0.000461453	0.000182487	PTGS1/PTGS2/IL1B/SIRT1	4
BP	GO:0008209	androgen metabolic process	4/174	28/18670	0.000125291	0.000461453	0.000182487	ESR1/CYP19A1/CYP3A4/SPP1	4
BP	GO:0033598	mammary gland epithelial cell proliferation	4/174	28/18670	0.000125291	0.000461453	0.000182487	ESR1/BAX/CCND1/MAPK1	4
BP	GO:0045408	regulation of interleukin-6 biosynthetic process	4/174	28/18670	0.000125291	0.000461453	0.000182487	TNF/IL1B/APP/STAT3	4
BP	GO:0046457	prostanoid biosynthetic process	4/174	28/18670	0.000125291	0.000461453	0.000182487	PTGS1/PTGS2/IL1B/SIRT1	4
BP	GO:1900543	negative regulation of purine nucleotide metabolic process	4/174	28/18670	0.000125291	0.000461453	0.000182487	TP53/PARP1/PPARA/STAT3	4
BP	GO:1902932	positive regulation of alcohol biosynthetic process	4/174	28/18670	0.000125291	0.000461453	0.000182487	TNF/IL1B/IFNG/POR	4
BP	GO:2000108	positive regulation of leukocyte apoptotic process	4/174	28/18670	0.000125291	0.000461453	0.000182487	BAX/TP53/IL10/SIRT1	4
BP	GO:0042509	regulation of tyrosine phosphorylation of STAT protein	6/174	83/18670	0.000125312	0.000461453	0.000182487	TNF/IL6/IL2/IFNG/IL4/STAT3	6
BP	GO:0001952	regulation of cell-matrix adhesion	7/174	119/18670	0.000126195	0.000464311	0.000183617	BCL2/VEGFA/SERPINE1/PTEN/RASA1/GSK3B/KDR	7
BP	GO:1903305	regulation of regulated secretory pathway	8/174	160/18670	0.000129878	0.000477461	0.000188817	HMOX1/ADRA1A/CHRM2/PRKCB/GSK3B/ADRA2A/HTR2A/DRD1	8
BP	GO:0000186	activation of MAPKK activity	5/174	53/18670	0.000132644	0.000486398	0.000192352	EGFR/MAPK1/EGF/RAF1/MAPK3	5
BP	GO:0038066	p38MAPK cascade	5/174	53/18670	0.000132644	0.000486398	0.000192352	IL1B/VEGFA/XDH/NCF1/MAPK14	5
BP	GO:0045661	regulation of myoblast differentiation	5/174	53/18670	0.000132644	0.000486398	0.000192352	TNF/TGFB1/CXCL10/IGFBP3/MAPK14	5
BP	GO:0097164	ammonium ion metabolic process	9/174	205/18670	0.000133475	0.000489035	0.000193394	PRKCD/ACHE/MAOB/POR/PON1/SLC6A3/MAOA/DRD1/ABAT	9
BP	GO:0046034	ATP metabolic process	11/174	305/18670	0.000140336	0.000513742	0.000203165	TP53/APP/IFNG/IL4/INSR/HIF1A/TGFB1/PARP1/PPARA/HTR2A/STAT3	11
BP	GO:0002028	regulation of sodium ion transport	6/174	85/18670	0.000142991	0.000522495	0.000206626	ADRB2/PRKCE/AKT1/SCN5A/NOS3/TGFB1	6
BP	GO:0034308	primary alcohol metabolic process	6/174	85/18670	0.000142991	0.000522495	0.000206626	CYP3A4/CYP1A2/CYP1A1/CYP1B1/ADH1C/ADH1B	6
BP	GO:0099003	vesicle-mediated transport in synapse	9/174	207/18670	0.000143624	0.000522495	0.000206626	SLC2A4/ADRA1A/CHRM2/PRKCB/GSK3B/HTR2A/DRD1/MAP2/MAPK10	9
BP	GO:0071559	response to transforming growth factor beta	10/174	255/18670	0.000143835	0.000522495	0.000206626	PDE3A/TP53/JUN/FOS/HSPA5/TGFB1/COL1A1/PARP1/COL3A1/SIRT1	10
BP	GO:0005979	regulation of glycogen biosynthetic process	4/174	29/18670	0.000144285	0.000522495	0.000206626	AKT1/INSR/IGF2/GSK3B	4
BP	GO:0007263	nitric oxide mediated signal transduction	4/174	29/18670	0.000144285	0.000522495	0.000206626	NOS2/EGFR/VEGFA/NOS3	4
BP	GO:0007271	synaptic transmission, cholinergic	4/174	29/18670	0.000144285	0.000522495	0.000206626	NQO1/CHRM3/ACHE/CHRNA7	4
BP	GO:0010800	positive regulation of peptidyl-threonine phosphorylation	4/174	29/18670	0.000144285	0.000522495	0.000206626	MAPK1/APP/EGF/TGFB1	4
BP	GO:0010962	regulation of glucan biosynthetic process	4/174	29/18670	0.000144285	0.000522495	0.000206626	AKT1/INSR/IGF2/GSK3B	4
BP	GO:0031063	regulation of histone deacetylation	4/174	29/18670	0.000144285	0.000522495	0.000206626	TP53/VEGFA/TGFB1/MAPK8	4
BP	GO:0033032	regulation of myeloid cell apoptotic process	4/174	29/18670	0.000144285	0.000522495	0.000206626	BCL2/PTEN/SIRT1/ADIPOQ	4
BP	GO:0042226	interleukin-6 biosynthetic process	4/174	29/18670	0.000144285	0.000522495	0.000206626	TNF/IL1B/APP/STAT3	4
BP	GO:0045980	negative regulation of nucleotide metabolic process	4/174	29/18670	0.000144285	0.000522495	0.000206626	TP53/PARP1/PPARA/STAT3	4
BP	GO:0006584	catecholamine metabolic process	5/174	54/18670	0.000145086	0.000523653	0.000207084	MAOB/SLC6A3/MAOA/DRD1/ABAT	5
BP	GO:0006636	unsaturated fatty acid biosynthetic process	5/174	54/18670	0.000145086	0.000523653	0.000207084	PTGS1/PTGS2/IL1B/ALOX5/SIRT1	5
BP	GO:0009712	catechol-containing compound metabolic process	5/174	54/18670	0.000145086	0.000523653	0.000207084	MAOB/SLC6A3/MAOA/DRD1/ABAT	5
BP	GO:0032655	regulation of interleukin-12 production	5/174	54/18670	0.000145086	0.000523653	0.000207084	IL10/IFNG/CD40LG/IRF1/MAPK14	5
BP	GO:0007260	tyrosine phosphorylation of STAT protein	6/174	86/18670	0.000152541	0.000549651	0.000217366	TNF/IL6/IL2/IFNG/IL4/STAT3	6
BP	GO:0060291	long-term synaptic potentiation	6/174	86/18670	0.000152541	0.000549651	0.000217366	MAPK1/APP/CHRNA7/PTEN/GSK3B/DRD1	6
BP	GO:0071621	granulocyte chemotaxis	7/174	123/18670	0.000155102	0.000558419	0.000220833	PIK3CG/IL1B/CCL2/CXCL8/CXCL10/MAPK14/MAPK3	7
BP	GO:0045861	negative regulation of proteolysis	12/174	363/18670	0.000158211	0.000569142	0.000225074	PTGS2/TP53/AKT1/VEGFA/MMP9/IL10/APP/XIAP/POR/RAF1/PLAT/SERPINE1	12
BP	GO:0061098	positive regulation of protein tyrosine kinase activity	5/174	55/18670	0.000158401	0.000569354	0.000225157	ADRA1A/EGF/NCF1/ERBB3/ADRA2A	5
BP	GO:0007093	mitotic cell cycle checkpoint	8/174	165/18670	0.000160604	0.000576798	0.000228101	CDKN1A/BAX/TP53/CCND1/BCL2L1/RB1/TGFB1/CHEK2	8
BP	GO:0051209	release of sequestered calcium ion into cytosol	7/174	124/18670	0.000163108	0.00058531	0.000231467	BAX/FASLG/PRKCE/TGFB1/CXCL10/HTR2A/DRD1	7
BP	GO:0006983	ER overload response	3/174	12/18670	0.000164544	0.000588525	0.000232739	TP53/HSPA5/GSK3B	3
BP	GO:0019336	phenol-containing compound catabolic process	3/174	12/18670	0.000164544	0.000588525	0.000232739	MAOB/SLC6A3/MAOA	3
BP	GO:0031392	regulation of prostaglandin biosynthetic process	3/174	12/18670	0.000164544	0.000588525	0.000232739	PTGS2/IL1B/SIRT1	3
BP	GO:0097284	hepatocyte apoptotic process	3/174	12/18670	0.000164544	0.000588525	0.000232739	PIK3CG/BCL2L1/RB1	3
BP	GO:0001782	B cell homeostasis	4/174	30/18670	0.000165278	0.000589699	0.000233203	BCL2/BAX/CASP3/HIF1A	4
BP	GO:0045940	positive regulation of steroid metabolic process	4/174	30/18670	0.000165278	0.000589699	0.000233203	TNF/IL1B/IFNG/POR	4
BP	GO:0071549	cellular response to dexamethasone stimulus	4/174	30/18670	0.000165278	0.000589699	0.000233203	EGFR/CASP9/ICAM1/TGFB1	4
BP	GO:1901987	regulation of cell cycle phase transition	14/174	480/18670	0.000167923	0.000598648	0.000236742	BCL2/CDKN1A/BAX/TP53/EGFR/AKT1/CCND1/RB1/APP/CYP1A1/CCL2/TGFB1/PTEN/CHEK2	14
BP	GO:0002381	immunoglobulin production involved in immunoglobulin mediated immune response	5/174	56/18670	0.00017263	0.000613779	0.000242726	IL10/IL2/IL4/CD40LG/TGFB1	5
BP	GO:0060688	regulation of morphogenesis of a branching structure	5/174	56/18670	0.00017263	0.000613779	0.000242726	ESR1/AR/TNF/VEGFA/TGFB1	5
BP	GO:1903078	positive regulation of protein localization to plasma membrane	5/174	56/18670	0.00017263	0.000613779	0.000242726	TNF/PRKCE/EGFR/AKT1/IFNG	5
BP	GO:0032088	negative regulation of NF-kappaB transcription factor activity	6/174	88/18670	0.000173153	0.000613779	0.000242726	CAT/IL10/NFKBIA/CYP1B1/CHUK/SIRT1	6
BP	GO:0061097	regulation of protein tyrosine kinase activity	6/174	88/18670	0.000173153	0.000613779	0.000242726	APP/ADRA1A/EGF/NCF1/ERBB3/ADRA2A	6
BP	GO:1902476	chloride transmembrane transport	6/174	88/18670	0.000173153	0.000613779	0.000242726	GABRA1/CLDN4/GABRA2/GABRA3/GABRA6/GABRA5	6
BP	GO:2000177	regulation of neural precursor cell proliferation	6/174	88/18670	0.000173153	0.000613779	0.000242726	TP53/VEGFA/EGF/HIF1A/TGFB1/SLC6A4	6
BP	GO:0009108	coenzyme biosynthetic process	10/174	261/18670	0.000173751	0.000615399	0.000243366	PTGS2/TP53/FASN/APP/IFNG/INSR/HIF1A/PPARA/HTR2A/STAT3	10
BP	GO:0033209	tumor necrosis factor-mediated signaling pathway	8/174	167/18670	0.000174462	0.000616914	0.000243966	CASP8/TNF/NFKBIA/GSTP1/CD40LG/STAT1/CHUK/ADIPOQ	8
BP	GO:0035051	cardiocyte differentiation	8/174	167/18670	0.000174462	0.000616914	0.000243966	EGFR/VEGFA/MAPK1/ADRA1A/VCAM1/TGFB1/PPARA/MAPK3	8
BP	GO:0051283	negative regulation of sequestering of calcium ion	7/174	126/18670	0.000180124	0.000636419	0.000251679	BAX/FASLG/PRKCE/TGFB1/CXCL10/HTR2A/DRD1	7
BP	GO:0016051	carbohydrate biosynthetic process	9/174	214/18670	0.00018437	0.000650366	0.000257194	AKT1/INSR/EGF/TGFB1/PPARA/IGF2/GSK3B/SIRT1/ADIPOQ	9
BP	GO:0045732	positive regulation of protein catabolic process	9/174	214/18670	0.00018437	0.000650366	0.000257194	TNF/IL1B/AKT1/IFNG/EGF/GJA1/PTEN/GSK3B/ADRA2A	9
BP	GO:0048008	platelet-derived growth factor receptor signaling pathway	5/174	57/18670	0.000187814	0.000659746	0.000260904	VEGFA/F3/PLAT/PTEN/ADIPOQ	5
BP	GO:0001963	synaptic transmission, dopaminergic	4/174	31/18670	0.000188391	0.000659746	0.000260904	PTGS2/SLC6A2/DRD1/SLC6A4	4
BP	GO:0007202	activation of phospholipase C activity	4/174	31/18670	0.000188391	0.000659746	0.000260904	EGFR/ADRA1A/SELE/HTR2A	4
BP	GO:0033198	response to ATP	4/174	31/18670	0.000188391	0.000659746	0.000260904	PTGS2/IL1B/SOD1/PTEN	4
BP	GO:0034694	response to prostaglandin	4/174	31/18670	0.000188391	0.000659746	0.000260904	PRKCE/AKT1/PPARG/APOB	4
BP	GO:0035767	endothelial cell chemotaxis	4/174	31/18670	0.000188391	0.000659746	0.000260904	VEGFA/MET/HSPB1/KDR	4
BP	GO:0043457	regulation of cellular respiration	4/174	31/18670	0.000188391	0.000659746	0.000260904	NOS2/IFNG/IL4/HIF1A	4
BP	GO:0045648	positive regulation of erythrocyte differentiation	4/174	31/18670	0.000188391	0.000659746	0.000260904	HIF1A/STAT1/MAPK14/STAT3	4
BP	GO:0099625	ventricular cardiac muscle cell membrane repolarization	4/174	31/18670	0.000188391	0.000659746	0.000260904	SCN5A/KCNH2/GJA1/CACNA2D1	4
BP	GO:0038095	Fc-epsilon receptor signaling pathway	8/174	169/18670	0.00018929	0.000662363	0.000261939	MAPK1/JUN/FOS/CHUK/MAPK8/PPP3CA/MAPK10/MAPK3	8
BP	GO:0010810	regulation of cell-substrate adhesion	9/174	215/18670	0.000190908	0.000667274	0.000263881	BCL2/PRKCE/VEGFA/SERPINE1/COL1A1/PTEN/RASA1/GSK3B/KDR	9
BP	GO:0006898	receptor-mediated endocytosis	11/174	316/18670	0.000191	0.000667274	0.000263881	ADRB2/VEGFA/IL4/INSR/CD14/ACHE/EGF/SELE/CXCL8/SERPINE1/APOB	11
BP	GO:0031058	positive regulation of histone modification	6/174	90/18670	0.000195906	0.000683869	0.000270443	TP53/IL1B/VEGFA/TGFB1/SIRT1/MAPK3	6
BP	GO:0000075	cell cycle checkpoint	9/174	216/18670	0.000197638	0.00068936	0.000272615	CDKN1A/BAX/TP53/CCND1/BCL2L1/RB1/TGFB1/CHEK2/MAPK14	9
BP	GO:0002576	platelet degranulation	7/174	128/18670	0.000198548	0.000691429	0.000273433	VEGFA/APP/EGF/SOD1/TGFB1/SERPINE1/IGF2	7
BP	GO:0051282	regulation of sequestering of calcium ion	7/174	128/18670	0.000198548	0.000691429	0.000273433	BAX/FASLG/PRKCE/TGFB1/CXCL10/HTR2A/DRD1	7
BP	GO:0017157	regulation of exocytosis	9/174	217/18670	0.000204564	0.00071181	0.000281493	HMOX1/IFNG/ADRA1A/CHRM2/PRKCB/GSK3B/ADRA2A/HTR2A/DRD1	9
BP	GO:0002218	activation of innate immune response	11/174	319/18670	0.000207246	0.000720569	0.000284957	ESR1/CASP8/PRKCE/PRKCD/NFKBIA/XIAP/CD14/RAF1/CHUK/IRF1/APOB	11
BP	GO:0014909	smooth muscle cell migration	6/174	91/18670	0.000208134	0.000722504	0.000285722	BCL2/GSTP1/PLAT/SERPINE1/IGFBP3/ADIPOQ	6
BP	GO:1904063	negative regulation of cation transmembrane transport	6/174	91/18670	0.000208134	0.000722504	0.000285722	PRKCE/MMP9/KCNH2/TGFB1/PTEN/ADRA2A	6
BP	GO:0016064	immunoglobulin mediated immune response	9/174	218/18670	0.000211691	0.000733229	0.000289964	IGHG1/TNF/PRKCD/IL10/IL2/IL4/CD40LG/TGFB1/CRP	9
BP	GO:0019722	calcium-mediated signaling	9/174	218/18670	0.000211691	0.000733229	0.000289964	TNF/EGFR/SELE/VCAM1/CXCL8/ERBB3/GSK3B/PPP3CA/KDR	9
BP	GO:0010763	positive regulation of fibroblast migration	3/174	13/18670	0.000212443	0.000733229	0.000289964	PRKCE/AKT1/TGFB1	3
BP	GO:0030656	regulation of vitamin metabolic process	3/174	13/18670	0.000212443	0.000733229	0.000289964	TNF/IL1B/IFNG	3
BP	GO:1901550	regulation of endothelial cell development	3/174	13/18670	0.000212443	0.000733229	0.000289964	TNF/IL1B/VEGFA	3
BP	GO:1903140	regulation of establishment of endothelial barrier	3/174	13/18670	0.000212443	0.000733229	0.000289964	TNF/IL1B/VEGFA	3
BP	GO:0021543	pallium development	8/174	172/18670	0.000213462	0.000733229	0.000289964	BAX/CASP3/EGFR/HIF1A/PTEN/COL3A1/GSK3B/DRD1	8
BP	GO:0030324	lung development	8/174	172/18670	0.000213462	0.000733229	0.000289964	TNF/EGFR/VEGFA/MAPK1/PGR/NOS3/CYP1A2/MAPK3	8
BP	GO:0032874	positive regulation of stress-activated MAPK cascade	8/174	172/18670	0.000213462	0.000733229	0.000289964	TNF/IL1B/VEGFA/XDH/APP/CD40LG/NCF1/HMGCR	8
BP	GO:0001975	response to amphetamine	4/174	32/18670	0.000213746	0.000733229	0.000289964	ICAM1/SOD1/PPP3CA/DRD1	4
BP	GO:0045589	regulation of regulatory T cell differentiation	4/174	32/18670	0.000213746	0.000733229	0.000289964	IL2/IFNG/TGFB1/IRF1	4
BP	GO:0046685	response to arsenic-containing substance	4/174	32/18670	0.000213746	0.000733229	0.000289964	CDKN1A/HMOX1/CYP1A1/PTEN	4
BP	GO:0051968	positive regulation of synaptic transmission, glutamatergic	4/174	32/18670	0.000213746	0.000733229	0.000289964	PTGS2/EGFR/CCL2/DRD1	4
BP	GO:0099623	regulation of cardiac muscle cell membrane repolarization	4/174	32/18670	0.000213746	0.000733229	0.000289964	SCN5A/KCNH2/GJA1/CACNA2D1	4
BP	GO:1900745	positive regulation of p38MAPK cascade	4/174	32/18670	0.000213746	0.000733229	0.000289964	IL1B/VEGFA/XDH/NCF1	4
BP	GO:0010518	positive regulation of phospholipase activity	5/174	59/18670	0.000221219	0.000757671	0.000299629	ESR1/EGFR/ADRA1A/SELE/HTR2A	5
BP	GO:0070527	platelet aggregation	5/174	59/18670	0.000221219	0.000757671	0.000299629	PIK3CG/PRKCA/PRKCD/HSPB1/ABAT	5
BP	GO:0070304	positive regulation of stress-activated protein kinase signaling cascade	8/174	173/18670	0.000222061	0.000759957	0.000300533	TNF/IL1B/VEGFA/XDH/APP/CD40LG/NCF1/HMGCR	8
BP	GO:0030183	B cell differentiation	7/174	131/18670	0.00022901	0.000781288	0.000308969	BCL2/BAX/TP53/IL10/IL4/CD40LG/VCAM1	7
BP	GO:0046887	positive regulation of hormone secretion	7/174	131/18670	0.00022901	0.000781288	0.000308969	CYP19A1/PRKCE/EGFR/HIF1A/GJA1/SPP1/ABAT	7
BP	GO:0051208	sequestering of calcium ion	7/174	131/18670	0.00022901	0.000781288	0.000308969	BAX/FASLG/PRKCE/TGFB1/CXCL10/HTR2A/DRD1	7
BP	GO:0055076	transition metal ion homeostasis	7/174	131/18670	0.00022901	0.000781288	0.000308969	MYC/HMOX1/APP/XIAP/SOD1/HIF1A/ABCG2	7
BP	GO:0006941	striated muscle contraction	8/174	174/18670	0.000230942	0.000786645	0.000311088	PIK3CG/SCN5A/ADRA1A/KCNH2/GJA1/CHUK/ADRA1B/CACNA2D1	8
BP	GO:2001252	positive regulation of chromosome organization	8/174	174/18670	0.000230942	0.000786645	0.000311088	TP53/IL1B/VEGFA/MAPK1/RB1/TGFB1/SIRT1/MAPK3	8
BP	GO:0019724	B cell mediated immunity	9/174	221/18670	0.000234323	0.000797151	0.000315242	IGHG1/TNF/PRKCD/IL10/IL2/IL4/CD40LG/TGFB1/CRP	9
BP	GO:0006476	protein deacetylation	6/174	93/18670	0.000234392	0.000797151	0.000315242	TP53/VEGFA/IFNG/TGFB1/MAPK8/SIRT1	6
BP	GO:0033013	tetrapyrrole metabolic process	5/174	60/18670	0.000239527	0.000813346	0.000321647	HMOX1/CYP1A2/CYP1A1/UGT1A1/ABCC1	5
BP	GO:0046324	regulation of glucose import	5/174	60/18670	0.000239527	0.000813346	0.000321647	TNF/AKT1/INSR/MAPK14/ADIPOQ	5
BP	GO:0030518	intracellular steroid hormone receptor signaling pathway	7/174	132/18670	0.000239963	0.00081356	0.000321731	ESR1/AR/ESR2/RB1/PGR/PARP1/SIRT1	7
BP	GO:0042476	odontogenesis	7/174	132/18670	0.000239963	0.00081356	0.000321731	BAX/SCN5A/TGFB1/SERPINE1/COL1A1/PPARA/RUNX2	7
BP	GO:0002756	MyD88-independent toll-like receptor signaling pathway	4/174	33/18670	0.00024147	0.000814867	0.000322248	CASP8/PRKCE/CD14/CHUK	4
BP	GO:0036003	positive regulation of transcription from RNA polymerase II promoter in response to stress	4/174	33/18670	0.00024147	0.000814867	0.000322248	TP53/VEGFA/HIF1A/HSPA5	4
BP	GO:0045191	regulation of isotype switching	4/174	33/18670	0.00024147	0.000814867	0.000322248	IL10/IL2/IL4/TGFB1	4
BP	GO:0060603	mammary gland duct morphogenesis	4/174	33/18670	0.00024147	0.000814867	0.000322248	ESR1/AR/PGR/TGFB1	4
BP	GO:1902692	regulation of neuroblast proliferation	4/174	33/18670	0.00024147	0.000814867	0.000322248	TP53/VEGFA/HIF1A/TGFB1	4
BP	GO:2000352	negative regulation of endothelial cell apoptotic process	4/174	33/18670	0.00024147	0.000814867	0.000322248	ICAM1/IL4/SERPINE1/KDR	4
BP	GO:0030323	respiratory tube development	8/174	176/18670	0.000249578	0.000841579	0.000332812	TNF/EGFR/VEGFA/MAPK1/PGR/NOS3/CYP1A2/MAPK3	8
BP	GO:0042770	signal transduction in response to DNA damage	7/174	133/18670	0.000251333	0.000846188	0.000334635	CDKN1A/BAX/TP53/CASP9/CHEK2/MAPK14/SIRT1	7
BP	GO:0071333	cellular response to glucose stimulus	7/174	133/18670	0.000251333	0.000846188	0.000334635	PRKCE/ICAM1/RAF1/HIF1A/PPP3CA/ADRA2A/HMGCR	7
BP	GO:0006879	cellular iron ion homeostasis	5/174	61/18670	0.000258964	0.000869864	0.000343997	MYC/HMOX1/SOD1/HIF1A/ABCG2	5
BP	GO:0010803	regulation of tumor necrosis factor-mediated signaling pathway	5/174	61/18670	0.000258964	0.000869864	0.000343997	CASP8/TNF/GSTP1/CHUK/ADIPOQ	5
BP	GO:0034113	heterotypic cell-cell adhesion	5/174	61/18670	0.000258964	0.000869864	0.000343997	TNF/IL1B/IL10/VCAM1/ADIPOQ	5
BP	GO:0007160	cell-matrix adhesion	9/174	225/18670	0.000267593	0.000896479	0.000354522	BCL2/VEGFA/VCAM1/SERPINE1/PTEN/COL3A1/RASA1/GSK3B/KDR	9
BP	GO:0014854	response to inactivity	3/174	14/18670	0.000268532	0.000896479	0.000354522	CAT/IL10/SCN5A	3
BP	GO:0030213	hyaluronan biosynthetic process	3/174	14/18670	0.000268532	0.000896479	0.000354522	IL1B/EGF/TGFB1	3
BP	GO:0045591	positive regulation of regulatory T cell differentiation	3/174	14/18670	0.000268532	0.000896479	0.000354522	IL2/IFNG/TGFB1	3
BP	GO:0071361	cellular response to ethanol	3/174	14/18670	0.000268532	0.000896479	0.000354522	PRKCE/PTEN/UGT1A1	3
BP	GO:1903351	cellular response to dopamine	3/174	14/18670	0.000268532	0.000896479	0.000354522	MAPK1/DRD1/MAPK3	3
BP	GO:1905050	positive regulation of metallopeptidase activity	3/174	14/18670	0.000268532	0.000896479	0.000354522	MAPK14/STAT3/MAPK3	3
BP	GO:2001279	regulation of unsaturated fatty acid biosynthetic process	3/174	14/18670	0.000268532	0.000896479	0.000354522	PTGS2/IL1B/SIRT1	3
BP	GO:2001257	regulation of cation channel activity	8/174	178/18670	0.00026943	0.000898786	0.000355435	ADRB2/MMP9/APP/IFNG/OPRM1/CCL2/GRIA2/CACNA2D1	8
BP	GO:0032660	regulation of interleukin-17 production	4/174	34/18670	0.000271687	0.000904933	0.000357866	IL6/IL2/IFNG/TGFB1	4
BP	GO:0045066	regulatory T cell differentiation	4/174	34/18670	0.000271687	0.000904933	0.000357866	IL2/IFNG/TGFB1/IRF1	4
BP	GO:0071331	cellular response to hexose stimulus	7/174	135/18670	0.000275376	0.000916519	0.000362448	PRKCE/ICAM1/RAF1/HIF1A/PPP3CA/ADRA2A/HMGCR	7
BP	GO:0034404	nucleobase-containing small molecule biosynthetic process	9/174	226/18670	0.000276495	0.000919542	0.000363643	TP53/XDH/APP/IFNG/INSR/HIF1A/PPARA/HTR2A/STAT3	9
BP	GO:0002562	somatic diversification of immune receptors via germline recombination within a single locus	5/174	62/18670	0.000279577	0.000926961	0.000366577	IL10/IL2/IL4/CD40LG/TGFB1	5
BP	GO:0016444	somatic cell DNA recombination	5/174	62/18670	0.000279577	0.000926961	0.000366577	IL10/IL2/IL4/CD40LG/TGFB1	5
BP	GO:0045453	bone resorption	5/174	62/18670	0.000279577	0.000926961	0.000366577	ADRB2/PRKCA/EGFR/IL6/SPP1	5
BP	GO:0070059	intrinsic apoptotic signaling pathway in response to endoplasmic reticulum stress	5/174	62/18670	0.000279577	0.000926961	0.000366577	BCL2/BAX/TP53/BCL2L1/SIRT1	5
BP	GO:0071326	cellular response to monosaccharide stimulus	7/174	136/18670	0.000288073	0.000954404	0.00037743	PRKCE/ICAM1/RAF1/HIF1A/PPP3CA/ADRA2A/HMGCR	7
BP	GO:0001822	kidney development	10/174	278/18670	0.000288346	0.000954587	0.000377502	CAT/BCL2/BAX/MYC/VEGFA/CASP9/MMP9/STAT1/TGFB1/ADIPOQ	10
BP	GO:1905330	regulation of morphogenesis of an epithelium	8/174	180/18670	0.000290555	0.000961169	0.000380105	ESR1/AR/TNF/VEGFA/STAT1/TGFB1/PTEN/CXCL10	8
BP	GO:0030316	osteoclast differentiation	6/174	97/18670	0.000294698	0.000974135	0.000385233	TNF/IFNG/IL4/FOS/TGFB1/MAPK14	6
BP	GO:0060048	cardiac muscle contraction	7/174	137/18670	0.000301235	0.00099256	0.000392519	PIK3CG/SCN5A/ADRA1A/KCNH2/GJA1/ADRA1B/CACNA2D1	7
BP	GO:0031571	mitotic G1 DNA damage checkpoint	5/174	63/18670	0.00030141	0.00099256	0.000392519	CDKN1A/BAX/TP53/CCND1/CHEK2	5
BP	GO:0044819	mitotic G1/S transition checkpoint	5/174	63/18670	0.00030141	0.00099256	0.000392519	CDKN1A/BAX/TP53/CCND1/CHEK2	5
BP	GO:0090181	regulation of cholesterol metabolic process	5/174	63/18670	0.00030141	0.00099256	0.000392519	FASN/POR/SOD1/APOB/HMGCR	5
BP	GO:1904377	positive regulation of protein localization to cell periphery	5/174	63/18670	0.00030141	0.00099256	0.000392519	TNF/PRKCE/EGFR/AKT1/IFNG	5
BP	GO:0007265	Ras protein signal transduction	13/174	448/18670	0.000302263	0.000994616	0.000393332	CDKN1A/TP53/RB1/JUN/MET/ADRA1A/RAF1/COL3A1/CHUK/RASA1/MAPK14/ADRA2A/CCNA2	13
BP	GO:0002701	negative regulation of production of molecular mediator of immune response	4/174	35/18670	0.000304527	0.000998299	0.000394788	TNF/HMOX1/IL10/TGFB1	4
BP	GO:0032735	positive regulation of interleukin-12 production	4/174	35/18670	0.000304527	0.000998299	0.000394788	IFNG/CD40LG/IRF1/MAPK14	4
BP	GO:0060251	regulation of glial cell proliferation	4/174	35/18670	0.000304527	0.000998299	0.000394788	TNF/IL1B/IL6/CHRM1	4
BP	GO:0070873	regulation of glycogen metabolic process	4/174	35/18670	0.000304527	0.000998299	0.000394788	AKT1/INSR/IGF2/GSK3B	4
BP	GO:1904031	positive regulation of cyclin-dependent protein kinase activity	4/174	35/18670	0.000304527	0.000998299	0.000394788	CDKN1A/EGFR/AKT1/CCND1	4
BP	GO:0060191	regulation of lipase activity	6/174	98/18670	0.000311524	0.00102047	0.000403556	ESR1/EGFR/ADRA1A/POR/SELE/HTR2A	6
BP	GO:0009205	purine ribonucleoside triphosphate metabolic process	11/174	335/18670	0.000315083	0.00103135	0.000407859	TP53/APP/IFNG/IL4/INSR/HIF1A/TGFB1/PARP1/PPARA/HTR2A/STAT3	11
BP	GO:0016445	somatic diversification of immunoglobulins	5/174	64/18670	0.000324513	0.00105825	0.000418495	IL10/IL2/IL4/CD40LG/TGFB1	5
BP	GO:0035773	insulin secretion involved in cellular response to glucose stimulus	5/174	64/18670	0.000324513	0.00105825	0.000418495	PRKCE/RAF1/HIF1A/ADRA2A/HMGCR	5
BP	GO:0044783	G1 DNA damage checkpoint	5/174	64/18670	0.000324513	0.00105825	0.000418495	CDKN1A/BAX/TP53/CCND1/CHEK2	5
BP	GO:0045600	positive regulation of fat cell differentiation	5/174	64/18670	0.000324513	0.00105825	0.000418495	PTGS2/AKT1/PPARG/MAPK14/HTR2A	5
BP	GO:1903672	positive regulation of sprouting angiogenesis	5/174	64/18670	0.000324513	0.00105825	0.000418495	PTGS2/HMOX1/VEGFA/IL10/KDR	5
BP	GO:0045580	regulation of T cell differentiation	7/174	139/18670	0.00032901	0.00107158	0.000423769	ERBB2/IL2/IFNG/IL4/SOD1/TGFB1/IRF1	7
BP	GO:0019395	fatty acid oxidation	6/174	99/18670	0.000329094	0.00107158	0.000423769	AKT1/PPARG/POR/PPARA/MAPK14/ADIPOQ	6
BP	GO:0009812	flavonoid metabolic process	3/174	15/18670	0.00033337	0.00107986	0.000427043	POR/CYP1A1/UGT1A1	3
BP	GO:0030812	negative regulation of nucleotide catabolic process	3/174	15/18670	0.00033337	0.00107986	0.000427043	TP53/PPARA/STAT3	3
BP	GO:0051198	negative regulation of coenzyme metabolic process	3/174	15/18670	0.00033337	0.00107986	0.000427043	TP53/PPARA/STAT3	3
BP	GO:0060134	prepulse inhibition	3/174	15/18670	0.00033337	0.00107986	0.000427043	PTEN/SLC6A3/DRD1	3
BP	GO:0090494	dopamine uptake	3/174	15/18670	0.00033337	0.00107986	0.000427043	SLC6A2/SLC6A3/DRD1	3
BP	GO:1900119	positive regulation of execution phase of apoptosis	3/174	15/18670	0.00033337	0.00107986	0.000427043	BAX/TP53/IL6	3
BP	GO:1903350	response to dopamine	3/174	15/18670	0.00033337	0.00107986	0.000427043	MAPK1/DRD1/MAPK3	3
BP	GO:0043409	negative regulation of MAPK cascade	8/174	184/18670	0.000336875	0.0010896	0.000430893	MYC/IL1B/PRKCD/AKT1/GSTP1/PTEN/HMGCR/ADIPOQ	8
BP	GO:0048639	positive regulation of developmental growth	8/174	184/18670	0.000336875	0.0010896	0.000430893	BCL2/AKT1/VEGFA/MAPK1/INSR/IGF2/MAPK14/SLC6A3	8
BP	GO:0030947	regulation of vascular endothelial growth factor receptor signaling pathway	4/174	36/18670	0.000340118	0.00109927	0.000434718	IL1B/VEGFA/HIF1A/PRKCB	4
BP	GO:0016570	histone modification	13/174	454/18670	0.000343231	0.00110821	0.000438254	TP53/PRKCA/IL1B/PRKCD/VEGFA/PRKCB/TGFB1/IGF2/MAPK8/DRD1/CCNA2/SIRT1/MAPK3	13
BP	GO:0001837	epithelial to mesenchymal transition	7/174	140/18670	0.000343647	0.00110821	0.000438254	IL1B/IL6/HIF1A/TGFB1/COL1A1/PTEN/GSK3B	7
BP	GO:0072073	kidney epithelium development	7/174	140/18670	0.000343647	0.00110821	0.000438254	CAT/BCL2/MYC/VEGFA/STAT1/TGFB1/ADIPOQ	7
BP	GO:0048738	cardiac muscle tissue development	9/174	233/18670	0.000345944	0.00111479	0.000440858	VEGFA/MAPK1/ADRA1A/GJA1/TGFB1/PTEN/PPARA/ERBB3/MAPK14	9
BP	GO:0002824	positive regulation of adaptive immune response based on somatic recombination of immune receptors built from immunoglobulin superfamily domains	6/174	100/18670	0.000347431	0.00111711	0.000441773	TNF/IL1B/IL6/IL2/IL4/TGFB1	6
BP	GO:0007215	glutamate receptor signaling pathway	6/174	100/18670	0.000347431	0.00111711	0.000441773	ADRB2/APP/IFNG/OPRM1/CCL2/GRIA2	6
BP	GO:0070498	interleukin-1-mediated signaling pathway	6/174	100/18670	0.000347431	0.00111711	0.000441773	IL1B/IL6/NFKBIA/IL1A/CHUK/MAPK3	6
BP	GO:0014823	response to activity	5/174	65/18670	0.000348932	0.00111915	0.00044258	CAT/IL10/HIF1A/PTEN/ADIPOQ	5
BP	GO:0051187	cofactor catabolic process	5/174	65/18670	0.000348932	0.00111915	0.00044258	CAT/HMOX1/DUOX2/MPO/UGT1A1	5
BP	GO:0072678	T cell migration	5/174	65/18670	0.000348932	0.00111915	0.00044258	PIK3CG/APP/ICAM1/CCL2/CXCL10	5
BP	GO:0046328	regulation of JNK cascade	8/174	185/18670	0.000349349	0.00111915	0.00044258	TNF/IL1B/EGFR/AKT1/APP/GSTP1/CD40LG/NCF1	8
BP	GO:1902275	regulation of chromatin organization	8/174	185/18670	0.000349349	0.00111915	0.00044258	TP53/IL1B/VEGFA/TGFB1/IGF2/MAPK8/SIRT1/MAPK3	8
BP	GO:0009167	purine ribonucleoside monophosphate metabolic process	11/174	340/18670	0.000357215	0.00114351	0.000452212	TP53/APP/IFNG/IL4/INSR/HIF1A/TGFB1/PARP1/PPARA/HTR2A/STAT3	11
BP	GO:0050709	negative regulation of protein secretion	7/174	141/18670	0.000358802	0.0011469	0.000453556	TNF/IL1B/IL10/OPRM1/PPP3CA/ADRA2A/HMGCR	7
BP	GO:0097530	granulocyte migration	7/174	141/18670	0.000358802	0.0011469	0.000453556	PIK3CG/IL1B/CCL2/CXCL8/CXCL10/MAPK14/MAPK3	7
BP	GO:0022900	electron transport chain	8/174	186/18670	0.000362197	0.00115691	0.000457513	CYP19A1/NQO1/XDH/MAOB/POR/CYP1A2/NCF1/GSR	8
BP	GO:0009126	purine nucleoside monophosphate metabolic process	11/174	341/18670	0.000366186	0.00116571	0.000460995	TP53/APP/IFNG/IL4/INSR/HIF1A/TGFB1/PARP1/PPARA/HTR2A/STAT3	11
BP	GO:0009199	ribonucleoside triphosphate metabolic process	11/174	341/18670	0.000366186	0.00116571	0.000460995	TP53/APP/IFNG/IL4/INSR/HIF1A/TGFB1/PARP1/PPARA/HTR2A/STAT3	11
BP	GO:0007631	feeding behavior	6/174	101/18670	0.000366558	0.00116571	0.000460995	APP/OPRM1/FOS/DRD1/OPRD1/STAT3	6
BP	GO:0032611	interleukin-1 beta production	6/174	101/18670	0.000366558	0.00116571	0.000460995	CASP8/IL1B/APP/IFNG/GSTP1/HSPB1	6
BP	GO:0034440	lipid oxidation	6/174	101/18670	0.000366558	0.00116571	0.000460995	AKT1/PPARG/POR/PPARA/MAPK14/ADIPOQ	6
BP	GO:0046632	alpha-beta T cell differentiation	6/174	101/18670	0.000366558	0.00116571	0.000460995	BCL2/IL6/IL2/IFNG/IRF1/STAT3	6
BP	GO:0050871	positive regulation of B cell activation	7/174	142/18670	0.000374488	0.00118905	0.000470224	BCL2/CDKN1A/IGHG1/IL6/IL2/IL4/TGFB1	7
BP	GO:0046626	regulation of insulin receptor signaling pathway	5/174	66/18670	0.000374715	0.00118905	0.000470224	IL1B/PRKCD/PRKCB/IGF2/SIRT1	5
BP	GO:0046888	negative regulation of hormone secretion	5/174	66/18670	0.000374715	0.00118905	0.000470224	IL1B/PPP3CA/ADRA2A/HMGCR/ADIPOQ	5
BP	GO:0009144	purine nucleoside triphosphate metabolic process	11/174	342/18670	0.000375346	0.00119019	0.000470674	TP53/APP/IFNG/IL4/INSR/HIF1A/TGFB1/PARP1/PPARA/HTR2A/STAT3	11
BP	GO:0002714	positive regulation of B cell mediated immunity	4/174	37/18670	0.00037859	0.00119439	0.000472336	TNF/IL2/IL4/TGFB1	4
BP	GO:0002891	positive regulation of immunoglobulin mediated immune response	4/174	37/18670	0.00037859	0.00119439	0.000472336	TNF/IL2/IL4/TGFB1	4
BP	GO:0014912	negative regulation of smooth muscle cell migration	4/174	37/18670	0.00037859	0.00119439	0.000472336	GSTP1/SERPINE1/IGFBP3/ADIPOQ	4
BP	GO:0030212	hyaluronan metabolic process	4/174	37/18670	0.00037859	0.00119439	0.000472336	IL1B/AKT1/EGF/TGFB1	4
BP	GO:0032941	secretion by tissue	4/174	37/18670	0.00037859	0.00119439	0.000472336	PRKCE/CHRM3/CHRM1/GJA1	4
BP	GO:0045730	respiratory burst	4/174	37/18670	0.00037859	0.00119439	0.000472336	PIK3CG/INSR/MPO/NCF1	4
BP	GO:0090050	positive regulation of cell migration involved in sprouting angiogenesis	4/174	37/18670	0.00037859	0.00119439	0.000472336	PTGS2/HMOX1/VEGFA/KDR	4
BP	GO:0010522	regulation of calcium ion transport into cytosol	6/174	102/18670	0.0003865	0.00121847	0.000481856	BCL2/BAX/PRKCE/TGFB1/CXCL10/DRD1	6
BP	GO:0051783	regulation of nuclear division	8/174	188/18670	0.00038905	0.00122562	0.000484685	PDE3A/IL1B/RB1/INSR/EGF/TGFB1/IL1A/IGF2	8
BP	GO:0019748	secondary metabolic process	5/174	67/18670	0.000401913	0.00126523	0.000500348	BCL2/TYR/CYP1A2/CYP1A1/CYP1B1	5
BP	GO:0032652	regulation of interleukin-1 production	6/174	103/18670	0.00040728	0.00126906	0.000501865	CASP8/IL10/APP/IFNG/GSTP1/HSPB1	6
BP	GO:0035601	protein deacylation	6/174	103/18670	0.00040728	0.00126906	0.000501865	TP53/VEGFA/IFNG/TGFB1/MAPK8/SIRT1	6
BP	GO:1902106	negative regulation of leukocyte differentiation	6/174	103/18670	0.00040728	0.00126906	0.000501865	MYC/ERBB2/IL2/IL4/IRF1/ADIPOQ	6
BP	GO:1905269	positive regulation of chromatin organization	6/174	103/18670	0.00040728	0.00126906	0.000501865	TP53/IL1B/VEGFA/TGFB1/SIRT1/MAPK3	6
BP	GO:0010885	regulation of cholesterol storage	3/174	16/18670	0.000407497	0.00126906	0.000501865	PPARG/PPARA/APOB	3
BP	GO:0019372	lipoxygenase pathway	3/174	16/18670	0.000407497	0.00126906	0.000501865	PTGS2/ALOX5/PON1	3
BP	GO:0032225	regulation of synaptic transmission, dopaminergic	3/174	16/18670	0.000407497	0.00126906	0.000501865	PTGS2/DRD1/SLC6A4	3
BP	GO:0034116	positive regulation of heterotypic cell-cell adhesion	3/174	16/18670	0.000407497	0.00126906	0.000501865	TNF/IL1B/IL10	3
BP	GO:0042447	hormone catabolic process	3/174	16/18670	0.000407497	0.00126906	0.000501865	CYP19A1/ACHE/SPP1	3
BP	GO:0043217	myelin maintenance	3/174	16/18670	0.000407497	0.00126906	0.000501865	AKT1/SOD1/PTEN	3
BP	GO:0071380	cellular response to prostaglandin E stimulus	3/174	16/18670	0.000407497	0.00126906	0.000501865	PRKCE/AKT1/PPARG	3
BP	GO:0090335	regulation of brown fat cell differentiation	3/174	16/18670	0.000407497	0.00126906	0.000501865	PTGS2/MAPK14/SIRT1	3
BP	GO:0090493	catecholamine uptake	3/174	16/18670	0.000407497	0.00126906	0.000501865	SLC6A2/SLC6A3/DRD1	3
BP	GO:1900451	positive regulation of glutamate receptor signaling pathway	3/174	16/18670	0.000407497	0.00126906	0.000501865	ADRB2/IFNG/CCL2	3
BP	GO:2001170	negative regulation of ATP biosynthetic process	3/174	16/18670	0.000407497	0.00126906	0.000501865	PARP1/PPARA/STAT3	3
BP	GO:0006778	porphyrin-containing compound metabolic process	4/174	38/18670	0.000420074	0.00130172	0.00051478	HMOX1/CYP1A2/CYP1A1/UGT1A1	4
BP	GO:0007190	activation of adenylate cyclase activity	4/174	38/18670	0.000420074	0.00130172	0.00051478	ADRB2/RAF1/ADRB1/DRD1	4
BP	GO:0032620	interleukin-17 production	4/174	38/18670	0.000420074	0.00130172	0.00051478	IL6/IL2/IFNG/TGFB1	4
BP	GO:0046326	positive regulation of glucose import	4/174	38/18670	0.000420074	0.00130172	0.00051478	AKT1/INSR/MAPK14/ADIPOQ	4
BP	GO:0048246	macrophage chemotaxis	4/174	38/18670	0.000420074	0.00130172	0.00051478	CYP19A1/CCL2/MAPK14/MAPK3	4
BP	GO:1904037	positive regulation of epithelial cell apoptotic process	4/174	38/18670	0.000420074	0.00130172	0.00051478	FASLG/IL6/CD40LG/CCL2	4
BP	GO:2000279	negative regulation of DNA biosynthetic process	4/174	38/18670	0.000420074	0.00130172	0.00051478	TP53/PPARG/GJA1/ADIPOQ	4
BP	GO:0002822	regulation of adaptive immune response based on somatic recombination of immune receptors built from immunoglobulin superfamily domains	7/174	145/18670	0.000424867	0.00131564	0.000520284	TNF/IL1B/IL10/IL6/IL2/IL4/TGFB1	7
BP	GO:0014812	muscle cell migration	6/174	104/18670	0.000428922	0.00132537	0.000524133	BCL2/GSTP1/PLAT/SERPINE1/IGFBP3/ADIPOQ	6
BP	GO:0046928	regulation of neurotransmitter secretion	6/174	104/18670	0.000428922	0.00132537	0.000524133	ADRA1A/CHRM2/PRKCB/GSK3B/HTR2A/DRD1	6
BP	GO:0098732	macromolecule deacylation	6/174	104/18670	0.000428922	0.00132537	0.000524133	TP53/VEGFA/IFNG/TGFB1/MAPK8/SIRT1	6
BP	GO:0033627	cell adhesion mediated by integrin	5/174	68/18670	0.000430575	0.00132954	0.00052578	DPP4/PIK3CG/ICAM1/CYP1B1/SERPINE1	5
BP	GO:0072001	renal system development	10/174	293/18670	0.000436544	0.00134702	0.000532693	CAT/BCL2/BAX/MYC/VEGFA/CASP9/MMP9/STAT1/TGFB1/ADIPOQ	10
BP	GO:0002708	positive regulation of lymphocyte mediated immunity	6/174	105/18670	0.000451452	0.00138908	0.000549328	TNF/IL1B/IL6/IL2/IL4/TGFB1	6
BP	GO:0008593	regulation of Notch signaling pathway	6/174	105/18670	0.000451452	0.00138908	0.000549328	EGFR/AKT1/NFKBIA/NOS3/EGF/STAT3	6
BP	GO:0043266	regulation of potassium ion transport	6/174	105/18670	0.000451452	0.00138908	0.000549328	NOS3/KCNH2/PTEN/ADRA2A/HTR2A/DRD1	6
BP	GO:0055017	cardiac muscle tissue growth	6/174	105/18670	0.000451452	0.00138908	0.000549328	MAPK1/ADRA1A/GJA1/PTEN/PPARA/MAPK14	6
BP	GO:0050808	synapse organization	12/174	408/18670	0.000457673	0.00140723	0.000556505	TNF/IL10/APP/ERBB2/INSR/GABRA1/ACHE/CHRNA7/PTEN/MAPK14/GABRA2/DRD1	12
BP	GO:0008088	axo-dendritic transport	5/174	69/18670	0.000460751	0.0014157	0.000559853	APP/SOD1/HIF1A/HSPB1/MAP2	5
BP	GO:0051224	negative regulation of protein transport	8/174	193/18670	0.000463333	0.00142263	0.000562595	TNF/IL1B/IL10/OPRM1/PPP3CA/ADRA2A/HMGCR/ADIPOQ	8
BP	GO:0019048	modulation by virus of host morphology or physiology	4/174	39/18670	0.000464703	0.00142383	0.000563069	CASP8/BCL2L1/INSR/TGFB1	4
BP	GO:0045911	positive regulation of DNA recombination	4/174	39/18670	0.000464703	0.00142383	0.000563069	IL2/IL4/TGFB1/PARP1	4
BP	GO:0060306	regulation of membrane repolarization	4/174	39/18670	0.000464703	0.00142383	0.000563069	SCN5A/KCNH2/GJA1/CACNA2D1	4
BP	GO:0001818	negative regulation of cytokine production	10/174	296/18670	0.000472722	0.00144738	0.000572382	TNF/HMOX1/IL10/IL6/IFNG/IL4/GSTP1/CHRNA7/TGFB1/ADIPOQ	10
BP	GO:0002286	T cell activation involved in immune response	6/174	106/18670	0.000474894	0.00145301	0.000574609	TP53/IL6/ICAM1/IL2/IFNG/STAT3	6
BP	GO:0099504	synaptic vesicle cycle	8/174	194/18670	0.000479488	0.00146604	0.00057976	SLC2A4/ADRA1A/CHRM2/PRKCB/PTEN/GSK3B/HTR2A/DRD1	8
BP	GO:0002792	negative regulation of peptide secretion	7/174	148/18670	0.000480523	0.00146817	0.000580604	TNF/IL1B/IL10/OPRM1/PPP3CA/ADRA2A/HMGCR	7
BP	GO:0006978	DNA damage response, signal transduction by p53 class mediator resulting in transcription of p21 class mediator	3/174	17/18670	0.000491437	0.00149003	0.000589249	CDKN1A/TP53/CHEK2	3
BP	GO:0010715	regulation of extracellular matrix disassembly	3/174	17/18670	0.000491437	0.00149003	0.000589249	DPP4/IL6/TGFB1	3
BP	GO:0030540	female genitalia development	3/174	17/18670	0.000491437	0.00149003	0.000589249	ESR1/BAX/CYP19A1	3
BP	GO:0032740	positive regulation of interleukin-17 production	3/174	17/18670	0.000491437	0.00149003	0.000589249	IL6/IL2/TGFB1	3
BP	GO:0042953	lipoprotein transport	3/174	17/18670	0.000491437	0.00149003	0.000589249	PPARG/PRKCB/APOB	3
BP	GO:0044872	lipoprotein localization	3/174	17/18670	0.000491437	0.00149003	0.000589249	PPARG/PRKCB/APOB	3
BP	GO:0045725	positive regulation of glycogen biosynthetic process	3/174	17/18670	0.000491437	0.00149003	0.000589249	AKT1/INSR/IGF2	3
BP	GO:0070242	thymocyte apoptotic process	3/174	17/18670	0.000491437	0.00149003	0.000589249	BAX/TP53/HIF1A	3
BP	GO:0090185	negative regulation of kidney development	3/174	17/18670	0.000491437	0.00149003	0.000589249	MMP9/STAT1/ADIPOQ	3
BP	GO:1905331	negative regulation of morphogenesis of an epithelium	3/174	17/18670	0.000491437	0.00149003	0.000589249	TNF/STAT1/PTEN	3
BP	GO:2001267	regulation of cysteine-type endopeptidase activity involved in apoptotic signaling pathway	3/174	17/18670	0.000491437	0.00149003	0.000589249	BAX/CASP8/MMP9	3
BP	GO:0010517	regulation of phospholipase activity	5/174	70/18670	0.000492494	0.00149116	0.000589696	ESR1/EGFR/ADRA1A/SELE/HTR2A	5
BP	GO:0032720	negative regulation of tumor necrosis factor production	5/174	70/18670	0.000492494	0.00149116	0.000589696	IL10/IL4/GSTP1/CHRNA7/ADIPOQ	5
BP	GO:0002706	regulation of lymphocyte mediated immunity	7/174	149/18670	0.000500314	0.00151379	0.000598645	TNF/IL1B/IL10/IL6/IL2/IL4/TGFB1	7
BP	GO:0009161	ribonucleoside monophosphate metabolic process	11/174	354/18670	0.000501182	0.00151431	0.000598851	TP53/APP/IFNG/IL4/INSR/HIF1A/TGFB1/PARP1/PPARA/HTR2A/STAT3	11
BP	GO:0031589	cell-substrate adhesion	11/174	354/18670	0.000501182	0.00151431	0.000598851	BCL2/PRKCE/VEGFA/VCAM1/SERPINE1/COL1A1/PTEN/COL3A1/RASA1/GSK3B/KDR	11
BP	GO:0045124	regulation of bone resorption	4/174	40/18670	0.000512611	0.0015435	0.000610393	PRKCA/EGFR/IL6/SPP1	4
BP	GO:0046621	negative regulation of organ growth	4/174	40/18670	0.000512611	0.0015435	0.000610393	GJA1/PTEN/PPARA/SLC6A4	4
BP	GO:0071470	cellular response to osmotic stress	4/174	40/18670	0.000512611	0.0015435	0.000610393	PTGS2/CASP3/SLC2A4/MAPK10	4
BP	GO:0071548	response to dexamethasone	4/174	40/18670	0.000512611	0.0015435	0.000610393	EGFR/CASP9/ICAM1/TGFB1	4
BP	GO:0090184	positive regulation of kidney development	4/174	40/18670	0.000512611	0.0015435	0.000610393	MYC/VEGFA/TGFB1/ADIPOQ	4
BP	GO:0016569	covalent chromatin modification	13/174	474/18670	0.000515753	0.00155082	0.000613288	TP53/PRKCA/IL1B/PRKCD/VEGFA/PRKCB/TGFB1/IGF2/MAPK8/DRD1/CCNA2/SIRT1/MAPK3	13
BP	GO:0050769	positive regulation of neurogenesis	13/174	474/18670	0.000515753	0.00155082	0.000613288	BCL2/TNF/IL1B/VEGFA/IL6/PPARG/IL2/IFNG/OPRM1/HIF1A/HSPA5/TGFB1/PTEN	13
BP	GO:0050777	negative regulation of immune response	7/174	150/18670	0.00052075	0.00156476	0.000618803	TNF/HMOX1/IL10/PPARG/IL2/TGFB1/COL3A1	7
BP	GO:0006821	chloride transport	6/174	108/18670	0.000524618	0.00157313	0.000622112	GABRA1/CLDN4/GABRA2/GABRA3/GABRA6/GABRA5	6
BP	GO:0046916	cellular transition metal ion homeostasis	6/174	108/18670	0.000524618	0.00157313	0.000622112	MYC/HMOX1/APP/SOD1/HIF1A/ABCG2	6
BP	GO:0071156	regulation of cell cycle arrest	6/174	108/18670	0.000524618	0.00157313	0.000622112	CDKN1A/BAX/TP53/CCND1/TGFB1/CHEK2	6
BP	GO:1904950	negative regulation of establishment of protein localization	8/174	197/18670	0.000530713	0.00159032	0.000628908	TNF/IL1B/IL10/OPRM1/PPP3CA/ADRA2A/HMGCR/ADIPOQ	8
BP	GO:1901991	negative regulation of mitotic cell cycle phase transition	9/174	248/18670	0.000543934	0.00162881	0.000644132	BCL2/CDKN1A/BAX/TP53/CCND1/RB1/CCL2/PTEN/CHEK2	9
BP	GO:0060541	respiratory system development	8/174	198/18670	0.000548742	0.00164208	0.00064938	TNF/EGFR/VEGFA/MAPK1/PGR/NOS3/CYP1A2/MAPK3	8
BP	GO:0072009	nephron epithelium development	6/174	109/18670	0.000550951	0.00164756	0.000651547	BCL2/MYC/VEGFA/STAT1/TGFB1/ADIPOQ	6
BP	GO:0060193	positive regulation of lipase activity	5/174	72/18670	0.000560885	0.00167497	0.000662386	ESR1/EGFR/ADRA1A/SELE/HTR2A	5
BP	GO:1903556	negative regulation of tumor necrosis factor superfamily cytokine production	5/174	72/18670	0.000560885	0.00167497	0.000662386	IL10/IL4/GSTP1/CHRNA7/ADIPOQ	5
BP	GO:0030902	hindbrain development	7/174	152/18670	0.000563616	0.00167717	0.000663256	BCL2/TP53/SCN5A/EGF/HSPA5/SLC6A4/ABAT	7
BP	GO:0030890	positive regulation of B cell proliferation	4/174	41/18670	0.00056393	0.00167717	0.000663256	BCL2/CDKN1A/IL2/IL4	4
BP	GO:0043267	negative regulation of potassium ion transport	4/174	41/18670	0.00056393	0.00167717	0.000663256	NOS3/KCNH2/PTEN/HTR2A	4
BP	GO:0098815	modulation of excitatory postsynaptic potential	4/174	41/18670	0.00056393	0.00167717	0.000663256	ADRB2/APP/CHRNA7/PTEN	4
BP	GO:1900117	regulation of execution phase of apoptosis	4/174	41/18670	0.00056393	0.00167717	0.000663256	BAX/TP53/BCL2L1/IL6	4
BP	GO:1903053	regulation of extracellular matrix organization	4/174	41/18670	0.00056393	0.00167717	0.000663256	DPP4/RB1/IL6/TGFB1	4
BP	GO:0007179	transforming growth factor beta receptor signaling pathway	8/174	199/18670	0.000567263	0.00168479	0.000666267	TP53/JUN/FOS/HSPA5/TGFB1/PARP1/COL3A1/SIRT1	8
BP	GO:0016052	carbohydrate catabolic process	8/174	199/18670	0.000567263	0.00168479	0.000666267	TP53/APP/IFNG/INSR/HIF1A/PPARA/HTR2A/STAT3	8
BP	GO:0010951	negative regulation of endopeptidase activity	9/174	250/18670	0.000576232	0.00171026	0.000676341	PTGS2/AKT1/VEGFA/MMP9/APP/XIAP/POR/RAF1/SERPINE1	9
BP	GO:0010878	cholesterol storage	3/174	18/18670	0.000585697	0.00172194	0.00068096	PPARG/PPARA/APOB	3
BP	GO:0030809	negative regulation of nucleotide biosynthetic process	3/174	18/18670	0.000585697	0.00172194	0.00068096	PARP1/PPARA/STAT3	3
BP	GO:0031065	positive regulation of histone deacetylation	3/174	18/18670	0.000585697	0.00172194	0.00068096	TP53/VEGFA/TGFB1	3
BP	GO:0042772	DNA damage response, signal transduction resulting in transcription	3/174	18/18670	0.000585697	0.00172194	0.00068096	CDKN1A/TP53/CHEK2	3
BP	GO:0045780	positive regulation of bone resorption	3/174	18/18670	0.000585697	0.00172194	0.00068096	PRKCA/EGFR/SPP1	3
BP	GO:0046852	positive regulation of bone remodeling	3/174	18/18670	0.000585697	0.00172194	0.00068096	PRKCA/EGFR/SPP1	3
BP	GO:0070230	positive regulation of lymphocyte apoptotic process	3/174	18/18670	0.000585697	0.00172194	0.00068096	BAX/TP53/IL10	3
BP	GO:0070875	positive regulation of glycogen metabolic process	3/174	18/18670	0.000585697	0.00172194	0.00068096	AKT1/INSR/IGF2	3
BP	GO:0071605	monocyte chemotactic protein-1 production	3/174	18/18670	0.000585697	0.00172194	0.00068096	IL1B/GSTP1/ADIPOQ	3
BP	GO:0071637	regulation of monocyte chemotactic protein-1 production	3/174	18/18670	0.000585697	0.00172194	0.00068096	IL1B/GSTP1/ADIPOQ	3
BP	GO:0090330	regulation of platelet aggregation	3/174	18/18670	0.000585697	0.00172194	0.00068096	PRKCA/PRKCD/ABAT	3
BP	GO:0150078	positive regulation of neuroinflammatory response	3/174	18/18670	0.000585697	0.00172194	0.00068096	TNF/IL1B/IL6	3
BP	GO:1900372	negative regulation of purine nucleotide biosynthetic process	3/174	18/18670	0.000585697	0.00172194	0.00068096	PARP1/PPARA/STAT3	3
BP	GO:2000479	regulation of cAMP-dependent protein kinase activity	3/174	18/18670	0.000585697	0.00172194	0.00068096	ADRB2/SIRT1/ADIPOQ	3
BP	GO:0021537	telencephalon development	9/174	251/18670	0.000592961	0.00174212	0.000688942	BAX/CASP3/EGFR/SCN5A/HIF1A/PTEN/COL3A1/GSK3B/DRD1	9
BP	GO:0002312	B cell activation involved in immune response	5/174	73/18670	0.000597639	0.00174997	0.000692045	IL10/IL2/IL4/CD40LG/TGFB1	5
BP	GO:0032945	negative regulation of mononuclear cell proliferation	5/174	73/18670	0.000597639	0.00174997	0.000692045	CASP3/IL10/ERBB2/IL2/TGFB1	5
BP	GO:0043627	response to estrogen	5/174	73/18670	0.000597639	0.00174997	0.000692045	ESR1/HMOX1/CCND1/MAPK1/PPARG	5
BP	GO:0050672	negative regulation of lymphocyte proliferation	5/174	73/18670	0.000597639	0.00174997	0.000692045	CASP3/IL10/ERBB2/IL2/TGFB1	5
BP	GO:1901983	regulation of protein acetylation	5/174	73/18670	0.000597639	0.00174997	0.000692045	IL1B/TGFB1/GSK3B/SIRT1/MAPK3	5
BP	GO:0009141	nucleoside triphosphate metabolic process	11/174	362/18670	0.000603324	0.00176543	0.000698159	TP53/APP/IFNG/IL4/INSR/HIF1A/TGFB1/PARP1/PPARA/HTR2A/STAT3	11
BP	GO:0002703	regulation of leukocyte mediated immunity	8/174	201/18670	0.000605823	0.00177155	0.000700581	TNF/IL1B/HMOX1/IL10/IL6/IL2/IL4/TGFB1	8
BP	GO:0072676	lymphocyte migration	6/174	111/18670	0.000606694	0.00177172	0.000700648	PIK3CG/AKT1/APP/ICAM1/CCL2/CXCL10	6
BP	GO:0098661	inorganic anion transmembrane transport	6/174	111/18670	0.000606694	0.00177172	0.000700648	GABRA1/CLDN4/GABRA2/GABRA3/GABRA6/GABRA5	6
BP	GO:0017156	calcium ion regulated exocytosis	7/174	154/18670	0.000609243	0.00177798	0.000703121	ADRA1A/CHRM2/PRKCB/GSK3B/ADRA2A/HTR2A/DRD1	7
BP	GO:0051648	vesicle localization	10/174	306/18670	0.000611792	0.00178422	0.000705591	PIK3CG/SLC2A4/ADRA1A/CHRM2/PRKCB/PTEN/GSK3B/HTR2A/DRD1/MAP2	10
BP	GO:0034248	regulation of cellular amide metabolic process	13/174	483/18670	0.000614634	0.00179131	0.000708395	CASP3/TNF/PRKCD/AKT1/MAPK1/IL6/APP/ERBB2/IFNG/CHRNA7/HSPB1/STAT3/MAPK3	13
BP	GO:0002639	positive regulation of immunoglobulin production	4/174	42/18670	0.000618795	0.00179863	0.000711289	IL6/IL2/IL4/TGFB1	4
BP	GO:0010613	positive regulation of cardiac muscle hypertrophy	4/174	42/18670	0.000618795	0.00179863	0.000711289	PRKCA/ADRA1A/PARP1/PPP3CA	4
BP	GO:0010677	negative regulation of cellular carbohydrate metabolic process	4/174	42/18670	0.000618795	0.00179863	0.000711289	PPARA/GSK3B/STAT3/ADIPOQ	4
BP	GO:0099622	cardiac muscle cell membrane repolarization	4/174	42/18670	0.000618795	0.00179863	0.000711289	SCN5A/KCNH2/GJA1/CACNA2D1	4
BP	GO:1903707	negative regulation of hemopoiesis	7/174	155/18670	0.000633131	0.00183908	0.000727283	MYC/NFKBIA/ERBB2/IL2/IL4/IRF1/ADIPOQ	7
BP	GO:0050868	negative regulation of T cell activation	6/174	112/18670	0.000636156	0.00184177	0.000728348	CASP3/IL10/ERBB2/IL2/TGFB1/IRF1	6
BP	GO:0060419	heart growth	6/174	112/18670	0.000636156	0.00184177	0.000728348	MAPK1/ADRA1A/GJA1/PTEN/PPARA/MAPK14	6
BP	GO:0014015	positive regulation of gliogenesis	5/174	74/18670	0.000636171	0.00184177	0.000728348	TNF/IL1B/IL6/PPARG/TGFB1	5
BP	GO:0031670	cellular response to nutrient	5/174	74/18670	0.000636171	0.00184177	0.000728348	PTGS2/HMOX1/PPARG/SOD1/COL1A1	5
BP	GO:1900076	regulation of cellular response to insulin stimulus	5/174	74/18670	0.000636171	0.00184177	0.000728348	IL1B/PRKCD/PRKCB/IGF2/SIRT1	5
BP	GO:0002200	somatic diversification of immune receptors	5/174	75/18670	0.000676534	0.0019506	0.000771387	IL10/IL2/IL4/CD40LG/TGFB1	5
BP	GO:0010611	regulation of cardiac muscle hypertrophy	5/174	75/18670	0.000676534	0.0019506	0.000771387	PRKCA/ADRA1A/PARP1/PPARA/PPP3CA	5
BP	GO:0006692	prostanoid metabolic process	4/174	43/18670	0.000677342	0.0019506	0.000771387	PTGS1/PTGS2/IL1B/SIRT1	4
BP	GO:0006693	prostaglandin metabolic process	4/174	43/18670	0.000677342	0.0019506	0.000771387	PTGS1/PTGS2/IL1B/SIRT1	4
BP	GO:0014742	positive regulation of muscle hypertrophy	4/174	43/18670	0.000677342	0.0019506	0.000771387	PRKCA/ADRA1A/PARP1/PPP3CA	4
BP	GO:0033173	calcineurin-NFAT signaling cascade	4/174	43/18670	0.000677342	0.0019506	0.000771387	TNF/ERBB3/GSK3B/PPP3CA	4
BP	GO:0034198	cellular response to amino acid starvation	4/174	43/18670	0.000677342	0.0019506	0.000771387	CDKN1A/MAPK1/MAPK8/MAPK3	4
BP	GO:0045746	negative regulation of Notch signaling pathway	4/174	43/18670	0.000677342	0.0019506	0.000771387	EGFR/AKT1/NFKBIA/EGF	4
BP	GO:0090596	sensory organ morphogenesis	9/174	256/18670	0.000682688	0.0019647	0.000776962	BCL2/BAX/FASLG/VEGFA/MAPK1/SOD1/HIF1A/STAT3/MAPK3	9
BP	GO:0002363	alpha-beta T cell lineage commitment	3/174	19/18670	0.000690767	0.00197751	0.000782027	BCL2/IL6/STAT3	3
BP	GO:0003085	negative regulation of systemic arterial blood pressure	3/174	19/18670	0.000690767	0.00197751	0.000782027	ADRB2/ADRA1A/ADRB1	3
BP	GO:0010663	positive regulation of striated muscle cell apoptotic process	3/174	19/18670	0.000690767	0.00197751	0.000782027	TP53/PTEN/HMGCR	3
BP	GO:0010666	positive regulation of cardiac muscle cell apoptotic process	3/174	19/18670	0.000690767	0.00197751	0.000782027	TP53/PTEN/HMGCR	3
BP	GO:0033189	response to vitamin A	3/174	19/18670	0.000690767	0.00197751	0.000782027	CAT/PPARG/CYP1A1	3
BP	GO:0060252	positive regulation of glial cell proliferation	3/174	19/18670	0.000690767	0.00197751	0.000782027	TNF/IL1B/IL6	3
BP	GO:1900409	positive regulation of cellular response to oxidative stress	3/174	19/18670	0.000690767	0.00197751	0.000782027	TNF/MMP3/SOD1	3
BP	GO:2000696	regulation of epithelial cell differentiation involved in kidney development	3/174	19/18670	0.000690767	0.00197751	0.000782027	MMP9/STAT1/ADIPOQ	3
BP	GO:1990778	protein localization to cell periphery	10/174	311/18670	0.000693102	0.00198289	0.000784156	AR/TNF/PRKCE/EGFR/AKT1/BCL2L1/IFNG/TGFB1/MAPK10/ADIPOQ	10
BP	GO:0005976	polysaccharide metabolic process	6/174	114/18670	0.000698402	0.00199544	0.000789117	AKT1/INSR/EGF/TGFB1/IGF2/GSK3B	6
BP	GO:0042752	regulation of circadian rhythm	6/174	114/18670	0.000698402	0.00199544	0.000789117	TP53/PPARG/PPARA/GSK3B/MAPK8/MAPK10	6
BP	GO:0045454	cell redox homeostasis	5/174	76/18670	0.000718784	0.00205098	0.000811083	NOS2/NOS3/MPO/NCF1/GSR	5
BP	GO:0072088	nephron epithelium morphogenesis	5/174	76/18670	0.000718784	0.00205098	0.000811083	BCL2/MYC/VEGFA/STAT1/TGFB1	5
BP	GO:0032535	regulation of cellular component size	11/174	370/18670	0.000722295	0.00205965	0.000814512	PRKCE/PRKCD/AKT1/VEGFA/ICAM1/PTEN/SPP1/RASA1/GSK3B/MAP2/KCNMA1	11
BP	GO:0010828	positive regulation of glucose transmembrane transport	4/174	44/18670	0.000739705	0.00210379	0.000831968	AKT1/INSR/MAPK14/ADIPOQ	4
BP	GO:0038084	vascular endothelial growth factor signaling pathway	4/174	44/18670	0.000739705	0.00210379	0.000831968	VEGFA/XDH/HSPB1/KDR	4
BP	GO:0045601	regulation of endothelial cell differentiation	4/174	44/18670	0.000739705	0.00210379	0.000831968	TNF/IL1B/VEGFA/XDH	4
BP	GO:0061756	leukocyte adhesion to vascular endothelial cell	4/174	44/18670	0.000739705	0.00210379	0.000831968	TNF/ICAM1/SELE/VCAM1	4
BP	GO:0043010	camera-type eye development	10/174	314/18670	0.000746032	0.0021204	0.000838537	BAX/EGFR/VEGFA/JUN/ACHE/HIF1A/GJA1/CYP1A1/TGFB1/CYP1B1	10
BP	GO:0072659	protein localization to plasma membrane	9/174	260/18670	0.000762204	0.00216496	0.000856157	AR/TNF/PRKCE/EGFR/AKT1/BCL2L1/IFNG/TGFB1/ADIPOQ	9
BP	GO:0016575	histone deacetylation	5/174	77/18670	0.000762976	0.00216574	0.000856465	TP53/VEGFA/TGFB1/MAPK8/SIRT1	5
BP	GO:0007519	skeletal muscle tissue development	7/174	160/18670	0.000763967	0.00216714	0.00085702	BCL2/RB1/FOS/TGFB1/MAPK14/PPP3CA/HMGCR	7
BP	GO:0032635	interleukin-6 production	7/174	161/18670	0.000792529	0.0022467	0.000888483	NOS2/TNF/IL1B/IL10/IL6/APP/STAT3	7
BP	GO:0010466	negative regulation of peptidase activity	9/174	262/18670	0.000804707	0.0022761	0.00090011	PTGS2/AKT1/VEGFA/MMP9/APP/XIAP/POR/RAF1/SERPINE1	9
BP	GO:0009123	nucleoside monophosphate metabolic process	11/174	375/18670	0.00080612	0.0022761	0.00090011	TP53/APP/IFNG/IL4/INSR/HIF1A/TGFB1/PARP1/PPARA/HTR2A/STAT3	11
BP	GO:0010042	response to manganese ion	3/174	20/18670	0.000807121	0.0022761	0.00090011	PTGS2/APP/HSPA5	3
BP	GO:0019373	epoxygenase P450 pathway	3/174	20/18670	0.000807121	0.0022761	0.00090011	CYP1A2/CYP1A1/CYP1B1	3
BP	GO:0042535	positive regulation of tumor necrosis factor biosynthetic process	3/174	20/18670	0.000807121	0.0022761	0.00090011	APP/IFNG/HSPB1	3
BP	GO:0043369	CD4-positive or CD8-positive, alpha-beta T cell lineage commitment	3/174	20/18670	0.000807121	0.0022761	0.00090011	BCL2/IL6/STAT3	3
BP	GO:0048148	behavioral response to cocaine	3/174	20/18670	0.000807121	0.0022761	0.00090011	HTR2A/DRD1/ABAT	3
BP	GO:0014743	regulation of muscle hypertrophy	5/174	78/18670	0.000809165	0.0022761	0.00090011	PRKCA/ADRA1A/PARP1/PPARA/PPP3CA	5
BP	GO:0043407	negative regulation of MAP kinase activity	5/174	78/18670	0.000809165	0.0022761	0.00090011	IL1B/PRKCD/GSTP1/HMGCR/ADIPOQ	5
BP	GO:0055021	regulation of cardiac muscle tissue growth	5/174	78/18670	0.000809165	0.0022761	0.00090011	MAPK1/GJA1/PTEN/PPARA/MAPK14	5
BP	GO:0072028	nephron morphogenesis	5/174	78/18670	0.000809165	0.0022761	0.00090011	BCL2/MYC/VEGFA/STAT1/TGFB1	5
BP	GO:0090398	cellular senescence	5/174	78/18670	0.000809165	0.0022761	0.00090011	CDKN1A/TP53/PRKCD/MAPK14/SIRT1	5
BP	GO:0001570	vasculogenesis	5/174	79/18670	0.000857409	0.0024087	0.000952547	VEGFA/XDH/TGFB1/RASA1/KDR	5
BP	GO:0055072	iron ion homeostasis	5/174	79/18670	0.000857409	0.0024087	0.000952547	MYC/HMOX1/SOD1/HIF1A/ABCG2	5
BP	GO:0016079	synaptic vesicle exocytosis	6/174	119/18670	0.000874705	0.00244323	0.000966202	ADRA1A/CHRM2/PRKCB/GSK3B/HTR2A/DRD1	6
BP	GO:0001504	neurotransmitter uptake	4/174	46/18670	0.000876424	0.00244323	0.000966202	SLC6A2/SLC6A3/DRD1/SLC6A4	4
BP	GO:0002437	inflammatory response to antigenic stimulus	4/174	46/18670	0.000876424	0.00244323	0.000966202	TNF/IL10/ICAM1/OPRM1	4
BP	GO:0005978	glycogen biosynthetic process	4/174	46/18670	0.000876424	0.00244323	0.000966202	AKT1/INSR/IGF2/GSK3B	4
BP	GO:0009250	glucan biosynthetic process	4/174	46/18670	0.000876424	0.00244323	0.000966202	AKT1/INSR/IGF2/GSK3B	4
BP	GO:0014075	response to amine	4/174	46/18670	0.000876424	0.00244323	0.000966202	ICAM1/SOD1/PPP3CA/DRD1	4
BP	GO:0033628	regulation of cell adhesion mediated by integrin	4/174	46/18670	0.000876424	0.00244323	0.000966202	DPP4/PIK3CG/CYP1B1/SERPINE1	4
BP	GO:0044003	modification by symbiont of host morphology or physiology	4/174	46/18670	0.000876424	0.00244323	0.000966202	CASP8/BCL2L1/INSR/TGFB1	4
BP	GO:0060711	labyrinthine layer development	4/174	46/18670	0.000876424	0.00244323	0.000966202	CASP8/AKT1/MAPK1/IL10	4
BP	GO:0071354	cellular response to interleukin-6	4/174	46/18670	0.000876424	0.00244323	0.000966202	IL6/ICAM1/STAT1/STAT3	4
BP	GO:0097720	calcineurin-mediated signaling	4/174	46/18670	0.000876424	0.00244323	0.000966202	TNF/ERBB3/GSK3B/PPP3CA	4
BP	GO:1990928	response to amino acid starvation	4/174	46/18670	0.000876424	0.00244323	0.000966202	CDKN1A/MAPK1/MAPK8/MAPK3	4
BP	GO:0007088	regulation of mitotic nuclear division	7/174	164/18670	0.000883313	0.00245929	0.000972552	IL1B/RB1/INSR/EGF/TGFB1/IL1A/IGF2	7
BP	GO:0035821	modification of morphology or physiology of other organism	7/174	164/18670	0.000883313	0.00245929	0.000972552	NOS2/CASP8/BCL2L1/JUN/IFNG/INSR/TGFB1	7
BP	GO:0003014	renal system process	6/174	120/18670	0.000913744	0.00254239	0.00100542	BCL2/ADRA1A/GJA1/CLDN4/KCNMA1/ADIPOQ	6
BP	GO:0030900	forebrain development	11/174	381/18670	0.000917226	0.00254882	0.00100796	BAX/CASP3/EGFR/APP/SCN5A/HIF1A/PTEN/COL3A1/GSK3B/SLC6A3/DRD1	11
BP	GO:0045089	positive regulation of innate immune response	11/174	381/18670	0.000917226	0.00254882	0.00100796	ESR1/CASP8/PRKCE/PRKCD/NFKBIA/XIAP/CD14/RAF1/CHUK/IRF1/APOB	11
BP	GO:1901988	negative regulation of cell cycle phase transition	9/174	267/18670	0.00091947	0.00255343	0.00100978	BCL2/CDKN1A/BAX/TP53/CCND1/RB1/CCL2/PTEN/CHEK2	9
BP	GO:0010829	negative regulation of glucose transmembrane transport	3/174	21/18670	0.000935219	0.00258073	0.00102058	TNF/IL1B/PRKCB	3
BP	GO:0032682	negative regulation of chemokine production	3/174	21/18670	0.000935219	0.00258073	0.00102058	IL10/IL6/GSTP1	3
BP	GO:0035162	embryonic hemopoiesis	3/174	21/18670	0.000935219	0.00258073	0.00102058	VEGFA/HIF1A/KDR	3
BP	GO:0035743	CD4-positive, alpha-beta T cell cytokine production	3/174	21/18670	0.000935219	0.00258073	0.00102058	IL1B/IL6/IL4	3
BP	GO:0036499	PERK-mediated unfolded protein response	3/174	21/18670	0.000935219	0.00258073	0.00102058	HSPA5/CCL2/CXCL8	3
BP	GO:0046716	muscle cell cellular homeostasis	3/174	21/18670	0.000935219	0.00258073	0.00102058	SOD1/HIF1A/TGFB1	3
BP	GO:0046827	positive regulation of protein export from nucleus	3/174	21/18670	0.000935219	0.00258073	0.00102058	TP53/IL1B/GSK3B	3
BP	GO:0051900	regulation of mitochondrial depolarization	3/174	21/18670	0.000935219	0.00258073	0.00102058	BCL2/PARP1/KDR	3
BP	GO:1902884	positive regulation of response to oxidative stress	3/174	21/18670	0.000935219	0.00258073	0.00102058	TNF/MMP3/SOD1	3
BP	GO:1903055	positive regulation of extracellular matrix organization	3/174	21/18670	0.000935219	0.00258073	0.00102058	RB1/IL6/TGFB1	3
BP	GO:0010799	regulation of peptidyl-threonine phosphorylation	4/174	47/18670	0.000951052	0.00261779	0.00103524	MAPK1/APP/EGF/TGFB1	4
BP	GO:0045646	regulation of erythrocyte differentiation	4/174	47/18670	0.000951052	0.00261779	0.00103524	HIF1A/STAT1/MAPK14/STAT3	4
BP	GO:0048806	genitalia development	4/174	47/18670	0.000951052	0.00261779	0.00103524	ESR1/AR/BAX/CYP19A1	4
BP	GO:1900744	regulation of p38MAPK cascade	4/174	47/18670	0.000951052	0.00261779	0.00103524	IL1B/VEGFA/XDH/NCF1	4
BP	GO:0043618	regulation of transcription from RNA polymerase II promoter in response to stress	6/174	121/18670	0.000954111	0.00262456	0.00103791	TP53/HMOX1/VEGFA/JUN/HIF1A/HSPA5	6
BP	GO:0014855	striated muscle cell proliferation	5/174	81/18670	0.000960286	0.0026349	0.001042	MAPK1/GJA1/PTEN/MAPK14/STAT3	5
BP	GO:0033238	regulation of cellular amine metabolic process	5/174	81/18670	0.000960286	0.0026349	0.001042	NQO1/MAOB/SLC6A3/DRD1/ABAT	5
BP	GO:0034109	homotypic cell-cell adhesion	5/174	81/18670	0.000960286	0.0026349	0.001042	PIK3CG/PRKCA/PRKCD/HSPB1/ABAT	5
BP	GO:0110110	positive regulation of animal organ morphogenesis	5/174	81/18670	0.000960286	0.0026349	0.001042	AR/BAX/MYC/VEGFA/TGFB1	5
BP	GO:0051279	regulation of release of sequestered calcium ion into cytosol	5/174	82/18670	0.00101504	0.00278162	0.00110002	BAX/PRKCE/TGFB1/CXCL10/DRD1	5
BP	GO:0071158	positive regulation of cell cycle arrest	5/174	82/18670	0.00101504	0.00278162	0.00110002	CDKN1A/BAX/TP53/TGFB1/CHEK2	5
BP	GO:0008542	visual learning	4/174	48/18670	0.00103004	0.0028192	0.00111488	APP/HIF1A/DRD1/HMGCR	4
BP	GO:0030850	prostate gland development	4/174	48/18670	0.00103004	0.0028192	0.00111488	ESR1/AR/CYP19A1/PTEN	4
BP	GO:0016485	protein processing	10/174	328/18670	0.0010391	0.0028422	0.00112398	CASP3/CASP8/IGHG1/IL1B/XIAP/F3/PLAT/SERPINE1/PARP1/CES1	10
BP	GO:0045619	regulation of lymphocyte differentiation	7/174	169/18670	0.00105267	0.00287572	0.00113724	ERBB2/IL2/IFNG/IL4/SOD1/TGFB1/IRF1	7
BP	GO:0060538	skeletal muscle organ development	7/174	169/18670	0.00105267	0.00287572	0.00113724	BCL2/RB1/FOS/TGFB1/MAPK14/PPP3CA/HMGCR	7
BP	GO:0006925	inflammatory cell apoptotic process	3/174	22/18670	0.0010755	0.00292526	0.00115683	FASLG/IL6/SIRT1	3
BP	GO:0030878	thyroid gland development	3/174	22/18670	0.0010755	0.00292526	0.00115683	MAPK1/RAF1/MAPK3	3
BP	GO:0032069	regulation of nuclease activity	3/174	22/18670	0.0010755	0.00292526	0.00115683	PRKCD/AKT1/SIRT1	3
BP	GO:0032469	endoplasmic reticulum calcium ion homeostasis	3/174	22/18670	0.0010755	0.00292526	0.00115683	BCL2/BAX/APP	3
BP	GO:0043496	regulation of protein homodimerization activity	3/174	22/18670	0.0010755	0.00292526	0.00115683	BCL2/BAX/HSPA5	3
BP	GO:0050765	negative regulation of phagocytosis	3/174	22/18670	0.0010755	0.00292526	0.00115683	TGFB1/PTEN/ADIPOQ	3
BP	GO:0051000	positive regulation of nitric-oxide synthase activity	3/174	22/18670	0.0010755	0.00292526	0.00115683	TNF/AKT1/HIF1A	3
BP	GO:0014013	regulation of gliogenesis	6/174	124/18670	0.00108349	0.00294513	0.00116469	TNF/IL1B/IL6/PPARG/CHRM1/TGFB1	6
BP	GO:0002686	negative regulation of leukocyte migration	4/174	49/18670	0.00111353	0.00302302	0.00119549	CYP19A1/HMOX1/AKT1/CCL2	4
BP	GO:1990090	cellular response to nerve growth factor stimulus	4/174	49/18670	0.00111353	0.00302302	0.00119549	AKT1/APP/HSPA5/PTEN	4
BP	GO:0014910	regulation of smooth muscle cell migration	5/174	84/18670	0.00113145	0.00306785	0.00121322	BCL2/GSTP1/SERPINE1/IGFBP3/ADIPOQ	5
BP	GO:0060420	regulation of heart growth	5/174	84/18670	0.00113145	0.00306785	0.00121322	MAPK1/GJA1/PTEN/PPARA/MAPK14	5
BP	GO:0090150	establishment of protein localization to membrane	10/174	332/18670	0.00113828	0.00308447	0.00121979	BCL2/BAX/TP53/CASP8/EGFR/ERBB2/HSPA5/NCF1/MAPK8/MAPK10	10
BP	GO:0002931	response to ischemia	4/174	50/18670	0.00120164	0.00324407	0.0012829	BCL2/TP53/CASP9/GJA1	4
BP	GO:0010718	positive regulation of epithelial to mesenchymal transition	4/174	50/18670	0.00120164	0.00324407	0.0012829	IL1B/IL6/TGFB1/COL1A1	4
BP	GO:0014009	glial cell proliferation	4/174	50/18670	0.00120164	0.00324407	0.0012829	TNF/IL1B/IL6/CHRM1	4
BP	GO:0070741	response to interleukin-6	4/174	50/18670	0.00120164	0.00324407	0.0012829	IL6/ICAM1/STAT1/STAT3	4
BP	GO:0086009	membrane repolarization	4/174	50/18670	0.00120164	0.00324407	0.0012829	SCN5A/KCNH2/GJA1/CACNA2D1	4
BP	GO:1900087	positive regulation of G1/S transition of mitotic cell cycle	4/174	50/18670	0.00120164	0.00324407	0.0012829	EGFR/AKT1/CCND1/CYP1A1	4
BP	GO:0043620	regulation of DNA-templated transcription in response to stress	6/174	127/18670	0.00122592	0.00330606	0.00130742	TP53/HMOX1/VEGFA/JUN/HIF1A/HSPA5	6
BP	GO:0007617	mating behavior	3/174	23/18670	0.0012284	0.00330606	0.00130742	APP/PTEN/DRD1	3
BP	GO:0034695	response to prostaglandin E	3/174	23/18670	0.0012284	0.00330606	0.00130742	PRKCE/AKT1/PPARG	3
BP	GO:0051882	mitochondrial depolarization	3/174	23/18670	0.0012284	0.00330606	0.00130742	BCL2/PARP1/KDR	3
BP	GO:0072215	regulation of metanephros development	3/174	23/18670	0.0012284	0.00330606	0.00130742	MYC/STAT1/ADIPOQ	3
BP	GO:0002695	negative regulation of leukocyte activation	7/174	175/18670	0.00128852	0.00346572	0.00137056	CASP3/HMOX1/IL10/ERBB2/IL2/TGFB1/IRF1	7
BP	GO:0031103	axon regeneration	4/174	51/18670	0.00129453	0.00347975	0.00137611	BCL2/JUN/PTEN/SPP1	4
BP	GO:0006112	energy reserve metabolic process	5/174	87/18670	0.00132422	0.00355737	0.0014068	MYC/AKT1/INSR/IGF2/GSK3B	5
BP	GO:0044106	cellular amine metabolic process	6/174	129/18670	0.00132855	0.00356679	0.00141053	NQO1/MAOB/SLC6A3/MAOA/DRD1/ABAT	6
BP	GO:0016579	protein deubiquitination	9/174	283/18670	0.00137915	0.00370038	0.00146336	ESR1/AR/ADRB2/TP53/MYC/NFKBIA/HIF1A/PTEN/CCNA2	9
BP	GO:0032731	positive regulation of interleukin-1 beta production	4/174	52/18670	0.00139232	0.00371365	0.0014686	CASP8/APP/IFNG/HSPB1	4
BP	GO:1990089	response to nerve growth factor	4/174	52/18670	0.00139232	0.00371365	0.0014686	AKT1/APP/HSPA5/PTEN	4
BP	GO:2000677	regulation of transcription regulatory region DNA binding	4/174	52/18670	0.00139232	0.00371365	0.0014686	RB1/IFNG/TGFB1/PARP1	4
BP	GO:0009791	post-embryonic development	5/174	88/18670	0.00139357	0.00371365	0.0014686	BCL2/BAX/VEGFA/CYP1A2/APOB	5
BP	GO:0106027	neuron projection organization	5/174	88/18670	0.00139357	0.00371365	0.0014686	APP/INSR/CHRNA7/PTEN/GSK3B	5
BP	GO:1901888	regulation of cell junction assembly	5/174	88/18670	0.00139357	0.00371365	0.0014686	TNF/VEGFA/GJA1/PTEN/KDR	5
BP	GO:0002092	positive regulation of receptor internalization	3/174	24/18670	0.00139432	0.00371365	0.0014686	VEGFA/EGF/SELE	3
BP	GO:0010288	response to lead ion	3/174	24/18670	0.00139432	0.00371365	0.0014686	PTGS2/CAT/APP	3
BP	GO:0042738	exogenous drug catabolic process	3/174	24/18670	0.00139432	0.00371365	0.0014686	CYP3A4/CYP1A2/NR1I2	3
BP	GO:0044346	fibroblast apoptotic process	3/174	24/18670	0.00139432	0.00371365	0.0014686	PIK3CG/TP53/MYC	3
BP	GO:1903649	regulation of cytoplasmic transport	3/174	24/18670	0.00139432	0.00371365	0.0014686	MAPK1/MAP2/MAPK3	3
BP	GO:2000178	negative regulation of neural precursor cell proliferation	3/174	24/18670	0.00139432	0.00371365	0.0014686	TP53/TGFB1/SLC6A4	3
BP	GO:0031647	regulation of protein stability	9/174	284/18670	0.00141311	0.0037614	0.00148749	BCL2/CDKN1A/CASP3/TP53/PRKCD/MAPK1/PTEN/CHEK2/SIRT1	9
BP	GO:0006732	coenzyme metabolic process	11/174	403/18670	0.00143883	0.00382751	0.00151363	PTGS2/TP53/FASN/APP/IFNG/INSR/HIF1A/PPARA/HTR2A/STAT3/HMGCR	11
BP	GO:0097306	cellular response to alcohol	5/174	89/18670	0.00146555	0.00389622	0.0015408	PRKCE/AKT1/PPARG/PTEN/UGT1A1	5
BP	GO:0008361	regulation of cell size	7/174	179/18670	0.00146743	0.00389884	0.00154184	AKT1/VEGFA/PTEN/SPP1/GSK3B/MAP2/KCNMA1	7
BP	GO:0007632	visual behavior	4/174	53/18670	0.00149515	0.00395803	0.00156525	APP/HIF1A/DRD1/HMGCR	4
BP	GO:0032964	collagen biosynthetic process	4/174	53/18670	0.00149515	0.00395803	0.00156525	IL6/PPARG/TGFB1/COL1A1	4
BP	GO:0035065	regulation of histone acetylation	4/174	53/18670	0.00149515	0.00395803	0.00156525	IL1B/TGFB1/SIRT1/MAPK3	4
BP	GO:0045744	negative regulation of G protein-coupled receptor signaling pathway	4/174	53/18670	0.00149515	0.00395803	0.00156525	ADRB2/MET/OPRM1/CXCL8	4
BP	GO:0071320	cellular response to cAMP	4/174	53/18670	0.00149515	0.00395803	0.00156525	PIK3CG/APP/HSPA5/ADIPOQ	4
BP	GO:1905517	macrophage migration	4/174	53/18670	0.00149515	0.00395803	0.00156525	CYP19A1/CCL2/MAPK14/MAPK3	4
BP	GO:0043900	regulation of multi-organism process	11/174	405/18670	0.00149637	0.00395885	0.00156557	NOS2/PDE3A/BCL2/TNF/PRKCA/IL1B/JUN/IFNG/STAT1/CXCL8/MAPK3	11
BP	GO:0010717	regulation of epithelial to mesenchymal transition	5/174	90/18670	0.00154023	0.00406749	0.00160853	IL1B/IL6/TGFB1/COL1A1/PTEN	5
BP	GO:0032651	regulation of interleukin-1 beta production	5/174	90/18670	0.00154023	0.00406749	0.00160853	CASP8/APP/IFNG/GSTP1/HSPB1	5
BP	GO:0042475	odontogenesis of dentin-containing tooth	5/174	90/18670	0.00154023	0.00406749	0.00160853	BAX/SCN5A/SERPINE1/PPARA/RUNX2	5
BP	GO:0001508	action potential	6/174	133/18670	0.00155339	0.00409727	0.00162031	SCN5A/ADRA1A/KCNH2/GJA1/DRD1/CACNA2D1	6
BP	GO:0002705	positive regulation of leukocyte mediated immunity	6/174	133/18670	0.00155339	0.00409727	0.00162031	TNF/IL1B/IL6/IL2/IL4/TGFB1	6
BP	GO:0051147	regulation of muscle cell differentiation	7/174	181/18670	0.00156386	0.00411836	0.00162865	BCL2/TGFB1/PPARA/CXCL10/IGF2/MAPK14/SIRT1	7
BP	GO:0002053	positive regulation of mesenchymal cell proliferation	3/174	25/18670	0.00157367	0.00411836	0.00162865	MYC/VEGFA/STAT1	3
BP	GO:0009299	mRNA transcription	3/174	25/18670	0.00157367	0.00411836	0.00162865	TP53/HIF1A/STAT3	3
BP	GO:0009404	toxin metabolic process	3/174	25/18670	0.00157367	0.00411836	0.00162865	CYP1A2/CYP1A1/CYP1B1	3
BP	GO:0034110	regulation of homotypic cell-cell adhesion	3/174	25/18670	0.00157367	0.00411836	0.00162865	PRKCA/PRKCD/ABAT	3
BP	GO:0045662	negative regulation of myoblast differentiation	3/174	25/18670	0.00157367	0.00411836	0.00162865	TNF/TGFB1/CXCL10	3
BP	GO:0045672	positive regulation of osteoclast differentiation	3/174	25/18670	0.00157367	0.00411836	0.00162865	TNF/IFNG/FOS	3
BP	GO:0045830	positive regulation of isotype switching	3/174	25/18670	0.00157367	0.00411836	0.00162865	IL2/IL4/TGFB1	3
BP	GO:0050901	leukocyte tethering or rolling	3/174	25/18670	0.00157367	0.00411836	0.00162865	TNF/SELE/VCAM1	3
BP	GO:0060330	regulation of response to interferon-gamma	3/174	25/18670	0.00157367	0.00411836	0.00162865	PPARG/IFNG/STAT1	3
BP	GO:0060334	regulation of interferon-gamma-mediated signaling pathway	3/174	25/18670	0.00157367	0.00411836	0.00162865	PPARG/IFNG/STAT1	3
BP	GO:0060571	morphogenesis of an epithelial fold	3/174	25/18670	0.00157367	0.00411836	0.00162865	AR/EGFR/HIF1A	3
BP	GO:2000353	positive regulation of endothelial cell apoptotic process	3/174	25/18670	0.00157367	0.00411836	0.00162865	FASLG/CD40LG/CCL2	3
BP	GO:0002720	positive regulation of cytokine production involved in immune response	4/174	54/18670	0.00160316	0.00419051	0.00165718	IL1B/IL6/MAPK14/MAPK3	4
BP	GO:0030199	collagen fibril organization	4/174	54/18670	0.00160316	0.00419051	0.00165718	RB1/CYP1B1/COL1A1/COL3A1	4
BP	GO:0006766	vitamin metabolic process	6/174	134/18670	0.00161387	0.0042059	0.00166327	TNF/IL1B/IFNG/CYP3A4/CYP1A1/ABCC1	6
BP	GO:0030260	entry into host cell	6/174	134/18670	0.00161387	0.0042059	0.00166327	DPP4/EGFR/ICAM1/MET/CXCL8/HTR2A	6
BP	GO:0044409	entry into host	6/174	134/18670	0.00161387	0.0042059	0.00166327	DPP4/EGFR/ICAM1/MET/CXCL8/HTR2A	6
BP	GO:0051806	entry into cell of other organism involved in symbiotic interaction	6/174	134/18670	0.00161387	0.0042059	0.00166327	DPP4/EGFR/ICAM1/MET/CXCL8/HTR2A	6
BP	GO:0051828	entry into other organism involved in symbiotic interaction	6/174	134/18670	0.00161387	0.0042059	0.00166327	DPP4/EGFR/ICAM1/MET/CXCL8/HTR2A	6
BP	GO:0042304	regulation of fatty acid biosynthetic process	4/174	55/18670	0.00171647	0.00446796	0.0017669	PTGS2/IL1B/SIRT1/ADIPOQ	4
BP	GO:0048016	inositol phosphate-mediated signaling	4/174	55/18670	0.00171647	0.00446796	0.0017669	TNF/ERBB3/GSK3B/PPP3CA	4
BP	GO:0007292	female gamete generation	6/174	136/18670	0.00174019	0.00452699	0.00179025	PTGS2/PDE3A/BCL2/PGR/NOS3/SIRT1	6
BP	GO:0006309	apoptotic DNA fragmentation	3/174	26/18670	0.00176682	0.00457171	0.00180794	BAX/CASP3/IL6	3
BP	GO:0010758	regulation of macrophage chemotaxis	3/174	26/18670	0.00176682	0.00457171	0.00180794	CYP19A1/MAPK14/MAPK3	3
BP	GO:0030194	positive regulation of blood coagulation	3/174	26/18670	0.00176682	0.00457171	0.00180794	F3/THBD/SERPINE1	3
BP	GO:0035640	exploration behavior	3/174	26/18670	0.00176682	0.00457171	0.00180794	DPP4/PRKCE/ABAT	3
BP	GO:0072539	T-helper 17 cell differentiation	3/174	26/18670	0.00176682	0.00457171	0.00180794	IL6/IL2/STAT3	3
BP	GO:1900048	positive regulation of hemostasis	3/174	26/18670	0.00176682	0.00457171	0.00180794	F3/THBD/SERPINE1	3
BP	GO:1900120	regulation of receptor binding	3/174	26/18670	0.00176682	0.00457171	0.00180794	MMP9/IL10/ADIPOQ	3
BP	GO:1903203	regulation of oxidative stress-induced neuron death	3/174	26/18670	0.00176682	0.00457171	0.00180794	IL10/HIF1A/PARP1	3
BP	GO:1905048	regulation of metallopeptidase activity	3/174	26/18670	0.00176682	0.00457171	0.00180794	MAPK14/STAT3/MAPK3	3
BP	GO:0072080	nephron tubule development	5/174	93/18670	0.00178111	0.00460596	0.00182148	BCL2/MYC/VEGFA/STAT1/TGFB1	5
BP	GO:0072655	establishment of protein localization to mitochondrion	6/174	137/18670	0.0018061	0.0046678	0.00184593	BCL2/BAX/TP53/CASP8/AKT1/MAPK8	6
BP	GO:0006749	glutathione metabolic process	4/174	56/18670	0.00183523	0.00473468	0.00187238	GSTP1/SOD1/GSTM1/GSR	4
BP	GO:0006977	DNA damage response, signal transduction by p53 class mediator resulting in cell cycle arrest	4/174	56/18670	0.00183523	0.00473468	0.00187238	CDKN1A/BAX/TP53/CHEK2	4
BP	GO:0086002	cardiac muscle cell action potential involved in contraction	4/174	56/18670	0.00183523	0.00473468	0.00187238	SCN5A/KCNH2/GJA1/CACNA2D1	4
BP	GO:0060993	kidney morphogenesis	5/174	94/18670	0.00186721	0.0048115	0.00190276	BCL2/MYC/VEGFA/STAT1/TGFB1	5
BP	GO:0070167	regulation of biomineral tissue development	5/174	94/18670	0.00186721	0.0048115	0.00190276	ADRB2/NOS3/HIF1A/GJA1/TGFB1	5
BP	GO:0046631	alpha-beta T cell activation	6/174	138/18670	0.00187388	0.00482582	0.00190842	BCL2/IL6/IL2/IFNG/IRF1/STAT3	6
BP	GO:0048167	regulation of synaptic plasticity	7/174	187/18670	0.00188306	0.00484661	0.00191664	PTGS2/MAPK1/APP/CHRNA7/PTEN/GSK3B/DRD1	7
BP	GO:0006959	humoral immune response	10/174	356/18670	0.00190897	0.00491038	0.00194186	BCL2/IGHG1/TNF/IL1B/IL6/IFNG/CCL2/CXCL8/CRP/CXCL10	10
BP	GO:0061326	renal tubule development	5/174	95/18670	0.00195633	0.0050198	0.00198514	BCL2/MYC/VEGFA/STAT1/TGFB1	5
BP	GO:0002066	columnar/cuboidal epithelial cell development	4/174	57/18670	0.00195956	0.0050198	0.00198514	CDKN1A/SOD1/HIF1A/GSK3B	4
BP	GO:0060043	regulation of cardiac muscle cell proliferation	4/174	57/18670	0.00195956	0.0050198	0.00198514	MAPK1/GJA1/PTEN/MAPK14	4
BP	GO:0061178	regulation of insulin secretion involved in cellular response to glucose stimulus	4/174	57/18670	0.00195956	0.0050198	0.00198514	PRKCE/HIF1A/ADRA2A/HMGCR	4
BP	GO:0071398	cellular response to fatty acid	4/174	57/18670	0.00195956	0.0050198	0.00198514	PRKCE/AKT1/PPARG/APOB	4
BP	GO:0072431	signal transduction involved in mitotic G1 DNA damage checkpoint	4/174	57/18670	0.00195956	0.0050198	0.00198514	CDKN1A/BAX/TP53/CHEK2	4
BP	GO:1902400	intracellular signal transduction involved in G1 DNA damage checkpoint	4/174	57/18670	0.00195956	0.0050198	0.00198514	CDKN1A/BAX/TP53/CHEK2	4
BP	GO:0001964	startle response	3/174	27/18670	0.00197415	0.00503645	0.00199172	PTEN/SLC6A3/DRD1	3
BP	GO:0002026	regulation of the force of heart contraction	3/174	27/18670	0.00197415	0.00503645	0.00199172	NOS3/ADRA1A/ADRB1	3
BP	GO:0009651	response to salt stress	3/174	27/18670	0.00197415	0.00503645	0.00199172	BAX/TP53/TNF	3
BP	GO:0036475	neuron death in response to oxidative stress	3/174	27/18670	0.00197415	0.00503645	0.00199172	IL10/HIF1A/PARP1	3
BP	GO:0050820	positive regulation of coagulation	3/174	27/18670	0.00197415	0.00503645	0.00199172	F3/THBD/SERPINE1	3
BP	GO:0098810	neurotransmitter reuptake	3/174	27/18670	0.00197415	0.00503645	0.00199172	SLC6A2/DRD1/SLC6A4	3
BP	GO:2000144	positive regulation of DNA-templated transcription, initiation	3/174	27/18670	0.00197415	0.00503645	0.00199172	ESR1/TP53/JUN	3
BP	GO:0070646	protein modification by small protein removal	9/174	299/18670	0.0020085	0.0051211	0.00202519	ESR1/AR/ADRB2/TP53/MYC/NFKBIA/HIF1A/PTEN/CCNA2	9
BP	GO:0032755	positive regulation of interleukin-6 production	5/174	96/18670	0.00204851	0.00521395	0.00206192	TNF/IL1B/IL6/APP/STAT3	5
BP	GO:0090277	positive regulation of peptide hormone secretion	5/174	96/18670	0.00204851	0.00521395	0.00206192	PRKCE/EGFR/HIF1A/GJA1/ABAT	5
BP	GO:0097327	response to antineoplastic agent	5/174	96/18670	0.00204851	0.00521395	0.00206192	HMOX1/EGFR/CASP9/ICAM1/TGFB1	5
BP	GO:0070585	protein localization to mitochondrion	6/174	141/18670	0.00208883	0.00530308	0.00209716	BCL2/BAX/TP53/CASP8/AKT1/MAPK8	6
BP	GO:0017001	antibiotic catabolic process	4/174	58/18670	0.00208961	0.00530308	0.00209716	CAT/DUOX2/MPO/UGT1A1	4
BP	GO:0030520	intracellular estrogen receptor signaling pathway	4/174	58/18670	0.00208961	0.00530308	0.00209716	ESR1/AR/ESR2/PARP1	4
BP	GO:0098930	axonal transport	4/174	58/18670	0.00208961	0.00530308	0.00209716	SOD1/HIF1A/HSPB1/MAP2	4
BP	GO:1903749	positive regulation of establishment of protein localization to mitochondrion	4/174	58/18670	0.00208961	0.00530308	0.00209716	BCL2/TP53/CASP8/MAPK8	4
BP	GO:0001657	ureteric bud development	5/174	97/18670	0.00214383	0.00542489	0.00214533	CAT/BCL2/MYC/VEGFA/TGFB1	5
BP	GO:0015908	fatty acid transport	5/174	97/18670	0.00214383	0.00542489	0.00214533	NOS2/IL1B/AKT1/PPARG/PPARA	5
BP	GO:0044773	mitotic DNA damage checkpoint	5/174	97/18670	0.00214383	0.00542489	0.00214533	CDKN1A/BAX/TP53/CCND1/CHEK2	5
BP	GO:0048709	oligodendrocyte differentiation	5/174	97/18670	0.00214383	0.00542489	0.00214533	ERBB2/PPARG/GSTP1/TGFB1/PTEN	5
BP	GO:2001022	positive regulation of response to DNA damage stimulus	5/174	97/18670	0.00214383	0.00542489	0.00214533	MYC/PRKCD/EGFR/PARP1/SIRT1	5
BP	GO:0072006	nephron development	6/174	142/18670	0.00216446	0.00547393	0.00216473	BCL2/MYC/VEGFA/STAT1/TGFB1/ADIPOQ	6
BP	GO:0001773	myeloid dendritic cell activation	3/174	28/18670	0.00219601	0.00553446	0.00218867	IL10/IL4/TGFB1	3
BP	GO:0003180	aortic valve morphogenesis	3/174	28/18670	0.00219601	0.00553446	0.00218867	RB1/NOS3/TGFB1	3
BP	GO:0032647	regulation of interferon-alpha production	3/174	28/18670	0.00219601	0.00553446	0.00218867	IL10/STAT1/CHUK	3
BP	GO:0034698	response to gonadotropin	3/174	28/18670	0.00219601	0.00553446	0.00218867	ICAM1/POR/CCNA2	3
BP	GO:0042730	fibrinolysis	3/174	28/18670	0.00219601	0.00553446	0.00218867	PLAT/THBD/SERPINE1	3
BP	GO:2000463	positive regulation of excitatory postsynaptic potential	3/174	28/18670	0.00219601	0.00553446	0.00218867	ADRB2/CHRNA7/PTEN	3
BP	GO:0001658	branching involved in ureteric bud morphogenesis	4/174	59/18670	0.00222549	0.00557972	0.00220656	BCL2/MYC/VEGFA/TGFB1	4
BP	GO:0031102	neuron projection regeneration	4/174	59/18670	0.00222549	0.00557972	0.00220656	BCL2/JUN/PTEN/SPP1	4
BP	GO:0032732	positive regulation of interleukin-1 production	4/174	59/18670	0.00222549	0.00557972	0.00220656	CASP8/APP/IFNG/HSPB1	4
BP	GO:0042130	negative regulation of T cell proliferation	4/174	59/18670	0.00222549	0.00557972	0.00220656	CASP3/IL10/ERBB2/TGFB1	4
BP	GO:0045843	negative regulation of striated muscle tissue development	4/174	59/18670	0.00222549	0.00557972	0.00220656	GJA1/TGFB1/PTEN/PPARA	4
BP	GO:0072413	signal transduction involved in mitotic cell cycle checkpoint	4/174	59/18670	0.00222549	0.00557972	0.00220656	CDKN1A/BAX/TP53/CHEK2	4
BP	GO:1902402	signal transduction involved in mitotic DNA damage checkpoint	4/174	59/18670	0.00222549	0.00557972	0.00220656	CDKN1A/BAX/TP53/CHEK2	4
BP	GO:1902403	signal transduction involved in mitotic DNA integrity checkpoint	4/174	59/18670	0.00222549	0.00557972	0.00220656	CDKN1A/BAX/TP53/CHEK2	4
BP	GO:2000756	regulation of peptidyl-lysine acetylation	4/174	59/18670	0.00222549	0.00557972	0.00220656	IL1B/TGFB1/SIRT1/MAPK3	4
BP	GO:0044344	cellular response to fibroblast growth factor stimulus	6/174	143/18670	0.00224214	0.00560906	0.00221816	MAPK1/CCL2/CXCL8/COL1A1/RUNX2/MAPK3	6
BP	GO:0002042	cell migration involved in sprouting angiogenesis	5/174	98/18670	0.00224234	0.00560906	0.00221816	PTGS2/HMOX1/AKT1/VEGFA/KDR	5
BP	GO:0072163	mesonephric epithelium development	5/174	98/18670	0.00224234	0.00560906	0.00221816	CAT/BCL2/MYC/VEGFA/TGFB1	5
BP	GO:0072164	mesonephric tubule development	5/174	98/18670	0.00224234	0.00560906	0.00221816	CAT/BCL2/MYC/VEGFA/TGFB1	5
BP	GO:0002377	immunoglobulin production	7/174	193/18670	0.00225066	0.00562664	0.00222512	TNF/IL10/IL6/IL2/IL4/CD40LG/TGFB1	7
BP	GO:0002294	CD4-positive, alpha-beta T cell differentiation involved in immune response	4/174	60/18670	0.00236734	0.0059082	0.00233646	IL6/IL2/IFNG/STAT3	4
BP	GO:0048635	negative regulation of muscle organ development	4/174	60/18670	0.00236734	0.0059082	0.00233646	GJA1/TGFB1/PTEN/PPARA	4
BP	GO:1902808	positive regulation of cell cycle G1/S phase transition	4/174	60/18670	0.00236734	0.0059082	0.00233646	EGFR/AKT1/CCND1/CYP1A1	4
BP	GO:0000077	DNA damage checkpoint	6/174	145/18670	0.0024038	0.00599574	0.00237108	CDKN1A/BAX/TP53/CCND1/CHEK2/MAPK14	6
BP	GO:0035666	TRIF-dependent toll-like receptor signaling pathway	3/174	29/18670	0.00243275	0.00604376	0.00239007	CASP8/CD14/CHUK	3
BP	GO:0045822	negative regulation of heart contraction	3/174	29/18670	0.00243275	0.00604376	0.00239007	PIK3CG/IL2/ADRA1A	3
BP	GO:0070102	interleukin-6-mediated signaling pathway	3/174	29/18670	0.00243275	0.00604376	0.00239007	IL6/STAT1/STAT3	3
BP	GO:0071280	cellular response to copper ion	3/174	29/18670	0.00243275	0.00604376	0.00239007	APP/CYP1A2/CYP1A1	3
BP	GO:0072538	T-helper 17 type immune response	3/174	29/18670	0.00243275	0.00604376	0.00239007	IL6/IL2/STAT3	3
BP	GO:0072606	interleukin-8 secretion	3/174	29/18670	0.00243275	0.00604376	0.00239007	NOS2/CD14/CRP	3
BP	GO:2000171	negative regulation of dendrite development	3/174	29/18670	0.00243275	0.00604376	0.00239007	PTEN/GSK3B/PPP3CA	3
BP	GO:2001023	regulation of response to drug	5/174	100/18670	0.00244919	0.00608114	0.00240485	IL10/MET/HTR2A/DRD1/ABAT	5
BP	GO:0051250	negative regulation of lymphocyte activation	6/174	146/18670	0.00248784	0.00617358	0.00244141	CASP3/IL10/ERBB2/IL2/TGFB1/IRF1	6
BP	GO:0042119	neutrophil activation	12/174	498/18670	0.00251031	0.00622581	0.00246206	CAT/PRKCD/MMP9/MAPK1/GSTP1/CD14/CXCL8/ALOX5/MPO/CTSD/MAPK14/LTA4H	12
BP	GO:0002287	alpha-beta T cell activation involved in immune response	4/174	61/18670	0.0025153	0.00622755	0.00246275	IL6/IL2/IFNG/STAT3	4
BP	GO:0002293	alpha-beta T cell differentiation involved in immune response	4/174	61/18670	0.0025153	0.00622755	0.00246275	IL6/IL2/IFNG/STAT3	4
BP	GO:0007405	neuroblast proliferation	4/174	61/18670	0.0025153	0.00622755	0.00246275	TP53/VEGFA/HIF1A/TGFB1	4
BP	GO:0002446	neutrophil mediated immunity	12/174	499/18670	0.00255171	0.00631412	0.00249699	CAT/PRKCD/MMP9/MAPK1/IL6/GSTP1/CD14/ALOX5/MPO/CTSD/MAPK14/LTA4H	12
BP	GO:0000018	regulation of DNA recombination	5/174	101/18670	0.00255766	0.0063145	0.00249714	IL10/IL2/IL4/TGFB1/PARP1	5
BP	GO:0002027	regulation of heart rate	5/174	101/18670	0.00255766	0.0063145	0.00249714	SCN5A/ADRA1A/KCNH2/ADRB1/CACNA2D1	5
BP	GO:0032649	regulation of interferon-gamma production	5/174	101/18670	0.00255766	0.0063145	0.00249714	TNF/IL1B/IL10/IL2/CD14	5
BP	GO:0097006	regulation of plasma lipoprotein particle levels	5/174	101/18670	0.00255766	0.0063145	0.00249714	HMOX1/MPO/MTTP/APOB/ADIPOQ	5
BP	GO:0061351	neural precursor cell proliferation	6/174	147/18670	0.00257407	0.00635142	0.00251174	TP53/VEGFA/EGF/HIF1A/TGFB1/SLC6A4	6
BP	GO:0051898	negative regulation of protein kinase B signaling	4/174	62/18670	0.00266949	0.0065722	0.00259905	AKT1/XDH/PTEN/SIRT1	4
BP	GO:0055025	positive regulation of cardiac muscle tissue development	4/174	62/18670	0.00266949	0.0065722	0.00259905	MAPK1/TGFB1/ERBB3/MAPK14	4
BP	GO:1901862	negative regulation of muscle tissue development	4/174	62/18670	0.00266949	0.0065722	0.00259905	GJA1/TGFB1/PTEN/PPARA	4
BP	GO:0001823	mesonephros development	5/174	102/18670	0.00266958	0.0065722	0.00259905	CAT/BCL2/MYC/VEGFA/TGFB1	5
BP	GO:0032607	interferon-alpha production	3/174	30/18670	0.00268469	0.00658339	0.00260347	IL10/STAT1/CHUK	3
BP	GO:0035066	positive regulation of histone acetylation	3/174	30/18670	0.00268469	0.00658339	0.00260347	IL1B/TGFB1/MAPK3	3
BP	GO:0046320	regulation of fatty acid oxidation	3/174	30/18670	0.00268469	0.00658339	0.00260347	AKT1/PPARG/PPARA	3
BP	GO:0048873	homeostasis of number of cells within a tissue	3/174	30/18670	0.00268469	0.00658339	0.00260347	BCL2/BAX/NOS3	3
BP	GO:0061082	myeloid leukocyte cytokine production	3/174	30/18670	0.00268469	0.00658339	0.00260347	HMOX1/TGFB1/SIRT1	3
BP	GO:0070168	negative regulation of biomineral tissue development	3/174	30/18670	0.00268469	0.00658339	0.00260347	NOS3/HIF1A/TGFB1	3
BP	GO:0090200	positive regulation of release of cytochrome c from mitochondria	3/174	30/18670	0.00268469	0.00658339	0.00260347	BAX/TP53/MMP9	3
BP	GO:0048592	eye morphogenesis	6/174	149/18670	0.00275326	0.00674772	0.00266846	BCL2/BAX/FASLG/VEGFA/HIF1A/STAT3	6
BP	GO:0048259	regulation of receptor-mediated endocytosis	5/174	103/18670	0.002785	0.00682169	0.00269771	VEGFA/IL4/EGF/SELE/SERPINE1	5
BP	GO:0006839	mitochondrial transport	8/174	256/18670	0.00281387	0.00688852	0.00272414	BCL2/BAX/TP53/CASP8/BCL2L1/GSK3B/MAPK8/STAT3	8
BP	GO:0031646	positive regulation of neurological system process	4/174	63/18670	0.00283004	0.00692033	0.00273672	ADRB2/CHRNA7/PTEN/ABAT	4
BP	GO:2000401	regulation of lymphocyte migration	4/174	63/18670	0.00283004	0.00692033	0.00273672	AKT1/APP/CCL2/CXCL10	4
BP	GO:0071774	response to fibroblast growth factor	6/174	150/18670	0.00284628	0.00695615	0.00275089	MAPK1/CCL2/CXCL8/COL1A1/RUNX2/MAPK3	6
BP	GO:0006575	cellular modified amino acid metabolic process	7/174	202/18670	0.00290317	0.0070853	0.00280196	GSTP1/POR/SOD1/DUOX2/DIO1/GSTM1/GSR	7
BP	GO:0030593	neutrophil chemotaxis	5/174	104/18670	0.002904	0.0070853	0.00280196	PIK3CG/IL1B/CCL2/CXCL8/CXCL10	5
BP	GO:0032414	positive regulation of ion transmembrane transporter activity	5/174	104/18670	0.002904	0.0070853	0.00280196	ADRB2/IFNG/CCL2/HTR3A/CACNA2D1	5
BP	GO:0006691	leukotriene metabolic process	3/174	31/18670	0.00295216	0.00717469	0.00283731	ALOX5/LTA4H/ABCC1	3
BP	GO:0010762	regulation of fibroblast migration	3/174	31/18670	0.00295216	0.00717469	0.00283731	PRKCE/AKT1/TGFB1	3
BP	GO:0019098	reproductive behavior	3/174	31/18670	0.00295216	0.00717469	0.00283731	APP/PTEN/DRD1	3
BP	GO:0040018	positive regulation of multicellular organism growth	3/174	31/18670	0.00295216	0.00717469	0.00283731	BCL2/IGF2/SLC6A3	3
BP	GO:0045737	positive regulation of cyclin-dependent protein serine/threonine kinase activity	3/174	31/18670	0.00295216	0.00717469	0.00283731	EGFR/AKT1/CCND1	3
BP	GO:1902230	negative regulation of intrinsic apoptotic signaling pathway in response to DNA damage	3/174	31/18670	0.00295216	0.00717469	0.00283731	BCL2/BCL2L1/SIRT1	3
BP	GO:1902253	regulation of intrinsic apoptotic signaling pathway by p53 class mediator	3/174	31/18670	0.00295216	0.00717469	0.00283731	BCL2/TP53/SIRT1	3
BP	GO:0045670	regulation of osteoclast differentiation	4/174	64/18670	0.00299707	0.00727979	0.00287887	TNF/IFNG/IL4/FOS	4
BP	GO:0003007	heart morphogenesis	8/174	259/18670	0.00302126	0.00733446	0.00290049	TP53/VEGFA/JUN/INSR/NOS3/HIF1A/GJA1/TGFB1	8
BP	GO:0007009	plasma membrane organization	5/174	105/18670	0.00302662	0.00734339	0.00290403	AR/PRKCD/AKT1/SOD1/PTEN	5
BP	GO:0032675	regulation of interleukin-6 production	6/174	152/18670	0.00303936	0.00737019	0.00291462	TNF/IL1B/IL10/IL6/APP/STAT3	6
BP	GO:0035637	multicellular organismal signaling	7/174	204/18670	0.00306607	0.00743083	0.00293861	SCN5A/KCNH2/SOD1/GJA1/DRD1/CHRM5/CACNA2D1	7
BP	GO:0044282	small molecule catabolic process	11/174	445/18670	0.00310579	0.00752291	0.00297502	NOS2/TP53/AKT1/NOS3/CYP1A1/TGFB1/PTEN/PPARA/PON1/ADIPOQ/ABAT	11
BP	GO:0003300	cardiac muscle hypertrophy	5/174	106/18670	0.00315295	0.00762866	0.00301684	PRKCA/ADRA1A/PARP1/PPARA/PPP3CA	5
BP	GO:0044774	mitotic DNA integrity checkpoint	5/174	106/18670	0.00315295	0.00762866	0.00301684	CDKN1A/BAX/TP53/CCND1/CHEK2	5
BP	GO:0002548	monocyte chemotaxis	4/174	65/18670	0.00317072	0.00765891	0.0030288	IL6/CCL2/SERPINE1/CXCL10	4
BP	GO:0032729	positive regulation of interferon-gamma production	4/174	65/18670	0.00317072	0.00765891	0.0030288	TNF/IL1B/IL2/CD14	4
BP	GO:0060675	ureteric bud morphogenesis	4/174	65/18670	0.00317072	0.00765891	0.0030288	BCL2/MYC/VEGFA/TGFB1	4
BP	GO:0003176	aortic valve development	3/174	32/18670	0.00323544	0.00778505	0.00307869	RB1/NOS3/TGFB1	3
BP	GO:0032228	regulation of synaptic transmission, GABAergic	3/174	32/18670	0.00323544	0.00778505	0.00307869	PRKCE/ADRA1A/PTEN	3
BP	GO:0042744	hydrogen peroxide catabolic process	3/174	32/18670	0.00323544	0.00778505	0.00307869	CAT/DUOX2/MPO	3
BP	GO:0055022	negative regulation of cardiac muscle tissue growth	3/174	32/18670	0.00323544	0.00778505	0.00307869	GJA1/PTEN/PPARA	3
BP	GO:0060325	face morphogenesis	3/174	32/18670	0.00323544	0.00778505	0.00307869	MMP2/TGFB1/COL1A1	3
BP	GO:0061117	negative regulation of heart growth	3/174	32/18670	0.00323544	0.00778505	0.00307869	GJA1/PTEN/PPARA	3
BP	GO:0086019	cell-cell signaling involved in cardiac conduction	3/174	32/18670	0.00323544	0.00778505	0.00307869	SCN5A/GJA1/CACNA2D1	3
BP	GO:0055067	monovalent inorganic cation homeostasis	6/174	154/18670	0.00324207	0.00779671	0.00308329	BCL2/FASLG/MAPK1/KCNH2/KCNMA1/MAPK3	6
BP	GO:0030330	DNA damage response, signal transduction by p53 class mediator	5/174	107/18670	0.00328303	0.00789085	0.00312052	CDKN1A/BAX/TP53/CHEK2/SIRT1	5
BP	GO:0072171	mesonephric tubule morphogenesis	4/174	66/18670	0.00335111	0.00805004	0.00318348	BCL2/MYC/VEGFA/TGFB1	4
BP	GO:0140014	mitotic nuclear division	8/174	264/18670	0.0033932	0.00814667	0.00322169	IL1B/RB1/INSR/EGF/TGFB1/IL1A/CHEK2/IGF2	8
BP	GO:0006275	regulation of DNA replication	5/174	108/18670	0.00341693	0.00819462	0.00324065	TP53/EGFR/JUN/CHEK2/CCNA2	5
BP	GO:0030004	cellular monovalent inorganic cation homeostasis	5/174	108/18670	0.00341693	0.00819462	0.00324065	BCL2/FASLG/MAPK1/KCNMA1/MAPK3	5
BP	GO:0051053	negative regulation of DNA metabolic process	6/174	156/18670	0.0034547	0.00828065	0.00327468	TP53/PPARG/GJA1/PARP1/CHEK2/ADIPOQ	6
BP	GO:0035303	regulation of dephosphorylation	7/174	209/18670	0.00350395	0.00838947	0.00331771	TNF/PRKCD/IFNG/TGFB1/IGFBP3/GSK3B/CHRM5	7
BP	GO:0051216	cartilage development	7/174	209/18670	0.00350395	0.00838947	0.00331771	POR/HIF1A/TGFB1/COL1A1/RUNX2/MAPK14/MAPK3	7
BP	GO:0010464	regulation of mesenchymal cell proliferation	3/174	33/18670	0.00353484	0.00843562	0.00333596	MYC/VEGFA/STAT1	3
BP	GO:0016242	negative regulation of macroautophagy	3/174	33/18670	0.00353484	0.00843562	0.00333596	TP53/HMOX1/AKT1	3
BP	GO:0042755	eating behavior	3/174	33/18670	0.00353484	0.00843562	0.00333596	OPRM1/OPRD1/STAT3	3
BP	GO:0045736	negative regulation of cyclin-dependent protein serine/threonine kinase activity	3/174	33/18670	0.00353484	0.00843562	0.00333596	CDKN1A/CASP3/PTEN	3
BP	GO:2000758	positive regulation of peptidyl-lysine acetylation	3/174	33/18670	0.00353484	0.00843562	0.00333596	IL1B/TGFB1/MAPK3	3
BP	GO:2001024	negative regulation of response to drug	3/174	33/18670	0.00353484	0.00843562	0.00333596	IL10/MET/ABAT	3
BP	GO:0060038	cardiac muscle cell proliferation	4/174	67/18670	0.00353836	0.00843941	0.00333746	MAPK1/GJA1/PTEN/MAPK14	4
BP	GO:0014897	striated muscle hypertrophy	5/174	109/18670	0.00355472	0.00846917	0.00334923	PRKCA/ADRA1A/PARP1/PPARA/PPP3CA	5
BP	GO:0021761	limbic system development	5/174	109/18670	0.00355472	0.00846917	0.00334923	BAX/CASP3/PTEN/GSK3B/DRD1	5
BP	GO:0001764	neuron migration	6/174	157/18670	0.00356483	0.00848399	0.00335509	BAX/VEGFA/GJA1/COL3A1/DRD1/STAT3	6
BP	GO:0031570	DNA integrity checkpoint	6/174	157/18670	0.00356483	0.00848399	0.00335509	CDKN1A/BAX/TP53/CCND1/CHEK2/MAPK14	6
BP	GO:0072331	signal transduction by p53 class mediator	8/174	267/18670	0.00363286	0.00864117	0.00341725	BCL2/CDKN1A/BAX/TP53/AKT1/CHEK2/MAPK14/SIRT1	8
BP	GO:0000012	single strand break repair	2/174	10/18670	0.00369991	0.00864965	0.0034206	PARP1/SIRT1	2
BP	GO:0001820	serotonin secretion	2/174	10/18670	0.00369991	0.00864965	0.0034206	MAOB/SLC6A4	2
BP	GO:0007191	adenylate cyclase-activating dopamine receptor signaling pathway	2/174	10/18670	0.00369991	0.00864965	0.0034206	OPRM1/DRD1	2
BP	GO:0010739	positive regulation of protein kinase A signaling	2/174	10/18670	0.00369991	0.00864965	0.0034206	ADRB2/ADIPOQ	2
BP	GO:0010749	regulation of nitric oxide mediated signal transduction	2/174	10/18670	0.00369991	0.00864965	0.0034206	EGFR/VEGFA	2
BP	GO:0021924	cell proliferation in external granule layer	2/174	10/18670	0.00369991	0.00864965	0.0034206	EGF/SLC6A4	2
BP	GO:0021930	cerebellar granule cell precursor proliferation	2/174	10/18670	0.00369991	0.00864965	0.0034206	EGF/SLC6A4	2
BP	GO:0021936	regulation of cerebellar granule cell precursor proliferation	2/174	10/18670	0.00369991	0.00864965	0.0034206	EGF/SLC6A4	2
BP	GO:0031284	positive regulation of guanylate cyclase activity	2/174	10/18670	0.00369991	0.00864965	0.0034206	NOS2/NOS3	2
BP	GO:0033210	leptin-mediated signaling pathway	2/174	10/18670	0.00369991	0.00864965	0.0034206	SIRT1/STAT3	2
BP	GO:0033483	gas homeostasis	2/174	10/18670	0.00369991	0.00864965	0.0034206	GSTP1/HIF1A	2
BP	GO:0034378	chylomicron assembly	2/174	10/18670	0.00369991	0.00864965	0.0034206	MTTP/APOB	2
BP	GO:0042536	negative regulation of tumor necrosis factor biosynthetic process	2/174	10/18670	0.00369991	0.00864965	0.0034206	IL10/IL4	2
BP	GO:0044557	relaxation of smooth muscle	2/174	10/18670	0.00369991	0.00864965	0.0034206	SOD1/KCNMA1	2
BP	GO:0045713	low-density lipoprotein particle receptor biosynthetic process	2/174	10/18670	0.00369991	0.00864965	0.0034206	PPARG/ADIPOQ	2
BP	GO:0045792	negative regulation of cell size	2/174	10/18670	0.00369991	0.00864965	0.0034206	AKT1/PTEN	2
BP	GO:0048304	positive regulation of isotype switching to IgG isotypes	2/174	10/18670	0.00369991	0.00864965	0.0034206	IL2/IL4	2
BP	GO:0051901	positive regulation of mitochondrial depolarization	2/174	10/18670	0.00369991	0.00864965	0.0034206	PARP1/KDR	2
BP	GO:0051918	negative regulation of fibrinolysis	2/174	10/18670	0.00369991	0.00864965	0.0034206	THBD/SERPINE1	2
BP	GO:0060068	vagina development	2/174	10/18670	0.00369991	0.00864965	0.0034206	ESR1/BAX	2
BP	GO:0060346	bone trabecula formation	2/174	10/18670	0.00369991	0.00864965	0.0034206	MMP2/COL1A1	2
BP	GO:0060371	regulation of atrial cardiac muscle cell membrane depolarization	2/174	10/18670	0.00369991	0.00864965	0.0034206	SCN5A/GJA1	2
BP	GO:0070391	response to lipoteichoic acid	2/174	10/18670	0.00369991	0.00864965	0.0034206	CD14/MAPK14	2
BP	GO:0071104	response to interleukin-9	2/174	10/18670	0.00369991	0.00864965	0.0034206	STAT1/STAT3	2
BP	GO:0071223	cellular response to lipoteichoic acid	2/174	10/18670	0.00369991	0.00864965	0.0034206	CD14/MAPK14	2
BP	GO:0072203	cell proliferation involved in metanephros development	2/174	10/18670	0.00369991	0.00864965	0.0034206	MYC/STAT1	2
BP	GO:0090037	positive regulation of protein kinase C signaling	2/174	10/18670	0.00369991	0.00864965	0.0034206	VEGFA/ADRA1A	2
BP	GO:0090154	positive regulation of sphingolipid biosynthetic process	2/174	10/18670	0.00369991	0.00864965	0.0034206	TNF/PRKCD	2
BP	GO:0090336	positive regulation of brown fat cell differentiation	2/174	10/18670	0.00369991	0.00864965	0.0034206	PTGS2/MAPK14	2
BP	GO:0090557	establishment of endothelial intestinal barrier	2/174	10/18670	0.00369991	0.00864965	0.0034206	FASN/ICAM1	2
BP	GO:1990535	neuron projection maintenance	2/174	10/18670	0.00369991	0.00864965	0.0034206	APP/INSR	2
BP	GO:2000304	positive regulation of ceramide biosynthetic process	2/174	10/18670	0.00369991	0.00864965	0.0034206	TNF/PRKCD	2
BP	GO:0002292	T cell differentiation involved in immune response	4/174	68/18670	0.00373259	0.00871671	0.00344712	IL6/IL2/IFNG/STAT3	4
BP	GO:0010812	negative regulation of cell-substrate adhesion	4/174	68/18670	0.00373259	0.00871671	0.00344712	SERPINE1/COL1A1/PTEN/RASA1	4
BP	GO:0014896	muscle hypertrophy	5/174	111/18670	0.0038422	0.00893968	0.0035353	PRKCA/ADRA1A/PARP1/PPARA/PPP3CA	5
BP	GO:0022037	metencephalon development	5/174	111/18670	0.0038422	0.00893968	0.0035353	BCL2/TP53/SCN5A/HSPA5/ABAT	5
BP	GO:0031623	receptor internalization	5/174	111/18670	0.0038422	0.00893968	0.0035353	VEGFA/ACHE/EGF/SELE/CXCL8	5
BP	GO:0000737	DNA catabolic process, endonucleolytic	3/174	34/18670	0.00385062	0.00893968	0.0035353	BAX/CASP3/IL6	3
BP	GO:0007435	salivary gland morphogenesis	3/174	34/18670	0.00385062	0.00893968	0.0035353	TNF/EGFR/TGFB1	3
BP	GO:0032148	activation of protein kinase B activity	3/174	34/18670	0.00385062	0.00893968	0.0035353	AKT1/INSR/ADRA2A	3
BP	GO:0043276	anoikis	3/174	34/18670	0.00385062	0.00893968	0.0035353	BCL2/AKT1/CHEK2	3
BP	GO:0043368	positive T cell selection	3/174	34/18670	0.00385062	0.00893968	0.0035353	BCL2/IL6/STAT3	3
BP	GO:0070884	regulation of calcineurin-NFAT signaling cascade	3/174	34/18670	0.00385062	0.00893968	0.0035353	TNF/ERBB3/GSK3B	3
BP	GO:0106056	regulation of calcineurin-mediated signaling	3/174	34/18670	0.00385062	0.00893968	0.0035353	TNF/ERBB3/GSK3B	3
BP	GO:1904030	negative regulation of cyclin-dependent protein kinase activity	3/174	34/18670	0.00385062	0.00893968	0.0035353	CDKN1A/CASP3/PTEN	3
BP	GO:0042742	defense response to bacterium	9/174	330/18670	0.00386931	0.00897827	0.00355056	NOS2/IGHG1/TNF/PRKCD/IL10/IL6/SERPINE1/MPO/CRP	9
BP	GO:0045165	cell fate commitment	8/174	270/18670	0.00388544	0.00901092	0.00356347	AR/BCL2/CASP3/TP53/IL6/PPARG/RUNX2/STAT3	8
BP	GO:0086003	cardiac muscle cell contraction	4/174	69/18670	0.00393394	0.00911853	0.00360603	SCN5A/KCNH2/GJA1/CACNA2D1	4
BP	GO:0002065	columnar/cuboidal epithelial cell differentiation	5/174	112/18670	0.00399201	0.00924332	0.00365537	CDKN1A/SOD1/HIF1A/SERPINE1/GSK3B	5
BP	GO:0051817	modification of morphology or physiology of other organism involved in symbiotic interaction	5/174	112/18670	0.00399201	0.00924332	0.00365537	CASP8/BCL2L1/JUN/INSR/TGFB1	5
BP	GO:0033077	T cell differentiation in thymus	4/174	70/18670	0.00414251	0.00956639	0.00378313	BCL2/TP53/ERBB2/SOD1	4
BP	GO:0060395	SMAD protein signal transduction	4/174	70/18670	0.00414251	0.00956639	0.00378313	JUN/FOS/TGFB1/PARP1	4
BP	GO:0070988	demethylation	4/174	70/18670	0.00414251	0.00956639	0.00378313	POR/CYP3A4/CYP1A2/CYP1A1	4
BP	GO:0072091	regulation of stem cell proliferation	4/174	70/18670	0.00414251	0.00956639	0.00378313	TP53/VEGFA/HIF1A/TGFB1	4
BP	GO:2001259	positive regulation of cation channel activity	4/174	70/18670	0.00414251	0.00956639	0.00378313	ADRB2/IFNG/CCL2/CACNA2D1	4
BP	GO:0032609	interferon-gamma production	5/174	113/18670	0.00414596	0.00956929	0.00378428	TNF/IL1B/IL10/IL2/CD14	5
BP	GO:0061448	connective tissue development	8/174	273/18670	0.0041514	0.00957678	0.00378725	POR/HIF1A/TGFB1/COL1A1/RUNX2/MAPK14/SIRT1/MAPK3	8
BP	GO:0015718	monocarboxylic acid transport	6/174	162/18670	0.00415507	0.00958017	0.00378858	NOS2/IL1B/AKT1/PPARG/PPARA/ABAT	6
BP	GO:0051604	protein maturation	10/174	397/18670	0.0041602	0.00958694	0.00379126	CASP3/CASP8/IGHG1/IL1B/XIAP/F3/PLAT/SERPINE1/PARP1/CES1	10
BP	GO:0030262	apoptotic nuclear changes	3/174	35/18670	0.00418307	0.00960916	0.00380005	BAX/CASP3/IL6	3
BP	GO:0034142	toll-like receptor 4 signaling pathway	3/174	35/18670	0.00418307	0.00960916	0.00380005	PRKCE/NFKBIA/CD14	3
BP	GO:0042092	type 2 immune response	3/174	35/18670	0.00418307	0.00960916	0.00380005	IL10/IL6/IL4	3
BP	GO:0070423	nucleotide-binding oligomerization domain containing signaling pathway	3/174	35/18670	0.00418307	0.00960916	0.00380005	CASP8/NFKBIA/XIAP	3
BP	GO:0110111	negative regulation of animal organ morphogenesis	3/174	35/18670	0.00418307	0.00960916	0.00380005	BCL2/TNF/STAT1	3
BP	GO:1905332	positive regulation of morphogenesis of an epithelium	3/174	35/18670	0.00418307	0.00960916	0.00380005	AR/VEGFA/TGFB1	3
BP	GO:0044242	cellular lipid catabolic process	7/174	217/18670	0.00430179	0.00987667	0.00390584	PIK3CG/PRKCD/AKT1/CYP1B1/PPARA/APOB/ADIPOQ	7
BP	GO:0030282	bone mineralization	5/174	114/18670	0.00430411	0.00987679	0.00390589	PTGS2/ADRB2/HIF1A/GJA1/TGFB1	5
BP	GO:0016054	organic acid catabolic process	8/174	275/18670	0.00433637	0.00994037	0.00393103	NOS2/AKT1/NOS3/TGFB1/PPARA/PON1/ADIPOQ/ABAT	8
BP	GO:0046395	carboxylic acid catabolic process	8/174	275/18670	0.00433637	0.00994037	0.00393103	NOS2/AKT1/NOS3/TGFB1/PPARA/PON1/ADIPOQ/ABAT	8
BP	GO:0033692	cellular polysaccharide biosynthetic process	4/174	71/18670	0.00435843	0.0099752	0.0039448	AKT1/INSR/IGF2/GSK3B	4
BP	GO:0042440	pigment metabolic process	4/174	71/18670	0.00435843	0.0099752	0.0039448	BCL2/HMOX1/TYR/UGT1A1	4
BP	GO:1904427	positive regulation of calcium ion transmembrane transport	4/174	71/18670	0.00435843	0.0099752	0.0039448	BAX/CXCL10/DRD1/CACNA2D1	4
BP	GO:0010269	response to selenium ion	2/174	11/18670	0.0044945	0.0101376	0.00400903	MAOB/APOB	2
BP	GO:0019371	cyclooxygenase pathway	2/174	11/18670	0.0044945	0.0101376	0.00400903	PTGS1/PTGS2	2
BP	GO:0021534	cell proliferation in hindbrain	2/174	11/18670	0.0044945	0.0101376	0.00400903	EGF/SLC6A4	2
BP	GO:0033148	positive regulation of intracellular estrogen receptor signaling pathway	2/174	11/18670	0.0044945	0.0101376	0.00400903	AR/PARP1	2
BP	GO:0033327	Leydig cell differentiation	2/174	11/18670	0.0044945	0.0101376	0.00400903	AR/CCND1	2
BP	GO:0033629	negative regulation of cell adhesion mediated by integrin	2/174	11/18670	0.0044945	0.0101376	0.00400903	CYP1B1/SERPINE1	2
BP	GO:0034115	negative regulation of heterotypic cell-cell adhesion	2/174	11/18670	0.0044945	0.0101376	0.00400903	IL10/ADIPOQ	2
BP	GO:0034379	very-low-density lipoprotein particle assembly	2/174	11/18670	0.0044945	0.0101376	0.00400903	MTTP/APOB	2
BP	GO:0035747	natural killer cell chemotaxis	2/174	11/18670	0.0044945	0.0101376	0.00400903	PIK3CG/CCL2	2
BP	GO:0036462	TRAIL-activated apoptotic signaling pathway	2/174	11/18670	0.0044945	0.0101376	0.00400903	CASP8/PTEN	2
BP	GO:0040015	negative regulation of multicellular organism growth	2/174	11/18670	0.0044945	0.0101376	0.00400903	ADRB2/ADRB1	2
BP	GO:0043619	regulation of transcription from RNA polymerase II promoter in response to oxidative stress	2/174	11/18670	0.0044945	0.0101376	0.00400903	HMOX1/HIF1A	2
BP	GO:0045899	positive regulation of RNA polymerase II transcriptional preinitiation complex assembly	2/174	11/18670	0.0044945	0.0101376	0.00400903	ESR1/TP53	2
BP	GO:0051024	positive regulation of immunoglobulin secretion	2/174	11/18670	0.0044945	0.0101376	0.00400903	IL6/IL2	2
BP	GO:0051583	dopamine uptake involved in synaptic transmission	2/174	11/18670	0.0044945	0.0101376	0.00400903	SLC6A2/DRD1	2
BP	GO:0051934	catecholamine uptake involved in synaptic transmission	2/174	11/18670	0.0044945	0.0101376	0.00400903	SLC6A2/DRD1	2
BP	GO:0051974	negative regulation of telomerase activity	2/174	11/18670	0.0044945	0.0101376	0.00400903	TP53/PPARG	2
BP	GO:0060439	trachea morphogenesis	2/174	11/18670	0.0044945	0.0101376	0.00400903	MAPK1/MAPK3	2
BP	GO:0061307	cardiac neural crest cell differentiation involved in heart development	2/174	11/18670	0.0044945	0.0101376	0.00400903	MAPK1/MAPK3	2
BP	GO:0061308	cardiac neural crest cell development involved in heart development	2/174	11/18670	0.0044945	0.0101376	0.00400903	MAPK1/MAPK3	2
BP	GO:0070106	interleukin-27-mediated signaling pathway	2/174	11/18670	0.0044945	0.0101376	0.00400903	STAT1/STAT3	2
BP	GO:0070587	regulation of cell-cell adhesion involved in gastrulation	2/174	11/18670	0.0044945	0.0101376	0.00400903	IL10/ADIPOQ	2
BP	GO:0070673	response to interleukin-18	2/174	11/18670	0.0044945	0.0101376	0.00400903	AKT1/ALOX5	2
BP	GO:0070757	interleukin-35-mediated signaling pathway	2/174	11/18670	0.0044945	0.0101376	0.00400903	STAT1/STAT3	2
BP	GO:0072584	caveolin-mediated endocytosis	2/174	11/18670	0.0044945	0.0101376	0.00400903	MAPK1/MAPK3	2
BP	GO:0072683	T cell extravasation	2/174	11/18670	0.0044945	0.0101376	0.00400903	ICAM1/CCL2	2
BP	GO:1990440	positive regulation of transcription from RNA polymerase II promoter in response to endoplasmic reticulum stress	2/174	11/18670	0.0044945	0.0101376	0.00400903	TP53/HSPA5	2
BP	GO:2001269	positive regulation of cysteine-type endopeptidase activity involved in apoptotic signaling pathway	2/174	11/18670	0.0044945	0.0101376	0.00400903	BAX/CASP8	2
BP	GO:0043583	ear development	7/174	219/18670	0.00452115	0.0101863	0.00402828	BCL2/MAPK1/SOD1/TGFB1/GABRA5/CCNA2/MAPK3	7
BP	GO:0007409	axonogenesis	11/174	468/18670	0.00453157	0.0101863	0.00402828	BCL2/PRKCA/VEGFA/MAPK1/APP/ERBB2/PTEN/SPP1/GSK3B/MAP2/MAPK3	11
BP	GO:0034390	smooth muscle cell apoptotic process	3/174	36/18670	0.00453243	0.0101863	0.00402828	PPARG/IFNG/SIRT1	3
BP	GO:0034391	regulation of smooth muscle cell apoptotic process	3/174	36/18670	0.00453243	0.0101863	0.00402828	PPARG/IFNG/SIRT1	3
BP	GO:0035872	nucleotide-binding domain, leucine rich repeat containing receptor signaling pathway	3/174	36/18670	0.00453243	0.0101863	0.00402828	CASP8/NFKBIA/XIAP	3
BP	GO:0046627	negative regulation of insulin receptor signaling pathway	3/174	36/18670	0.00453243	0.0101863	0.00402828	IL1B/PRKCD/PRKCB	3
BP	GO:0051973	positive regulation of telomerase activity	3/174	36/18670	0.00453243	0.0101863	0.00402828	MYC/MAPK1/MAPK3	3
BP	GO:0050954	sensory perception of mechanical stimulus	6/174	165/18670	0.00454222	0.010203	0.0040349	CASP3/ICAM1/SOD1/COL1A1/HTR2A/GABRA5	6
BP	GO:0002532	production of molecular mediator involved in inflammatory response	4/174	72/18670	0.00458181	0.0102708	0.0040617	NOS2/SERPINE1/ALOX5/MAPK14	4
BP	GO:0019226	transmission of nerve impulse	4/174	72/18670	0.00458181	0.0102708	0.0040617	SCN5A/SOD1/DRD1/CHRM5	4
BP	GO:0032024	positive regulation of insulin secretion	4/174	72/18670	0.00458181	0.0102708	0.0040617	PRKCE/HIF1A/GJA1/ABAT	4
BP	GO:1903747	regulation of establishment of protein localization to mitochondrion	4/174	72/18670	0.00458181	0.0102708	0.0040617	BCL2/TP53/CASP8/MAPK8	4
BP	GO:0021987	cerebral cortex development	5/174	116/18670	0.00463323	0.0103807	0.00410517	BAX/EGFR/HIF1A/COL3A1/GSK3B	5
BP	GO:0051153	regulation of striated muscle cell differentiation	5/174	117/18670	0.00480434	0.0107586	0.00425459	BCL2/TGFB1/PPARA/CXCL10/MAPK14	5
BP	GO:0072401	signal transduction involved in DNA integrity checkpoint	4/174	73/18670	0.00481278	0.0107664	0.00425769	CDKN1A/BAX/TP53/CHEK2	4
BP	GO:0072422	signal transduction involved in DNA damage checkpoint	4/174	73/18670	0.00481278	0.0107664	0.00425769	CDKN1A/BAX/TP53/CHEK2	4
BP	GO:0006921	cellular component disassembly involved in execution phase of apoptosis	3/174	37/18670	0.00489895	0.0108921	0.0043074	BAX/CASP3/IL6	3
BP	GO:0007431	salivary gland development	3/174	37/18670	0.00489895	0.0108921	0.0043074	TNF/EGFR/TGFB1	3
BP	GO:0014037	Schwann cell differentiation	3/174	37/18670	0.00489895	0.0108921	0.0043074	AKT1/SOD1/ERBB3	3
BP	GO:0043114	regulation of vascular permeability	3/174	37/18670	0.00489895	0.0108921	0.0043074	PDE3A/VEGFA/TGFB1	3
BP	GO:0043243	positive regulation of protein complex disassembly	3/174	37/18670	0.00489895	0.0108921	0.0043074	ADRB2/TNF/INSR	3
BP	GO:0045777	positive regulation of blood pressure	3/174	37/18670	0.00489895	0.0108921	0.0043074	ADRA1A/ADRA1B/ADRB1	3
BP	GO:0046006	regulation of activated T cell proliferation	3/174	37/18670	0.00489895	0.0108921	0.0043074	CASP3/IL2/IGF2	3
BP	GO:0060323	head morphogenesis	3/174	37/18670	0.00489895	0.0108921	0.0043074	MMP2/TGFB1/COL1A1	3
BP	GO:0071542	dopaminergic neuron differentiation	3/174	37/18670	0.00489895	0.0108921	0.0043074	VEGFA/HIF1A/GSK3B	3
BP	GO:0086010	membrane depolarization during action potential	3/174	37/18670	0.00489895	0.0108921	0.0043074	SCN5A/KCNH2/CACNA2D1	3
BP	GO:1905314	semi-lunar valve development	3/174	37/18670	0.00489895	0.0108921	0.0043074	RB1/NOS3/TGFB1	3
BP	GO:2000142	regulation of DNA-templated transcription, initiation	3/174	37/18670	0.00489895	0.0108921	0.0043074	ESR1/TP53/JUN	3
BP	GO:1990266	neutrophil migration	5/174	118/18670	0.00497988	0.0110664	0.00437633	PIK3CG/IL1B/CCL2/CXCL8/CXCL10	5
BP	GO:0005977	glycogen metabolic process	4/174	74/18670	0.00505144	0.0111912	0.00442569	AKT1/INSR/IGF2/GSK3B	4
BP	GO:0043367	CD4-positive, alpha-beta T cell differentiation	4/174	74/18670	0.00505144	0.0111912	0.00442569	IL6/IL2/IFNG/STAT3	4
BP	GO:0072078	nephron tubule morphogenesis	4/174	74/18670	0.00505144	0.0111912	0.00442569	BCL2/MYC/VEGFA/TGFB1	4
BP	GO:0072395	signal transduction involved in cell cycle checkpoint	4/174	74/18670	0.00505144	0.0111912	0.00442569	CDKN1A/BAX/TP53/CHEK2	4
BP	GO:0086001	cardiac muscle cell action potential	4/174	74/18670	0.00505144	0.0111912	0.00442569	SCN5A/KCNH2/GJA1/CACNA2D1	4
BP	GO:1901616	organic hydroxy compound catabolic process	4/174	74/18670	0.00505144	0.0111912	0.00442569	MAOB/PTEN/SLC6A3/MAOA	4
BP	GO:0007269	neurotransmitter secretion	6/174	169/18670	0.005099	0.0112794	0.00446055	ADRA1A/CHRM2/PRKCB/GSK3B/HTR2A/DRD1	6
BP	GO:0015698	inorganic anion transport	6/174	169/18670	0.005099	0.0112794	0.00446055	GABRA1/CLDN4/GABRA2/GABRA3/GABRA6/GABRA5	6
BP	GO:0030307	positive regulation of cell growth	6/174	169/18670	0.005099	0.0112794	0.00446055	BCL2/EGFR/AKT1/VEGFA/ERBB2/IL2	6
BP	GO:0045665	negative regulation of neuron differentiation	7/174	225/18670	0.00523016	0.0115636	0.00457297	APP/PTEN/SPP1/GSK3B/PPP3CA/SLC6A4/MAP2	7
BP	GO:0099643	signal release from synapse	6/174	170/18670	0.00524569	0.0115921	0.00458423	ADRA1A/CHRM2/PRKCB/GSK3B/HTR2A/DRD1	6
BP	GO:0046676	negative regulation of insulin secretion	3/174	38/18670	0.00528285	0.0116162	0.00459374	PPP3CA/ADRA2A/HMGCR	3
BP	GO:0046825	regulation of protein export from nucleus	3/174	38/18670	0.00528285	0.0116162	0.00459374	TP53/IL1B/GSK3B	3
BP	GO:0048009	insulin-like growth factor receptor signaling pathway	3/174	38/18670	0.00528285	0.0116162	0.00459374	AR/AKT1/IGFBP3	3
BP	GO:0086091	regulation of heart rate by cardiac conduction	3/174	38/18670	0.00528285	0.0116162	0.00459374	SCN5A/KCNH2/CACNA2D1	3
BP	GO:1900077	negative regulation of cellular response to insulin stimulus	3/174	38/18670	0.00528285	0.0116162	0.00459374	IL1B/PRKCD/PRKCB	3
BP	GO:1903523	negative regulation of blood circulation	3/174	38/18670	0.00528285	0.0116162	0.00459374	PIK3CG/IL2/ADRA1A	3
BP	GO:0016311	dephosphorylation	11/174	478/18670	0.00529501	0.0116162	0.00459374	BCL2/TNF/PRKCD/IFNG/TGFB1/PTEN/IGFBP3/PON1/GSK3B/PPP3CA/CHRM5	11
BP	GO:0001960	negative regulation of cytokine-mediated signaling pathway	4/174	75/18670	0.00529792	0.0116162	0.00459374	IL6/PPARG/GSTP1/ADIPOQ	4
BP	GO:0006073	cellular glucan metabolic process	4/174	75/18670	0.00529792	0.0116162	0.00459374	AKT1/INSR/IGF2/GSK3B	4
BP	GO:0007422	peripheral nervous system development	4/174	75/18670	0.00529792	0.0116162	0.00459374	AKT1/ERBB2/SOD1/ERBB3	4
BP	GO:0044042	glucan metabolic process	4/174	75/18670	0.00529792	0.0116162	0.00459374	AKT1/INSR/IGF2/GSK3B	4
BP	GO:0002698	negative regulation of immune effector process	5/174	120/18670	0.00534455	0.0116162	0.00459374	TNF/HMOX1/IL10/IL2/TGFB1	5
BP	GO:0002024	diet induced thermogenesis	2/174	12/18670	0.00536049	0.0116162	0.00459374	ADRB2/ADRB1	2
BP	GO:0002674	negative regulation of acute inflammatory response	2/174	12/18670	0.00536049	0.0116162	0.00459374	PPARG/GSTP1	2
BP	GO:0006069	ethanol oxidation	2/174	12/18670	0.00536049	0.0116162	0.00459374	ADH1C/ADH1B	2
BP	GO:0006527	arginine catabolic process	2/174	12/18670	0.00536049	0.0116162	0.00459374	NOS2/NOS3	2
BP	GO:0007077	mitotic nuclear envelope disassembly	2/174	12/18670	0.00536049	0.0116162	0.00459374	PRKCA/PRKCB	2
BP	GO:0010889	regulation of sequestering of triglyceride	2/174	12/18670	0.00536049	0.0116162	0.00459374	PPARG/PPARA	2
BP	GO:0031282	regulation of guanylate cyclase activity	2/174	12/18670	0.00536049	0.0116162	0.00459374	NOS2/NOS3	2
BP	GO:0032230	positive regulation of synaptic transmission, GABAergic	2/174	12/18670	0.00536049	0.0116162	0.00459374	PRKCE/ADRA1A	2
BP	GO:0032252	secretory granule localization	2/174	12/18670	0.00536049	0.0116162	0.00459374	PIK3CG/MAP2	2
BP	GO:0038003	opioid receptor signaling pathway	2/174	12/18670	0.00536049	0.0116162	0.00459374	OPRM1/OPRD1	2
BP	GO:0045760	positive regulation of action potential	2/174	12/18670	0.00536049	0.0116162	0.00459374	SCN5A/ADRA1A	2
BP	GO:0046541	saliva secretion	2/174	12/18670	0.00536049	0.0116162	0.00459374	CHRM3/CHRM1	2
BP	GO:0048302	regulation of isotype switching to IgG isotypes	2/174	12/18670	0.00536049	0.0116162	0.00459374	IL2/IL4	2
[truncated: 1,102 more rows]
