# Supplementary material for: Proprietary Medicines Containing Bupleurum chinense DC. (Chaihu) for Depression: Network Meta-Analysis and Network Pharmacology Prediction
Source: Front Pharmacol. 2022 Apr 6;13:773537. doi: 10.3389/fphar.2022.773537 (PMC9019785; doi:10.3389/fphar.2022.773537)
Supplement: Supplementary file 1 [file DataSheet1.zip › Data Sheet 1/Supplementary Table S5. KEGG pathway information.xlsx]

## Sheet: Sheet1
Supplement 5. The detailed KEGG pathway information of DZXY on depression
ID	Description	GeneRatio	BgRatio	pvalue	p.adjust	qvalue	geneID	Count
hsa04933	AGE-RAGE signaling pathway in diabetic complications	35/166	100/8113	6.7028e-35	1.74943e-32	5.29169e-33	BCL2/BAX/CASP3/TNF/PRKCA/PRKCE/IL1B/PRKCD/AKT1/VEGFA/CCND1/MMP2/MAPK1/JUN/IL6/ICAM1/NOS3/STAT1/F3/CCL2/SELE/VCAM1/CXCL8/PRKCB/TGFB1/THBD/SERPINE1/COL1A1/IL1A/COL3A1/MAPK14/MAPK8/MAPK10/STAT3/MAPK3	35
hsa05417	Lipid and atherosclerosis	41/166	215/8113	4.15764e-29	5.42572e-27	1.64117e-27	BCL2/BAX/CASP3/TP53/CASP8/FASLG/TNF/PRKCA/IL1B/AKT1/BCL2L1/CASP9/MMP9/MAPK1/JUN/IL6/NFKBIA/MMP1/PPARG/ICAM1/CD40LG/CD14/NOS3/MMP3/FOS/HSPA5/CYP1A1/CCL2/SELE/VCAM1/CXCL8/NCF1/CHUK/MAPK14/GSK3B/MAPK8/PPP3CA/MAPK10/STAT3/MAPK3/APOB	41
hsa05161	Hepatitis B	31/166	162/8113	4.75583e-22	4.13757e-20	1.25153e-20	BCL2/CDKN1A/BAX/CASP3/TP53/CASP8/FASLG/TNF/PRKCA/MYC/AKT1/CASP9/MMP9/MAPK1/RB1/JUN/IL6/NFKBIA/FOS/RAF1/STAT1/CXCL8/PRKCB/TGFB1/CHUK/MAPK14/MAPK8/CCNA2/MAPK10/STAT3/MAPK3	31
hsa05418	Fluid shear stress and atherosclerosis	29/166	139/8113	8.95116e-22	5.84063e-20	1.76668e-20	BCL2/TP53/TNF/IL1B/HMOX1/NQO1/AKT1/VEGFA/MMP2/MMP9/JUN/ICAM1/IFNG/GSTP1/NOS3/FOS/CCL2/SELE/VCAM1/PLAT/THBD/IL1A/NCF1/CHUK/GSTM1/MAPK14/MAPK8/KDR/MAPK10	29
hsa04657	IL-17 signaling pathway	24/166	94/8113	2.31834e-20	1.21017e-18	3.66054e-19	PTGS2/CASP3/CASP8/TNF/IL1B/MMP9/MAPK1/JUN/IL6/NFKBIA/MMP1/IFNG/IL4/MMP3/FOS/CCL2/CXCL8/CXCL10/CHUK/MAPK14/GSK3B/MAPK8/MAPK10/MAPK3	24
hsa05167	Kaposi sarcoma-associated herpesvirus infection	31/166	194/8113	1.27876e-19	5.5626e-18	1.68258e-18	PTGS2/PIK3CG/CDKN1A/BAX/CASP3/TP53/CASP8/MYC/AKT1/VEGFA/CCND1/CASP9/MAPK1/RB1/JUN/IL6/NFKBIA/ICAM1/FOS/RAF1/HIF1A/STAT1/CXCL8/CHUK/MAPK14/GSK3B/MAPK8/PPP3CA/MAPK10/STAT3/MAPK3	31
hsa05207	Chemical carcinogenesis - receptor activation	32/166	212/8113	1.82189e-19	6.79305e-18	2.05476e-18	ESR1/AR/ADRB2/BCL2/PRKCA/MYC/ESR2/EGFR/AKT1/VEGFA/CCND1/MAPK1/RB1/JUN/XIAP/PGR/CHRNA7/FOS/EGF/RAF1/CYP3A4/CYP1A2/CYP1A1/PRKCB/CYP1B1/NR1I3/PPARA/GSTM1/ADRB1/STAT3/MAPK3/UGT1A1	32
hsa05212	Pancreatic cancer	21/166	76/8113	1.04129e-18	3.3972e-17	1.02759e-17	CDKN1A/BAX/TP53/EGFR/AKT1/VEGFA/CCND1/BCL2L1/CASP9/MAPK1/RB1/ERBB2/EGF/RAF1/STAT1/TGFB1/CHUK/MAPK8/MAPK10/STAT3/MAPK3	21
hsa04668	TNF signaling pathway	24/166	112/8113	1.99778e-18	5.21421e-17	1.5772e-17	PTGS2/CASP3/CASP8/TNF/IL1B/AKT1/MMP9/MAPK1/JUN/IL6/NFKBIA/ICAM1/MMP3/FOS/CCL2/SELE/VCAM1/CXCL10/CHUK/IRF1/MAPK14/MAPK8/MAPK10/MAPK3	24
hsa05145	Toxoplasmosis	24/166	112/8113	1.99778e-18	5.21421e-17	1.5772e-17	NOS2/PIK3CG/BCL2/CASP3/CASP8/TNF/AKT1/BCL2L1/CASP9/MAPK1/IL10/NFKBIA/IFNG/XIAP/CD40LG/STAT1/TGFB1/ALOX5/CHUK/MAPK14/MAPK8/MAPK10/STAT3/MAPK3	24
hsa05142	Chagas disease	23/166	102/8113	3.17287e-18	7.52836e-17	2.27718e-17	NOS2/CASP8/FASLG/TNF/IL1B/AKT1/MAPK1/IL10/JUN/IL6/NFKBIA/IL2/IFNG/FOS/CCL2/CXCL8/TGFB1/SERPINE1/CHUK/MAPK14/MAPK8/MAPK10/MAPK3	23
hsa05215	Prostate cancer	22/166	97/8113	1.57476e-17	3.4251e-16	1.03603e-16	AR/BCL2/CDKN1A/TP53/EGFR/AKT1/CCND1/CASP9/MMP9/MAPK1/RB1/NFKBIA/ERBB2/GSTP1/MMP3/EGF/RAF1/PLAT/PTEN/CHUK/GSK3B/MAPK3	22
hsa05219	Bladder cancer	16/166	41/8113	3.01381e-17	6.0508e-16	1.83025e-16	CDKN1A/TP53/MYC/EGFR/VEGFA/CCND1/MMP2/MMP9/MAPK1/RB1/MMP1/ERBB2/EGF/RAF1/CXCL8/MAPK3	16
hsa01521	EGFR tyrosine kinase inhibitor resistance	20/166	79/8113	4.89053e-17	9.11734e-16	2.75782e-16	BCL2/BAX/PRKCA/EGFR/AKT1/VEGFA/BCL2L1/MAPK1/IL6/ERBB2/MET/EGF/RAF1/PRKCB/PTEN/ERBB3/GSK3B/KDR/STAT3/MAPK3	20
hsa05160	Hepatitis C	26/166	157/8113	5.98844e-17	9.90546e-16	2.99621e-16	CDKN1A/BAX/CASP3/TP53/CASP8/FASLG/TNF/MYC/EGFR/AKT1/CCND1/CASP9/MAPK1/RB1/NFKBIA/IFNG/EGF/RAF1/STAT1/CLDN4/PPARA/CXCL10/CHUK/GSK3B/STAT3/MAPK3	26
hsa04010	MAPK signaling pathway	34/166	294/8113	6.07231e-17	9.90546e-16	2.99621e-16	CASP3/TP53/FASLG/TNF/PRKCA/MYC/IL1B/EGFR/AKT1/VEGFA/MAPK1/JUN/ERBB2/INSR/MET/CD14/FOS/EGF/RAF1/PRKCB/HSPB1/TGFB1/IL1A/CHUK/IGF2/ERBB3/RASA1/MAPK14/MAPK8/PPP3CA/KDR/MAPK10/MAPK3/CACNA2D1	34
hsa05163	Human cytomegalovirus infection	30/166	225/8113	9.94449e-17	1.52677e-15	4.61818e-16	PTGS2/CDKN1A/BAX/CASP3/TP53/CASP8/FASLG/TNF/PRKCA/MYC/IL1B/EGFR/AKT1/VEGFA/CCND1/CASP9/MAPK1/RB1/IL6/NFKBIA/RAF1/CCL2/CXCL8/PRKCB/CHUK/MAPK14/GSK3B/PPP3CA/STAT3/MAPK3	30
hsa05210	Colorectal cancer	20/166	86/8113	2.98698e-16	4.27024e-15	1.29166e-15	BCL2/CDKN1A/BAX/CASP3/TP53/MYC/EGFR/AKT1/CCND1/CASP9/MAPK1/JUN/FOS/EGF/RAF1/TGFB1/GSK3B/MAPK8/MAPK10/MAPK3	20
hsa01522	Endocrine resistance	21/166	98/8113	3.1086e-16	4.27024e-15	1.29166e-15	ESR1/BCL2/CDKN1A/BAX/TP53/ESR2/EGFR/AKT1/CCND1/MMP2/MMP9/MAPK1/RB1/JUN/ERBB2/FOS/RAF1/MAPK14/MAPK8/MAPK10/MAPK3	21
hsa05205	Proteoglycans in cancer	28/166	205/8113	6.23408e-16	8.13548e-15	2.46082e-15	ESR1/CDKN1A/CASP3/TP53/FASLG/TNF/PRKCA/MYC/EGFR/AKT1/VEGFA/CCND1/MMP2/MMP9/MAPK1/ERBB2/MET/RAF1/HIF1A/PRKCB/TGFB1/COL1A1/IGF2/ERBB3/MAPK14/KDR/STAT3/MAPK3	28
hsa04625	C-type lectin receptor signaling pathway	21/166	104/8113	1.12605e-15	1.39952e-14	4.23329e-15	PTGS2/CASP8/TNF/IL1B/PRKCD/AKT1/MAPK1/IL10/JUN/IL6/NFKBIA/IL2/RAF1/STAT1/CHUK/IRF1/MAPK14/MAPK8/PPP3CA/MAPK10/MAPK3	21
hsa05162	Measles	23/166	139/8113	4.42264e-15	5.24686e-14	1.58707e-14	BCL2/BAX/CASP3/TP53/CASP8/FASLG/IL1B/AKT1/CCND1/BCL2L1/CASP9/JUN/IL6/NFKBIA/IL2/FOS/STAT1/IL1A/CHUK/GSK3B/MAPK8/MAPK10/STAT3	23
hsa05140	Leishmaniasis	18/166	77/8113	9.00972e-15	1.02241e-13	3.09258e-14	PTGS2/NOS2/TNF/IL1B/MAPK1/IL10/JUN/NFKBIA/IFNG/IL4/FOS/STAT1/PRKCB/TGFB1/IL1A/NCF1/MAPK14/MAPK3	18
hsa04068	FoxO signaling pathway	22/166	131/8113	1.32321e-14	1.43899e-13	4.35267e-14	CAT/CDKN1A/FASLG/EGFR/AKT1/CCND1/MAPK1/IL10/IL6/SLC2A4/INSR/EGF/RAF1/TGFB1/PTEN/CHUK/MAPK14/MAPK8/SIRT1/MAPK10/STAT3/MAPK3	22
hsa04151	PI3K-Akt signaling pathway	34/166	354/8113	1.76475e-14	1.8424e-13	5.57289e-14	PIK3CG/BCL2/CDKN1A/TP53/FASLG/PRKCA/MYC/EGFR/AKT1/VEGFA/CCND1/BCL2L1/CASP9/MAPK1/IL6/ERBB2/IL2/IL4/INSR/MET/CHRM1/NOS3/CHRM2/EGF/RAF1/COL1A1/PTEN/CHUK/SPP1/IGF2/ERBB3/GSK3B/KDR/MAPK3	34
hsa04210	Apoptosis	22/166	136/8113	2.97498e-14	2.98642e-13	9.03333e-14	BCL2/BAX/CASP3/TP53/CASP8/FASLG/TNF/AKT1/BCL2L1/CASP9/MAPK1/JUN/NFKBIA/XIAP/FOS/RAF1/PARP1/CHUK/CTSD/MAPK8/MAPK10/MAPK3	22
hsa04066	HIF-1 signaling pathway	20/166	109/8113	3.93103e-14	3.8e-13	1.14943e-13	NOS2/BCL2/CDKN1A/PRKCA/HMOX1/EGFR/AKT1/VEGFA/MAPK1/IL6/ERBB2/IFNG/INSR/NOS3/EGF/HIF1A/PRKCB/SERPINE1/STAT3/MAPK3	20
hsa05223	Non-small cell lung cancer	17/166	72/8113	4.34054e-14	4.04601e-13	1.22384e-13	CDKN1A/BAX/TP53/PRKCA/EGFR/AKT1/CCND1/CASP9/MAPK1/RB1/ERBB2/MET/EGF/RAF1/PRKCB/STAT3/MAPK3	17
hsa05208	Chemical carcinogenesis - reactive oxygen species	27/166	223/8113	4.57954e-14	4.12158e-13	1.2467e-13	CAT/PRKCD/HMOX1/NQO1/EGFR/AKT1/VEGFA/MAPK1/JUN/NFKBIA/MET/FOS/EGF/RAF1/SOD1/HIF1A/CYP1A2/CYP1A1/CYP1B1/PTEN/NCF1/CHUK/GSTM1/MAPK14/MAPK8/MAPK10/MAPK3	27
hsa04936	Alcoholic liver disease	22/166	142/8113	7.50936e-14	6.53314e-13	1.97615e-13	CASP3/CASP8/FASN/FASLG/TNF/IL1B/AKT1/CCND1/IL6/NFKBIA/CD14/CXCL8/PPARA/CHUK/MAPK14/GSK3B/MAPK8/ADH1C/ADH1B/SIRT1/MAPK10/ADIPOQ	22
hsa04926	Relaxin signaling pathway	21/166	129/8113	1.049e-13	8.83188e-13	2.67147e-13	NOS2/PRKCA/EGFR/AKT1/VEGFA/MMP2/MMP9/MAPK1/JUN/NFKBIA/MMP1/NOS3/FOS/RAF1/TGFB1/COL1A1/COL3A1/MAPK14/MAPK8/MAPK10/MAPK3	21
hsa05133	Pertussis	17/166	76/8113	1.14043e-13	9.3016e-13	2.81355e-13	NOS2/CASP3/TNF/IL1B/MAPK1/IL10/JUN/IL6/CD14/FOS/CXCL8/IL1A/IRF1/MAPK14/MAPK8/MAPK10/MAPK3	17
hsa05152	Tuberculosis	24/166	180/8113	1.56872e-13	1.24071e-12	3.75291e-13	NOS2/BCL2/BAX/CASP3/CASP8/TNF/IL1B/AKT1/CASP9/MAPK1/IL10/IL6/IFNG/CD14/RAF1/STAT1/TGFB1/IL1A/CTSD/MAPK14/MAPK8/PPP3CA/MAPK10/MAPK3	24
hsa04620	Toll-like receptor signaling pathway	19/166	104/8113	1.92867e-13	1.43824e-12	4.35038e-13	CASP8/TNF/IL1B/AKT1/MAPK1/JUN/IL6/NFKBIA/CD14/FOS/STAT1/CXCL8/CXCL10/CHUK/SPP1/MAPK14/MAPK8/MAPK10/MAPK3	19
hsa04660	T cell receptor signaling pathway	19/166	104/8113	1.92867e-13	1.43824e-12	4.35038e-13	TNF/AKT1/MAPK1/IL10/JUN/NFKBIA/IL2/IFNG/IL4/CD40LG/FOS/RAF1/CHUK/MAPK14/GSK3B/MAPK8/PPP3CA/MAPK10/MAPK3	19
hsa05225	Hepatocellular carcinoma	23/166	168/8113	2.96791e-13	2.15173e-12	6.50857e-13	CDKN1A/BAX/TP53/PRKCA/MYC/HMOX1/NQO1/EGFR/AKT1/CCND1/BCL2L1/MAPK1/RB1/GSTP1/MET/RAF1/PRKCB/TGFB1/PTEN/IGF2/GSTM1/GSK3B/MAPK3	23
hsa05166	Human T-cell leukemia virus 1 infection	26/166	222/8113	3.14495e-13	2.21847e-12	6.71042e-13	CDKN1A/BAX/TP53/TNF/MYC/AKT1/CCND1/BCL2L1/MAPK1/RB1/JUN/IL6/NFKBIA/ICAM1/IL2/XIAP/FOS/TGFB1/PTEN/CHEK2/CHUK/MAPK8/PPP3CA/CCNA2/MAPK10/MAPK3	26
hsa05213	Endometrial cancer	15/166	58/8113	3.39099e-13	2.32908e-12	7.045e-13	CDKN1A/BAX/TP53/MYC/EGFR/AKT1/CCND1/CASP9/MAPK1/ERBB2/EGF/RAF1/PTEN/GSK3B/MAPK3	15
hsa04659	Th17 cell differentiation	19/166	108/8113	3.94685e-13	2.64135e-12	7.98957e-13	IL1B/MAPK1/JUN/IL6/NFKBIA/IL2/IFNG/IL4/FOS/HIF1A/STAT1/TGFB1/CHUK/MAPK14/MAPK8/PPP3CA/MAPK10/STAT3/MAPK3	19
hsa05164	Influenza A	23/166	171/8113	4.35822e-13	2.84374e-12	8.60175e-13	BAX/CASP3/CASP8/FASLG/TNF/PRKCA/IL1B/AKT1/CASP9/MAPK1/IL6/NFKBIA/ICAM1/IFNG/RAF1/STAT1/CCL2/CXCL8/PRKCB/IL1A/CXCL10/CHUK/MAPK3	23
hsa01524	Platinum drug resistance	16/166	73/8113	8.76874e-13	5.58205e-12	1.68846e-12	BCL2/CDKN1A/BAX/CASP3/TP53/CASP8/FASLG/AKT1/BCL2L1/CASP9/MAPK1/ERBB2/GSTP1/XIAP/GSTM1/MAPK3	16
hsa05235	PD-L1 expression and PD-1 checkpoint pathway in cancer	17/166	89/8113	1.79881e-12	1.11783e-11	3.38122e-12	EGFR/AKT1/MAPK1/JUN/NFKBIA/IFNG/FOS/EGF/RAF1/HIF1A/STAT1/PTEN/CHUK/MAPK14/PPP3CA/STAT3/MAPK3	17
hsa05169	Epstein-Barr virus infection	24/166	202/8113	2.04991e-12	1.24425e-11	3.7636e-12	BCL2/CDKN1A/BAX/CASP3/TP53/CASP8/TNF/MYC/AKT1/CCND1/CASP9/RB1/JUN/IL6/NFKBIA/ICAM1/STAT1/CXCL10/CHUK/MAPK14/MAPK8/CCNA2/MAPK10/STAT3	24
hsa04071	Sphingolipid signaling pathway	19/166	119/8113	2.42303e-12	1.4373e-11	4.34754e-12	BCL2/BAX/TP53/TNF/PRKCA/PRKCE/AKT1/MAPK1/NOS3/RAF1/PRKCB/PTEN/CTSD/MAPK14/MAPK8/OPRD1/MAPK10/MAPK3/ABCC1	19
hsa05222	Small cell lung cancer	17/166	92/8113	3.1732e-12	1.84046e-11	5.56702e-12	PTGS2/NOS2/BCL2/CDKN1A/BAX/CASP3/TP53/MYC/AKT1/CCND1/BCL2L1/CASP9/RB1/NFKBIA/XIAP/PTEN/CHUK	17
hsa04932	Non-alcoholic fatty liver disease	21/166	155/8113	4.26786e-12	2.42155e-11	7.3247e-12	BAX/CASP3/CASP8/FASLG/TNF/IL1B/AKT1/JUN/IL6/PPARG/INSR/FOS/CXCL8/TGFB1/IL1A/PPARA/MAPK14/GSK3B/MAPK8/MAPK10/ADIPOQ	21
hsa04218	Cellular senescence	21/166	156/8113	4.84651e-12	2.69136e-11	8.14083e-12	CDKN1A/TP53/MYC/AKT1/CCND1/MAPK1/RB1/IL6/RAF1/CXCL8/TGFB1/SERPINE1/PTEN/IL1A/CHEK2/IGFBP3/MAPK14/PPP3CA/CCNA2/SIRT1/MAPK3	21
hsa04917	Prolactin signaling pathway	15/166	70/8113	6.65159e-12	3.6168e-11	1.09401e-11	ESR1/ESR2/AKT1/CCND1/MAPK1/FOS/RAF1/STAT1/IRF1/MAPK14/GSK3B/MAPK8/MAPK10/STAT3/MAPK3	15
hsa04370	VEGF signaling pathway	14/166	59/8113	7.78437e-12	4.14637e-11	1.25419e-11	PTGS2/PRKCA/AKT1/VEGFA/CASP9/MAPK1/NOS3/RAF1/PRKCB/HSPB1/MAPK14/PPP3CA/KDR/MAPK3	14
hsa04380	Osteoclast differentiation	19/166	128/8113	9.25255e-12	4.82983e-11	1.46093e-11	TNF/IL1B/AKT1/MAPK1/JUN/NFKBIA/PPARG/IFNG/FOS/STAT1/TGFB1/IL1A/NCF1/CHUK/MAPK14/MAPK8/PPP3CA/MAPK10/MAPK3	19
hsa04012	ErbB signaling pathway	16/166	85/8113	1.059e-11	5.41959e-11	1.63932e-11	CDKN1A/PRKCA/MYC/EGFR/AKT1/MAPK1/JUN/ERBB2/EGF/RAF1/PRKCB/ERBB3/GSK3B/MAPK8/MAPK10/MAPK3	16
hsa05144	Malaria	13/166	50/8113	1.26602e-11	6.35443e-11	1.92209e-11	TNF/IL1B/IL10/IL6/ICAM1/IFNG/CD40LG/MET/CCL2/SELE/VCAM1/CXCL8/TGFB1	13
hsa05224	Breast cancer	20/166	147/8113	1.32664e-11	6.5331e-11	1.97613e-11	ESR1/CDKN1A/BAX/TP53/MYC/ESR2/EGFR/AKT1/CCND1/MAPK1/RB1/JUN/ERBB2/PGR/FOS/EGF/RAF1/PTEN/GSK3B/MAPK3	20
hsa04020	Calcium signaling pathway	24/166	240/8113	8.39911e-11	4.05957e-10	1.22794e-10	NOS2/ADRB2/PRKCA/EGFR/VEGFA/ERBB2/MET/CHRM3/CHRM1/NOS3/ADRA1A/CHRM2/CHRNA7/EGF/PRKCB/ERBB3/ADRA1B/PPP3CA/ADRB1/HTR2A/DRD1/ADRA1D/CHRM5/KDR	24
hsa04510	Focal adhesion	22/166	201/8113	9.49233e-11	4.50454e-10	1.36254e-10	BCL2/PRKCA/EGFR/AKT1/VEGFA/CCND1/MAPK1/JUN/ERBB2/XIAP/MET/EGF/RAF1/PRKCB/COL1A1/PTEN/SPP1/GSK3B/MAPK8/KDR/MAPK10/MAPK3	22
hsa05143	African trypanosomiasis	11/166	37/8113	1.01937e-10	4.751e-10	1.43708e-10	FASLG/TNF/PRKCA/IL1B/IL10/IL6/ICAM1/IFNG/SELE/VCAM1/PRKCB	11
hsa05415	Diabetic cardiomyopathy	22/166	203/8113	1.15381e-10	5.28325e-10	1.59808e-10	PRKCA/PRKCD/AKT1/MMP2/MMP9/SLC2A4/INSR/NOS3/PRKCB/TGFB1/COL1A1/PTEN/NCF1/PARP1/COL3A1/PPARA/CTSD/MAPK14/GSK3B/MAPK8/MAPK10/GSR	22
hsa05214	Glioma	14/166	75/8113	2.47241e-10	1.11258e-09	3.36535e-10	CDKN1A/BAX/TP53/PRKCA/EGFR/AKT1/CCND1/MAPK1/RB1/EGF/RAF1/PRKCB/PTEN/MAPK3	14
hsa05171	Coronavirus disease - COVID-19	23/166	232/8113	2.57121e-10	1.13743e-09	3.44051e-10	TNF/PRKCA/IL1B/EGFR/MAPK1/JUN/IL6/NFKBIA/MMP1/IL2/MMP3/FOS/STAT1/CCL2/CXCL8/PRKCB/CXCL10/CHUK/MAPK14/MAPK8/MAPK10/STAT3/MAPK3	23
hsa05135	Yersinia infection	18/166	137/8113	2.69649e-10	1.15437e-09	3.49175e-10	TNF/IL1B/AKT1/MAPK1/IL10/JUN/IL6/NFKBIA/IL2/FOS/CCL2/CXCL8/CHUK/MAPK14/GSK3B/MAPK8/MAPK10/MAPK3	18
hsa05170	Human immunodeficiency virus 1 infection	22/166	212/8113	2.69796e-10	1.15437e-09	3.49175e-10	BCL2/BAX/CASP3/CASP8/FASLG/TNF/PRKCA/AKT1/BCL2L1/CASP9/MAPK1/JUN/NFKBIA/FOS/RAF1/PRKCB/CHUK/MAPK14/MAPK8/PPP3CA/MAPK10/MAPK3	22
hsa05220	Chronic myeloid leukemia	14/166	76/8113	2.97751e-10	1.25344e-09	3.7914e-10	CDKN1A/BAX/TP53/MYC/AKT1/CCND1/BCL2L1/MAPK1/RB1/NFKBIA/RAF1/TGFB1/CHUK/MAPK3	14
hsa05022	Pathways of neurodegeneration - multiple diseases	33/166	476/8113	3.6688e-10	1.51993e-09	4.59749e-10	PTGS2/CAT/NOS2/BCL2/BAX/CASP3/CASP8/FASLG/TNF/PRKCA/IL1B/BCL2L1/CASP9/MAPK1/IL6/APP/CHRM3/CHRM1/CHRNA7/RAF1/SOD1/HSPA5/PRKCB/IL1A/MAPK14/GSK3B/MAPK8/PPP3CA/SLC6A3/GRIA2/CHRM5/MAPK10/MAPK3	33
hsa04931	Insulin resistance	16/166	108/8113	4.56387e-10	1.8612e-09	5.62977e-10	TNF/PRKCE/PRKCD/AKT1/IL6/NFKBIA/SLC2A4/INSR/NOS3/PRKCB/PTEN/PPARA/GSK3B/MAPK8/MAPK10/STAT3	16
hsa05218	Melanoma	13/166	72/8113	1.7134e-09	6.87995e-09	2.08105e-09	CDKN1A/BAX/TP53/EGFR/AKT1/CCND1/MAPK1/RB1/MET/EGF/RAF1/PTEN/MAPK3	13
hsa05146	Amoebiasis	15/166	102/8113	1.82602e-09	7.22107e-09	2.18423e-09	NOS2/CASP3/TNF/PRKCA/IL1B/IL10/IL6/IFNG/CD14/CXCL8/PRKCB/HSPB1/TGFB1/COL1A1/COL3A1	15
hsa04115	p53 signaling pathway	13/166	73/8113	2.04803e-09	7.97816e-09	2.41324e-09	BCL2/CDKN1A/BAX/CASP3/TP53/CASP8/CCND1/BCL2L1/CASP9/SERPINE1/PTEN/CHEK2/IGFBP3	13
hsa04915	Estrogen signaling pathway	17/166	138/8113	2.40372e-09	9.11849e-09	2.75816e-09	ESR1/BCL2/PRKCD/ESR2/EGFR/AKT1/MMP2/MMP9/MAPK1/JUN/PGR/NOS3/OPRM1/FOS/RAF1/CTSD/MAPK3	17
hsa04064	NF-kappa B signaling pathway	15/166	104/8113	2.41064e-09	9.11849e-09	2.75816e-09	PTGS2/BCL2/TNF/IL1B/BCL2L1/NFKBIA/ICAM1/XIAP/CD40LG/CD14/VCAM1/CXCL8/PRKCB/PARP1/CHUK	15
hsa05206	MicroRNAs in cancer	25/166	310/8113	3.1951e-09	1.19132e-08	3.60349e-09	PTGS2/BCL2/CDKN1A/CASP3/TP53/PRKCA/PRKCE/MYC/HMOX1/EGFR/VEGFA/CCND1/MMP9/MAPK1/ERBB2/MET/RAF1/PRKCB/CYP1B1/PTEN/ERBB3/SIRT1/STAT3/MAPK3/ABCC1	25
hsa04658	Th1 and Th2 cell differentiation	14/166	92/8113	4.11178e-09	1.51151e-08	4.57203e-09	MAPK1/JUN/NFKBIA/IL2/IFNG/IL4/FOS/STAT1/CHUK/MAPK14/MAPK8/PPP3CA/MAPK10/MAPK3	14
hsa05323	Rheumatoid arthritis	14/166	93/8113	4.75548e-09	1.72386e-08	5.21434e-09	TNF/IL1B/VEGFA/JUN/IL6/MMP1/ICAM1/IFNG/MMP3/FOS/CCL2/CXCL8/TGFB1/IL1A	14
hsa04621	NOD-like receptor signaling pathway	19/166	184/8113	5.32185e-09	1.90275e-08	5.75543e-09	BCL2/CASP8/TNF/IL1B/PRKCD/BCL2L1/MAPK1/JUN/IL6/NFKBIA/XIAP/STAT1/CCL2/CXCL8/CHUK/MAPK14/MAPK8/MAPK10/MAPK3	19
hsa05321	Inflammatory bowel disease	12/166	65/8113	5.69369e-09	2.00818e-08	6.07435e-09	TNF/IL1B/IL10/JUN/IL6/IL2/IFNG/IL4/STAT1/TGFB1/IL1A/STAT3	12
hsa05132	Salmonella infection	22/166	249/8113	5.7879e-09	2.01419e-08	6.09253e-09	PIK3CG/BCL2/BAX/CASP3/CASP8/TNF/MYC/IL1B/AKT1/MAPK1/JUN/IL6/NFKBIA/CD14/FOS/RAF1/CXCL8/CHUK/MAPK14/MAPK8/MAPK10/MAPK3	22
hsa04022	cGMP-PKG signaling pathway	18/166	167/8113	6.97778e-09	2.39632e-08	7.24839e-09	PIK3CG/ADRB2/PDE3A/PRKCE/AKT1/MAPK1/INSR/NOS3/ADRA1A/RAF1/ADRA1B/PPP3CA/ADRA2A/ADRB1/ADRA1D/OPRD1/KCNMA1/MAPK3	18
hsa04725	Cholinergic synapse	15/166	113/8113	7.79857e-09	2.6397e-08	7.98458e-09	PIK3CG/BCL2/PRKCA/AKT1/MAPK1/CHRM3/CHRM1/ACHE/CHRM2/CHRNA7/FOS/PRKCB/CHRM4/CHRM5/MAPK3	15
hsa05226	Gastric cancer	17/166	149/8113	7.88877e-09	2.6397e-08	7.98458e-09	BCL2/CDKN1A/BAX/TP53/MYC/EGFR/AKT1/CCND1/MAPK1/RB1/ERBB2/MET/EGF/RAF1/TGFB1/GSK3B/MAPK3	17
hsa04215	Apoptosis - multiple species	9/166	32/8113	9.47954e-09	3.13185e-08	9.47323e-09	BCL2/BAX/CASP3/CASP8/BCL2L1/CASP9/XIAP/MAPK8/MAPK10	9
hsa04726	Serotonergic synapse	15/166	115/8113	9.96795e-09	3.25204e-08	9.83679e-09	PTGS1/PTGS2/CASP3/PRKCA/MAPK1/APP/MAOB/RAF1/PRKCB/ALOX5/MAOA/HTR2A/SLC6A4/HTR3A/MAPK3	15
hsa05165	Human papillomavirus infection	25/166	331/8113	1.21892e-08	3.92762e-08	1.18803e-08	PTGS2/CDKN1A/BAX/CASP3/TP53/CASP8/FASLG/TNF/EGFR/AKT1/VEGFA/CCND1/MAPK1/RB1/EGF/RAF1/STAT1/COL1A1/PTEN/CHUK/SPP1/IRF1/GSK3B/CCNA2/MAPK3	25
hsa04722	Neurotrophin signaling pathway	15/166	119/8113	1.60373e-08	5.10455e-08	1.54403e-08	BCL2/BAX/TP53/FASLG/PRKCD/AKT1/MAPK1/JUN/NFKBIA/RAF1/MAPK14/GSK3B/MAPK8/MAPK10/MAPK3	15
hsa05130	Pathogenic Escherichia coli infection	19/166	197/8113	1.65384e-08	5.20062e-08	1.57309e-08	BAX/CASP3/CASP8/FASLG/TNF/IL1B/CASP9/MAPK1/JUN/IL6/NFKBIA/FOS/CXCL8/CLDN4/CHUK/MAPK14/MAPK8/MAPK10/MAPK3	19
hsa04919	Thyroid hormone signaling pathway	15/166	121/8113	2.0194e-08	6.27458e-08	1.89794e-08	ESR1/TP53/PRKCA/MYC/AKT1/CCND1/CASP9/MAPK1/RAF1/HIF1A/STAT1/PRKCB/DIO1/GSK3B/MAPK3	15
hsa04930	Type II diabetes mellitus	10/166	46/8113	2.11858e-08	6.50527e-08	1.96772e-08	TNF/PRKCE/PRKCD/MAPK1/SLC2A4/INSR/MAPK8/MAPK10/MAPK3/ADIPOQ	10
hsa05131	Shigellosis	21/166	247/8113	2.61385e-08	7.93272e-08	2.39949e-08	BCL2/BAX/TP53/TNF/PRKCE/IL1B/PRKCD/EGFR/AKT1/BCL2L1/MAPK1/JUN/NFKBIA/CD14/CXCL8/CHUK/MAPK14/GSK3B/MAPK8/MAPK10/MAPK3	21
hsa05231	Choline metabolism in cancer	13/166	98/8113	8.19269e-08	2.45781e-07	7.43438e-08	PRKCA/EGFR/AKT1/MAPK1/JUN/FOS/EGF/RAF1/HIF1A/PRKCB/MAPK8/MAPK10/MAPK3	13
hsa05221	Acute myeloid leukemia	11/166	67/8113	9.01483e-08	2.67372e-07	8.08747e-08	MYC/AKT1/CCND1/MAPK1/CD14/RAF1/MPO/CHUK/CCNA2/STAT3/MAPK3	11
hsa04664	Fc epsilon RI signaling pathway	11/166	68/8113	1.05662e-07	3.09862e-07	9.3727e-08	TNF/PRKCA/AKT1/MAPK1/IL4/RAF1/ALOX5/MAPK14/MAPK8/MAPK10/MAPK3	11
hsa04935	Growth hormone synthesis, secretion and action	14/166	119/8113	1.19611e-07	3.46873e-07	1.04922e-07	PRKCA/AKT1/MAPK1/FOS/RAF1/STAT1/PRKCB/IGFBP3/MAPK14/GSK3B/MAPK8/MAPK10/STAT3/MAPK3	14
hsa05031	Amphetamine addiction	11/166	69/8113	1.23499e-07	3.54212e-07	1.07142e-07	PRKCA/JUN/MAOB/FOS/PRKCB/PPP3CA/SLC6A3/MAOA/DRD1/GRIA2/SIRT1	11
hsa05230	Central carbon metabolism in cancer	11/166	70/8113	1.43958e-07	4.08403e-07	1.23534e-07	TP53/MYC/EGFR/AKT1/MAPK1/ERBB2/MET/RAF1/HIF1A/PTEN/MAPK3	11
hsa04630	JAK-STAT signaling pathway	16/166	162/8113	1.72567e-07	4.84301e-07	1.46492e-07	BCL2/CDKN1A/MYC/EGFR/AKT1/CCND1/BCL2L1/IL10/IL6/IL2/IFNG/IL4/EGF/RAF1/STAT1/STAT3	16
hsa04014	Ras signaling pathway	19/166	232/8113	2.29277e-07	6.3661e-07	1.92562e-07	FASLG/PRKCA/EGFR/AKT1/VEGFA/BCL2L1/MAPK1/INSR/MET/EGF/RAF1/PRKCB/CHUK/IGF2/RASA1/MAPK8/KDR/MAPK10/MAPK3	19
hsa05202	Transcriptional misregulation in cancer	17/166	192/8113	3.41901e-07	9.39329e-07	2.84129e-07	CDKN1A/BAX/TP53/MYC/BCL2L1/MMP9/IL6/PPARG/MET/CD14/MMP3/CXCL8/PLAT/MPO/RUNX2/IGFBP3/CCNA2	17
hsa04912	GnRH signaling pathway	12/166	93/8113	3.58731e-07	9.753e-07	2.95009e-07	PRKCA/PRKCD/EGFR/MMP2/MAPK1/JUN/RAF1/PRKCB/MAPK14/MAPK8/MAPK10/MAPK3	12
hsa04728	Dopaminergic synapse	14/166	132/8113	4.39915e-07	1.18369e-06	3.58043e-07	PRKCA/AKT1/MAOB/FOS/PRKCB/MAPK14/GSK3B/MAPK8/PPP3CA/SLC6A3/MAOA/DRD1/GRIA2/MAPK10	14
hsa04921	Oxytocin signaling pathway	15/166	154/8113	5.12164e-07	1.36403e-06	4.12592e-07	PTGS2/PIK3CG/CDKN1A/PRKCA/EGFR/CCND1/MAPK1/JUN/NOS3/FOS/RAF1/PRKCB/PPP3CA/MAPK3/CACNA2D1	15
hsa05216	Thyroid cancer	8/166	37/8113	6.04527e-07	1.59375e-06	4.82079e-07	CDKN1A/BAX/TP53/MYC/CCND1/MAPK1/PPARG/MAPK3	8
hsa04080	Neuroactive ligand-receptor interaction	23/166	353/8113	7.18491e-07	1.87526e-06	5.6723e-07	ADRB2/GABRA1/CHRM3/CHRM1/ADRA1A/CHRM2/OPRM1/CHRNA7/GABRA2/GABRA3/GABRA6/ADRA1B/ADRA2A/ADRB1/HTR2A/DRD1/CHRM4/GABRA5/CHRNA2/GRIA2/ADRA1D/CHRM5/OPRD1	23
hsa04662	B cell receptor signaling pathway	11/166	82/8113	7.53616e-07	1.94746e-06	5.89069e-07	AKT1/MAPK1/JUN/NFKBIA/FOS/RAF1/PRKCB/CHUK/GSK3B/PPP3CA/MAPK3	11
hsa05010	Alzheimer disease	24/166	384/8113	8.54262e-07	2.18591e-06	6.61194e-07	PTGS2/NOS2/CASP3/CASP8/TNF/IL1B/AKT1/CASP9/MAPK1/IL6/APP/INSR/CHRM3/CHRM1/CHRNA7/RAF1/IL1A/CHUK/GSK3B/MAPK8/PPP3CA/CHRM5/MAPK10/MAPK3	24
hsa04920	Adipocytokine signaling pathway	10/166	69/8113	1.17844e-06	2.95744e-06	8.94568e-07	TNF/AKT1/NFKBIA/SLC2A4/PPARA/CHUK/MAPK8/MAPK10/STAT3/ADIPOQ	10
hsa05211	Renal cell carcinoma	10/166	69/8113	1.17844e-06	2.95744e-06	8.94568e-07	CDKN1A/AKT1/VEGFA/MAPK1/JUN/MET/RAF1/HIF1A/TGFB1/MAPK3	10
hsa05120	Epithelial cell signaling in Helicobacter pylori infection	10/166	70/8113	1.35086e-06	3.35785e-06	1.01568e-06	CASP3/EGFR/JUN/NFKBIA/MET/CXCL8/CHUK/MAPK14/MAPK8/MAPK10	10
hsa04540	Gap junction	11/166	88/8113	1.54937e-06	3.81497e-06	1.15395e-06	PRKCA/EGFR/MAPK1/EGF/RAF1/GJA1/PRKCB/ADRB1/HTR2A/DRD1/MAPK3	11
hsa04062	Chemokine signaling pathway	16/166	192/8113	1.73859e-06	4.24085e-06	1.28277e-06	PIK3CG/PRKCD/AKT1/MAPK1/NFKBIA/RAF1/STAT1/CCL2/CXCL8/PRKCB/NCF1/CXCL10/CHUK/GSK3B/STAT3/MAPK3	16
hsa04723	Retrograde endocannabinoid signaling	14/166	148/8113	1.78018e-06	4.30209e-06	1.3013e-06	PTGS2/PRKCA/MAPK1/GABRA1/PRKCB/MAPK14/GABRA2/GABRA3/GABRA6/MAPK8/GABRA5/GRIA2/MAPK10/MAPK3	14
hsa05134	Legionellosis	9/166	57/8113	1.96106e-06	4.69575e-06	1.42037e-06	CASP3/CASP8/TNF/IL1B/CASP9/IL6/NFKBIA/CD14/CXCL8	9
hsa04261	Adrenergic signaling in cardiomyocytes	14/166	150/8113	2.09157e-06	4.96272e-06	1.50113e-06	PIK3CG/ADRB2/BCL2/PRKCA/AKT1/MAPK1/SCN5A/ADRA1A/MAPK14/ADRA1B/ADRB1/ADRA1D/MAPK3/CACNA2D1	14
hsa04024	cAMP signaling pathway	17/166	221/8113	2.46692e-06	5.8006e-06	1.75457e-06	ADRB2/PDE3A/AKT1/MAPK1/JUN/NFKBIA/CHRM1/CHRM2/FOS/RAF1/PPARA/MAPK8/ADRB1/DRD1/GRIA2/MAPK10/MAPK3	17
hsa04217	Necroptosis	14/166	159/8113	4.18137e-06	9.74407e-06	2.94739e-06	BCL2/BAX/CASP8/FASLG/TNF/IL1B/IFNG/XIAP/STAT1/IL1A/PARP1/MAPK8/MAPK10/STAT3	14
hsa05330	Allograft rejection	7/166	38/8113	9.78489e-06	2.26005e-05	6.8362e-06	FASLG/TNF/IL10/IL2/IFNG/IL4/CD40LG	7
hsa05020	Prion disease	18/166	273/8113	1.08595e-05	2.48624e-05	7.5204e-06	BAX/CASP3/TNF/IL1B/PRKCD/CASP9/MAPK1/IL6/SOD1/HSPA5/IL1A/NCF1/MAPK14/GSK3B/MAPK8/PPP3CA/MAPK10/MAPK3	18
hsa04622	RIG-I-like receptor signaling pathway	9/166	70/8113	1.12901e-05	2.56236e-05	7.75065e-06	CASP8/TNF/NFKBIA/CXCL8/CXCL10/CHUK/MAPK14/MAPK8/MAPK10	9
hsa05033	Nicotine addiction	7/166	40/8113	1.39658e-05	3.14231e-05	9.50487e-06	GABRA1/CHRNA7/GABRA2/GABRA3/GABRA6/GABRA5/GRIA2	7
hsa00982	Drug metabolism - cytochrome P450	9/166	72/8113	1.42679e-05	3.18284e-05	9.62745e-06	GSTP1/MAOB/CYP3A4/CYP1A2/GSTM1/ADH1C/MAOA/ADH1B/UGT1A1	9
hsa05032	Morphine addiction	10/166	91/8113	1.51252e-05	3.34548e-05	1.01194e-05	PDE3A/PRKCA/GABRA1/OPRM1/PRKCB/GABRA2/GABRA3/GABRA6/DRD1/GABRA5	10
hsa05332	Graft-versus-host disease	7/166	42/8113	1.95258e-05	4.28255e-05	1.29539e-05	FASLG/TNF/IL1B/IL6/IL2/IFNG/IL1A	7
hsa04371	Apelin signaling pathway	12/166	139/8113	2.54326e-05	5.53159e-05	1.6732e-05	NOS2/PIK3CG/PRKCE/AKT1/CCND1/MAPK1/NOS3/RAF1/PLAT/SERPINE1/SPP1/MAPK3	12
hsa01523	Antifolate resistance	6/166	30/8113	2.64854e-05	5.71297e-05	1.72806e-05	TNF/IL1B/IL6/ABCG2/CHUK/ABCC1	6
hsa00980	Metabolism of xenobiotics by cytochrome P450	9/166	78/8113	2.75253e-05	5.88861e-05	1.78119e-05	GSTP1/CYP3A4/CYP1A2/CYP1A1/CYP1B1/GSTM1/ADH1C/ADH1B/UGT1A1	9
hsa04140	Autophagy - animal	12/166	141/8113	2.93484e-05	6.22759e-05	1.88372e-05	BCL2/PRKCD/AKT1/BCL2L1/MAPK1/RAF1/HIF1A/PTEN/CTSD/MAPK8/MAPK10/MAPK3	12
hsa04152	AMPK signaling pathway	11/166	120/8113	3.19462e-05	6.72416e-05	2.03392e-05	FASN/AKT1/CCND1/PPARG/SLC2A4/INSR/ADRA1A/CCNA2/SIRT1/HMGCR/ADIPOQ	11
hsa04929	GnRH secretion	8/166	64/8113	4.334e-05	9.04939e-05	2.73726e-05	PRKCA/ESR2/AKT1/MAPK1/RAF1/PRKCB/SPP1/MAPK3	8
hsa04928	Parathyroid hormone synthesis, secretion and action	10/166	106/8113	5.75982e-05	0.000119311	3.60891e-05	BCL2/CDKN1A/PRKCA/EGFR/MAPK1/FOS/RAF1/PRKCB/RUNX2/MAPK3	10
hsa04650	Natural killer cell mediated cytotoxicity	11/166	131/8113	7.19322e-05	0.000147829	4.47154e-05	CASP3/FASLG/TNF/PRKCA/MAPK1/ICAM1/IFNG/RAF1/PRKCB/PPP3CA/MAPK3	11
hsa05204	Chemical carcinogenesis - DNA adducts	8/166	69/8113	7.50721e-05	0.000153077	4.63027e-05	PTGS2/GSTP1/CYP3A4/CYP1A2/CYP1A1/CYP1B1/GSTM1/UGT1A1	8
hsa04270	Vascular smooth muscle contraction	11/166	134/8113	8.83996e-05	0.000178855	5.41001e-05	PRKCA/PRKCE/PRKCD/MAPK1/ADRA1A/RAF1/PRKCB/ADRA1B/ADRA1D/KCNMA1/MAPK3	11
hsa04960	Aldosterone-regulated sodium reabsorption	6/166	37/8113	9.21043e-05	0.000184917	5.59338e-05	PRKCA/MAPK1/INSR/NR3C2/PRKCB/MAPK3	6
hsa04970	Salivary secretion	9/166	93/8113	0.000111712	0.000222571	6.73233e-05	ADRB2/PRKCA/CHRM3/ADRA1A/PRKCB/ADRA1B/ADRB1/ADRA1D/KCNMA1	9
hsa04666	Fc gamma R-mediated phagocytosis	9/166	97/8113	0.000154798	0.000306077	9.25823e-05	PRKCA/PRKCE/PRKCD/AKT1/MAPK1/RAF1/PRKCB/NCF1/MAPK3	9
hsa04750	Inflammatory mediator regulation of TRP channels	9/166	98/8113	0.000167504	0.000328711	9.94285e-05	PRKCA/PRKCE/IL1B/PRKCD/PRKCB/MAPK14/MAPK8/HTR2A/MAPK10	9
hsa00380	Tryptophan metabolism	6/166	42/8113	0.000190984	0.00037199	0.00011252	CAT/MAOB/CYP1A2/CYP1A1/CYP1B1/MAOA	6
hsa04940	Type I diabetes mellitus	6/166	43/8113	0.000218236	0.000421924	0.000127624	FASLG/TNF/IL1B/IL2/IFNG/IL1A	6
hsa04914	Progesterone-mediated oocyte maturation	9/166	102/8113	0.000227372	0.000436353	0.000131988	AKT1/MAPK1/PGR/RAF1/MAPK14/MAPK8/CCNA2/MAPK10/MAPK3	9
hsa05203	Viral carcinogenesis	13/166	204/8113	0.000268766	0.000512029	0.000154879	CDKN1A/BAX/CASP3/TP53/CASP8/CCND1/MAPK1/RB1/JUN/NFKBIA/CCNA2/STAT3/MAPK3	13
hsa04150	mTOR signaling pathway	11/166	156/8113	0.00033956	0.000642211	0.000194256	TNF/PRKCA/AKT1/MAPK1/INSR/RAF1/PRKCB/PTEN/CHUK/GSK3B/MAPK3	11
hsa04015	Rap1 signaling pathway	13/166	210/8113	0.000356367	0.000669149	0.000202405	PRKCA/EGFR/AKT1/VEGFA/MAPK1/INSR/MET/EGF/RAF1/PRKCB/MAPK14/KDR/MAPK3	13
hsa04720	Long-term potentiation	7/166	67/8113	0.000409905	0.000764181	0.00023115	PRKCA/MAPK1/RAF1/PRKCB/PPP3CA/GRIA2/MAPK3	7
hsa04211	Longevity regulating pathway	8/166	89/8113	0.000448549	0.00081995	0.000248019	CAT/BAX/TP53/AKT1/PPARG/INSR/SIRT1/ADIPOQ	8
hsa04727	GABAergic synapse	8/166	89/8113	0.000448549	0.00081995	0.000248019	PRKCA/GABRA1/PRKCB/GABRA2/GABRA3/GABRA6/GABRA5/ABAT	8
hsa04672	Intestinal immune network for IgA production	6/166	49/8113	0.000452386	0.00081995	0.000248019	IL10/IL6/IL2/IL4/CD40LG/TGFB1	6
hsa05030	Cocaine addiction	6/166	49/8113	0.000452386	0.00081995	0.000248019	JUN/MAOB/SLC6A3/MAOA/DRD1/GRIA2	6
hsa04910	Insulin signaling pathway	10/166	137/8113	0.000481489	0.000866681	0.000262154	FASN/AKT1/MAPK1/SLC2A4/INSR/RAF1/GSK3B/MAPK8/MAPK10/MAPK3	10
hsa04670	Leukocyte transendothelial migration	9/166	114/8113	0.000522082	0.000933311	0.000282308	PRKCA/MMP2/MMP9/ICAM1/VCAM1/PRKCB/NCF1/CLDN4/MAPK14	9
hsa04913	Ovarian steroidogenesis	6/166	51/8113	0.00056331	0.00100016	0.000302529	PTGS2/CYP19A1/INSR/CYP1A1/CYP1B1/ALOX5	6
hsa00350	Tyrosine metabolism	5/166	36/8113	0.000761715	0.00134329	0.00040632	TYR/MAOB/ADH1C/MAOA/ADH1B	5
hsa04072	Phospholipase D signaling pathway	10/166	148/8113	0.000882104	0.00154516	0.000467381	PIK3CG/PRKCA/EGFR/AKT1/MAPK1/INSR/EGF/RAF1/CXCL8/MAPK3	10
hsa04923	Regulation of lipolysis in adipocytes	6/166	56/8113	0.000933591	0.00162445	0.000491364	PTGS1/PTGS2/ADRB2/AKT1/INSR/ADRB1	6
hsa04611	Platelet activation	9/166	124/8113	0.000960453	0.00166012	0.000502154	PTGS1/PIK3CG/AKT1/MAPK1/NOS3/COL1A1/COL3A1/MAPK14/MAPK3	9
hsa04110	Cell cycle	9/166	126/8113	0.00107651	0.00184849	0.000559131	CDKN1A/TP53/MYC/CCND1/RB1/TGFB1/CHEK2/GSK3B/CCNA2	9
hsa00983	Drug metabolism - other enzymes	7/166	80/8113	0.0011992	0.00204569	0.000618781	XDH/GSTP1/CYP3A4/MPO/GSTM1/UGT1A1/CES1	7
hsa04730	Long-term depression	6/166	60/8113	0.00134593	0.00226637	0.000685532	PRKCA/MAPK1/RAF1/PRKCB/GRIA2/MAPK3	6
hsa05416	Viral myocarditis	6/166	60/8113	0.00134593	0.00226637	0.000685532	CASP3/CASP8/CCND1/CASP9/ICAM1/CD40LG	6
hsa00140	Steroid hormone biosynthesis	6/166	61/8113	0.0014679	0.0024559	0.000742863	CYP19A1/CYP3A4/CYP1A2/CYP1A1/CYP1B1/UGT1A1	6
hsa04742	Taste transduction	7/166	86/8113	0.00183124	0.0030443	0.00092084	GABRA1/CHRM3/GABRA2/GABRA3/GABRA6/GABRA5/HTR3A	7
hsa04310	Wnt signaling pathway	10/166	167/8113	0.00219592	0.00362743	0.00109723	TP53/PRKCA/MYC/CCND1/JUN/PRKCB/GSK3B/MAPK8/PPP3CA/MAPK10	10
hsa00830	Retinol metabolism	6/166	68/8113	0.00257306	0.0042237	0.00127758	CYP3A4/CYP1A2/CYP1A1/ADH1C/ADH1B/UGT1A1	6
hsa04060	Cytokine-cytokine receptor interaction	14/166	295/8113	0.00283834	0.00463005	0.0014005	FASLG/TNF/IL1B/IL10/IL6/IL2/IFNG/IL4/CD40LG/CCL2/CXCL8/TGFB1/IL1A/CXCL10	14
hsa05012	Parkinson disease	13/166	266/8113	0.00310639	0.00503582	0.00152324	BAX/CASP3/TP53/BCL2L1/CASP9/MAOB/SOD1/HSPA5/MAPK8/SLC6A3/MAOA/DRD1/MAPK10	13
hsa04520	Adherens junction	6/166	71/8113	0.00320191	0.00515862	0.00156038	EGFR/MAPK1/ERBB2/INSR/MET/MAPK3	6
hsa04137	Mitophagy - animal	6/166	72/8113	0.00343504	0.00550027	0.00166372	TP53/BCL2L1/JUN/HIF1A/MAPK8/MAPK10	6
hsa05310	Asthma	4/166	31/8113	0.00345624	0.00550048	0.00166379	TNF/IL10/IL4/CD40LG	4
hsa04061	Viral protein interaction with cytokine and cytokine receptor	7/166	100/8113	0.00430045	0.00680253	0.00205763	TNF/IL10/IL6/IL2/CCL2/CXCL8/CXCL10	7
hsa05320	Autoimmune thyroid disease	5/166	53/8113	0.00438633	0.00689659	0.00208608	FASLG/IL10/IL2/IL4/CD40LG	5
hsa04916	Melanogenesis	7/166	101/8113	0.004543	0.00710013	0.00214765	PRKCA/MAPK1/TYR/RAF1/PRKCB/GSK3B/MAPK3	7
hsa04213	Longevity regulating pathway - multiple species	5/166	62/8113	0.00854033	0.013268	0.00401331	CAT/AKT1/INSR/SOD1/SIRT1	5
hsa04550	Signaling pathways regulating pluripotency of stem cells	8/166	143/8113	0.00892077	0.0137771	0.00416729	MYC/AKT1/MAPK1/RAF1/MAPK14/GSK3B/STAT3/MAPK3	8
hsa04623	Cytosolic DNA-sensing pathway	5/166	63/8113	0.00912683	0.0140124	0.00423847	IL1B/IL6/NFKBIA/CXCL10/CHUK	5
hsa04350	TGF-beta signaling pathway	6/166	94/8113	0.0124084	0.0189392	0.00572872	TNF/MYC/MAPK1/IFNG/TGFB1/MAPK3	6
hsa04924	Renin secretion	5/166	69/8113	0.0132378	0.0200876	0.00607611	ADRB2/PDE3A/PPP3CA/ADRB1/KCNMA1	5
hsa04810	Regulation of actin cytoskeleton	10/166	218/8113	0.0138795	0.0209396	0.00633381	EGFR/MAPK1/CHRM3/CHRM1/CHRM2/EGF/RAF1/CHRM4/CHRM5/MAPK3	10
hsa04713	Circadian entrainment	6/166	97/8113	0.0143288	0.0214932	0.00650126	PRKCA/MAPK1/FOS/PRKCB/GRIA2/MAPK3	6
hsa04640	Hematopoietic cell lineage	6/166	99/8113	0.0157186	0.0234432	0.0070911	TNF/IL1B/IL6/IL4/CD14/IL1A	6
hsa04613	Neutrophil extracellular trap formation	9/166	190/8113	0.0158712	0.0235363	0.00711928	PRKCA/AKT1/MAPK1/RAF1/PRKCB/MPO/NCF1/MAPK14/MAPK3	9
hsa05014	Amyotrophic lateral sclerosis	14/166	364/8113	0.0169241	0.0249559	0.00754867	CAT/NOS2/BCL2/BAX/CASP3/TP53/TNF/BCL2L1/CASP9/SOD1/HSPA5/MAPK14/PPP3CA/GRIA2	14
hsa04918	Thyroid hormone synthesis	5/166	75/8113	0.0184475	0.0270495	0.00818193	PRKCA/HSPA5/PRKCB/DUOX2/GSR	5
hsa00330	Arginine and proline metabolism	4/166	51/8113	0.0200363	0.0292149	0.00883694	NOS2/NOS3/MAOB/MAOA	4
hsa05168	Herpes simplex virus 1 infection	17/166	495/8113	0.024465	0.0354743	0.0107303	BCL2/BAX/CASP3/TP53/CASP8/FASLG/TNF/IL1B/AKT1/BCL2L1/CASP9/IL6/NFKBIA/IFNG/STAT1/CCL2/CHUK	17
hsa04724	Glutamatergic synapse	6/166	114/8113	0.0292075	0.0421169	0.0127395	PRKCA/MAPK1/PRKCB/PPP3CA/GRIA2/MAPK3	6
hsa04360	Axon guidance	8/166	182/8113	0.0330509	0.0473972	0.0143367	PRKCA/MAPK1/MET/RAF1/RASA1/GSK3B/PPP3CA/MAPK3	8
hsa00590	Arachidonic acid metabolism	4/166	61/8113	0.0358074	0.0510695	0.0154475	PTGS1/PTGS2/ALOX5/LTA4H	4
hsa04934	Cushing syndrome	7/166	155/8113	0.039599	0.0559023	0.0169093	CDKN1A/EGFR/CCND1/MAPK1/RB1/GSK3B/MAPK3	7
hsa05217	Basal cell carcinoma	4/166	63/8113	0.0396242	0.0559023	0.0169093	CDKN1A/BAX/TP53/GSK3B	4
hsa00360	Phenylalanine metabolism	2/166	16/8113	0.041384	0.0580711	0.0175654	MAOB/MAOA	2
